# Supplementary material for: Inhibition of retinoic acid signaling in proximal tubular epithelial cells protects against acute kidney injury
Source: JCI Insight. 2023 Oct 23;8(20):e173144. doi: 10.1172/jci.insight.173144 (PMC10619506; doi:10.1172/jci.insight.173144)
Supplement: Supplemental table 3 [file jciinsight-8-173144-s250.xlsx]

## Sheet: Summary
GSEA- overrepresentation analysis
R package used - ClusterProfiler
Goterm used - Biological process
Simplified Goterm is an output from removing redundancy of enriched GO terms (Goterm_upregulated)

## Sheet: GotermBP_upregulated
ID	Description	GeneRatio	BgRatio	pvalue	p.adjust	qvalue	geneID	Count
GO:0001655	urogenital system development	111/2000	328/13771	4.78496e-19	2.50301e-15	1.97795e-15	Aqp1/Lgr4/Slc12a1/Enpep/Wnk4/Klhl3/Pkd2/Slc5a1/Klf15/Fgf1/Tns2/Agt/Kcnj1/Sox17/Glis2/Bmp4/Tek/Sall1/Umod/Sfrp1/Col4a4/Lama5/Anks6/Pcsk5/Lamb2/Col4a3/Clcnka/Cdkn1c/Lrp2/Bmp6/Erbb4/Calb1/Dlg5/Pax2/Wwtr1/Hnf1b/Irx3/Mecom/Fras1/Lgr5/Gpc3/Stra6/Pdgfd/Bmp7/Prom1/Bicc1/Pkhd1/Cyp4a10/Agtr1a/Cyp4a31/Lhx1/Yap1/Pcsk9/Robo2/Osr2/Lzts2/Aqp11/Notch3/Slit2/Cys1/Foxc1/Cc2d2a/Rhpn1/Smad6/Epha4/Ovol1/Irx2/Nog/Ar/E…	111
GO:0072001	renal system development	103/2000	297/13771	1.28479e-18	3.36037e-15	2.65546e-15	Aqp1/Lgr4/Slc12a1/Enpep/Wnk4/Klhl3/Pkd2/Slc5a1/Klf15/Fgf1/Tns2/Agt/Kcnj1/Sox17/Glis2/Bmp4/Tek/Sall1/Umod/Sfrp1/Col4a4/Lama5/Anks6/Pcsk5/Lamb2/Col4a3/Clcnka/Cdkn1c/Lrp2/Bmp6/Erbb4/Calb1/Dlg5/Pax2/Wwtr1/Hnf1b/Irx3/Mecom/Fras1/Lgr5/Gpc3/Stra6/Pdgfd/Bmp7/Prom1/Bicc1/Pkhd1/Cyp4a10/Agtr1a/Cyp4a31/Lhx1/Yap1/Pcsk9/Robo2/Osr2/Lzts2/Aqp11/Notch3/Slit2/Cys1/Foxc1/Cc2d2a/Rhpn1/Smad6/Epha4/Ovol1/Irx2/Nog/Epca…	103
GO:0001822	kidney development	99/2000	286/13771	7.06705e-18	1.23226e-14	9.73764e-15	Aqp1/Lgr4/Slc12a1/Enpep/Wnk4/Klhl3/Pkd2/Slc5a1/Klf15/Fgf1/Tns2/Agt/Kcnj1/Sox17/Glis2/Bmp4/Tek/Sall1/Umod/Sfrp1/Col4a4/Lama5/Anks6/Pcsk5/Lamb2/Col4a3/Clcnka/Cdkn1c/Lrp2/Bmp6/Erbb4/Calb1/Dlg5/Pax2/Wwtr1/Hnf1b/Irx3/Fras1/Gpc3/Stra6/Pdgfd/Bmp7/Prom1/Bicc1/Pkhd1/Cyp4a10/Agtr1a/Cyp4a31/Lhx1/Yap1/Pcsk9/Robo2/Osr2/Lzts2/Aqp11/Notch3/Slit2/Cys1/Foxc1/Cc2d2a/Rhpn1/Smad6/Epha4/Ovol1/Irx2/Nog/Epcam/Pax8/Irx1…	99
GO:0002009	morphogenesis of an epithelium	133/2000	472/13771	4.40186e-15	5.19901e-12	4.10841e-12	Egf/Lgr4/Wnk4/Klhl3/Pkd2/Igfbp5/Casr/Sostdc1/Car2/Notch4/Fgf1/Folr1/Agt/Tie1/Arhgap35/Sox17/Bmp4/Cxcl12/Epb41l5/Tek/Sall1/Lama1/Fat1/Mmrn2/Lama3/Cobl/Flt1/Nckap1/Fermt1/Sfrp1/Lama5/Celsr1/Enah/Jag2/Lrp2/Fgfr3/Erbb4/Mdk/Dlg5/Prox1/Pax2/Ryk/Shank3/Vegfc/Hnf1b/Irx3/Tead1/Phldb2/Fras1/Lgr5/Gpc3/Fst/Ntn1/Ripk4/Bmp7/Fermt2/Sema5a/Pkhd1/Kdr/Agtr1a/Lhx1/Yap1/Pard3/Dlc1/Tbx2/Ddr1/Lzts2/Camsap3/Frzb/Slit2/…	133
GO:0006820	anion transport	109/2000	358/13771	4.96943e-15	5.19901e-12	4.10841e-12	Ptger3/Kcnj10/Slc12a1/Slc12a3/Abat/Cltrn/Wnk4/Ces1g/Stard10/Slc22a8/Slc16a7/Slc34a3/Slc16a12/Slc34a1/Casr/Myo6/Clic5/Car2/Folr1/Agt/Slc37a4/Slc1a1/Ces1e/Slc2a2/Slc47a1/Slc44a4/Slc22a18/Umod/Slc7a9/Slc4a4/Slc26a1/Abcg2/Slc17a1/Nr1h4/Clcnka/Slc25a42/Pdzk1/Ces1d/Lrp2/Slc23a1/Cacnb4/Slco2a1/Slc6a20b/Sv2a/Car4/Ace2/Clcn2/Slc16a4/Slc22a22/Slc1a2/Slc4a1/Bsnd/Slc17a3/Slc3a1/Slc17a4/Ces1f/Fgfr4/Clcnkb/Hnf…	109
GO:0007389	pattern specification process	105/2000	341/13771	6.95394e-15	5.3765e-12	4.24866e-12	Pkd2/Sostdc1/Fgf1/Folr1/Sox17/Bmp4/Epb41l5/Cobl/Nckap1/Sfrp1/Anks6/Pcsk5/Celsr1/Dnah11/Lrp2/Erbb4/Plxna2/Nr2f2/Hoxc6/Pax2/Emx1/Gas1/Pcsk6/Hoxc10/Hnf1b/Fgfr4/Irx3/Gpc3/Hoxa7/Arc/Fst/Bmp7/Bicc1/Meis2/Celsr2/Nbl1/Lhx1/Hoxd8/Tbx2/Robo2/Sim2/Hoxd9/Foxc1/Cc2d2a/Syngap1/Reln/Dll4/Hoxa9/Smad6/Gata5/Hoxd10/Irx2/Hoxb5/Tbx3/Hoxa10/Nog/Meox1/Ar/Dzip1l/Meis3/Pax8/Irx1/Foxc2/Hoxc9/Emx2/Hoxd4/Zbtb16/Nrarp/Hoxa5…	105
GO:0007411	axon guidance	68/2000	180/13771	8.22252e-15	5.3765e-12	4.24866e-12	Ank3/Lgr4/Arhgap35/Ablim1/Cxcl12/Lama1/Lama3/Lama5/Lamb2/Neo1/Enah/Sema4g/Kalrn/Slit3/Apbb2/Lrp2/Plxna2/Ephb4/Ccdc141/Rtn4rl1/Ryk/Gas1/Sema6a/Tenm2/Ntn1/Bmp7/Sema5a/Erbb2/Lhx1/Robo2/Notch3/Slit2/Sema3g/Sema3b/Unc5b/Reln/Nfib/Boc/Robo3/Epha1/Arhgef25/Epha4/Nog/Plxnb1/Sema6d/Fzd3/Apbb1/Ephb3/Wnt7b/Wnt5a/Bcl11b/Chn1/Sema3f/Sema6c/Edn3/Igfals/Unc5c/Lrtm2/Ephb2/Nova2/Artn/Dscaml1/Plxna4/Gata3/Sema3d/E…	68
GO:0097485	neuron projection guidance	68/2000	180/13771	8.22252e-15	5.3765e-12	4.24866e-12	Ank3/Lgr4/Arhgap35/Ablim1/Cxcl12/Lama1/Lama3/Lama5/Lamb2/Neo1/Enah/Sema4g/Kalrn/Slit3/Apbb2/Lrp2/Plxna2/Ephb4/Ccdc141/Rtn4rl1/Ryk/Gas1/Sema6a/Tenm2/Ntn1/Bmp7/Sema5a/Erbb2/Lhx1/Robo2/Notch3/Slit2/Sema3g/Sema3b/Unc5b/Reln/Nfib/Boc/Robo3/Epha1/Arhgef25/Epha4/Nog/Plxnb1/Sema6d/Fzd3/Apbb1/Ephb3/Wnt7b/Wnt5a/Bcl11b/Chn1/Sema3f/Sema6c/Edn3/Igfals/Unc5c/Lrtm2/Ephb2/Nova2/Artn/Dscaml1/Plxna4/Gata3/Sema3d/E…	68
GO:0072006	nephron development	55/2000	133/13771	3.689e-14	1.96134e-11	1.54991e-11	Aqp1/Lgr4/Enpep/Wnk4/Klhl3/Klf15/Fgf1/Agt/Bmp4/Tek/Sall1/Umod/Col4a4/Lama5/Lamb2/Col4a3/Erbb4/Calb1/Pax2/Wwtr1/Hnf1b/Irx3/Gpc3/Pdgfd/Bmp7/Prom1/Agtr1a/Lhx1/Yap1/Lzts2/Aqp11/Notch3/Foxc1/Irx2/Nog/Pax8/Irx1/Kirrel3/Foxc2/Fat4/Pou3f3/Wnt7b/Angpt2/Angpt1/Hey1/Hoxb7/Tfap2b/Six4/Tcf21/Heyl/Gata3/Ednra/Sulf1/Pdgfrb/Hs3st3a1	55
GO:0007423	sensory organ development	123/2000	435/13771	3.74946e-14	1.96134e-11	1.54991e-11	Aqp1/Myo6/Clic5/Esrrb/Arhgap35/Slc1a1/Bmp4/Igfbp7/Slc39a5/Lama1/Fat1/Hpn/Flt1/Lamb2/Celsr1/Whrn/Pde6a/Jag2/Cdkn1c/Ush1c/Fgfr3/Bmp6/Calb1/Lrig1/Prox1/Shroom2/Clcn2/Lamc3/Nhs/Fzd4/Pax2/Gas1/Ror1/Col5a2/Arhgef15/Lgr5/Rab11fip4/Stra6/Tmie/Pls1/Ntn1/Olfm3/Bmp7/Prom1/Bnc2/Meis2/Myo7b/Kdr/Lhx1/Tspan12/Tbx2/Ddr1/Osr2/Frzb/Cys1/Foxc1/Cc2d2a/Thrb/Col8a1/Fgf9/Dll4/Epha4/Tbx3/Nog/Meis3/Pax8/Lin7a/Celf4/Necti…	123
GO:0006814	sodium ion transport	66/2000	178/13771	5.81035e-14	2.76309e-11	2.18347e-11	Ank3/Slc12a1/Slc12a3/Fxyd2/Wnk4/Klhl3/Pkd2/Slc34a3/Prss8/Slc9a3/Slc5a2/Slc34a1/Slc5a1/Slc6a19/Atp1b1/Kcnj1/Slc5a3/Atp1a1/Nos3/Atp4a/Umod/Ptpn3/Slc4a4/Scn4b/Slc17a1/Scnn1a/Slc22a5/Mfsd4b1/Slc23a1/Slc6a20b/Stk39/Slc5a9/Slc9a2/Slc17a4/Slc5a12/Slc13a1/Slc6a12/Slc5a11/Tesc/Slc22a4/Guca2b/Pcsk9/Hecw2/Slc5a10/Slc4a8/Slc6a18/Atp6v1b1/Slc4a11/Slc24a5/Slc13a2/Slc6a17/Nos1/Kcnk1/Slc5a8/Atp1b2/Serpine2/Atp1a…	66
GO:0072073	kidney epithelium development	53/2000	128/13771	1.00983e-13	4.40202e-11	3.4786e-11	Aqp1/Lgr4/Wnk4/Klhl3/Klf15/Fgf1/Agt/Bmp4/Sall1/Umod/Sfrp1/Lama5/Lamb2/Calb1/Pax2/Wwtr1/Hnf1b/Irx3/Gpc3/Bmp7/Prom1/Agtr1a/Lhx1/Yap1/Robo2/Lzts2/Aqp11/Slit2/Foxc1/Smad6/Epha4/Irx2/Nog/Epcam/Pax8/Irx1/Foxc2/Fat4/Pou3f3/Wnt7b/Hey1/Hoxb7/Gdf11/Sim1/Tfap2b/Six4/Spry1/Tcf21/Heyl/Smad9/Gata3/Ednra/Hs3st3a1	53
GO:0015711	organic anion transport	84/2000	259/13771	1.55012e-13	6.20796e-11	4.9057e-11	Ptger3/Kcnj10/Abat/Cltrn/Ces1g/Stard10/Slc22a8/Slc16a7/Slc16a12/Casr/Myo6/Folr1/Agt/Slc1a1/Ces1e/Slc2a2/Slc47a1/Slc44a4/Umod/Slc7a9/Slc4a4/Slc26a1/Abcg2/Slc17a1/Nr1h4/Slc25a42/Ces1d/Lrp2/Slc23a1/Cacnb4/Slco2a1/Slc6a20b/Sv2a/Car4/Ace2/Slc16a4/Slc22a22/Slc1a2/Slc4a1/Slc17a3/Slc3a1/Slc17a4/Ces1f/Hnf1a/Slc6a12/Gabbr1/Slco4a1/Slc16a14/Slc22a12/Abcc6/Slc16a5/Slc4a8/Slc22a2/Slc51b/Slc22a6/Slc4a3/Slc22a2…	84
GO:0032787	monocarboxylic acid metabolic process	133/2000	493/13771	1.66147e-13	6.20796e-11	4.9057e-11	Abat/Acss1/Ces1g/Aldob/Acsl1/Cyp2j11/Pdk2/Abhd3/Prkaa2/Esrrb/Acsm2/Aldh5a1/Slc45a3/Bdh2/Agt/Fads6/Acad11/Slc37a4/Pcx/Fbp1/Ppargc1a/Akr1c21/Ces1e/Thnsl2/Gpam/Ephx2/Mgll/Faah/Gcdh/Acacb/Kyat1/Gpd1/Ldhb/Slc4a4/Cyp2d26/Hao2/Rdh16f2/Hnf4a/Dhtkd1/Cyp2j5/Ces2c/Nr1h4/Pck1/Irs1/Rdh16/Me3/Ces1d/Echdc2/Dgat2/Cyp2c23/Fabp3/Tkfc/Ephx1/Acsm1/Fah/Aldh8a1/Fa2h/Ldhd/Echdc3/Amacr/Ces2e/Prox1/Ppara/Acbd4/Slc4a1/Acn…	133
GO:0060562	epithelial tube morphogenesis	97/2000	324/13771	5.07543e-13	1.76997e-10	1.39868e-10	Egf/Lgr4/Wnk4/Klhl3/Pkd2/Casr/Sostdc1/Notch4/Fgf1/Folr1/Agt/Tie1/Arhgap35/Sox17/Bmp4/Cxcl12/Tek/Sall1/Lama1/Mmrn2/Cobl/Flt1/Nckap1/Sfrp1/Lama5/Celsr1/Enah/Lrp2/Mdk/Dlg5/Pax2/Shank3/Hnf1b/Irx3/Tead1/Lgr5/Gpc3/Ntn1/Bmp7/Sema5a/Pkhd1/Kdr/Agtr1a/Lhx1/Yap1/Dlc1/Tbx2/Ddr1/Lzts2/Slit2/Cc2d2a/Spint2/Fzd1/Dll4/Epha4/Irx2/Tbx3/Nog/Esrp2/Ar/Prickle1/St14/Pax8/Irx1/Vdr/Foxc2/Fat4/Fzd3/Nrarp/Hoxa5/Wnt5a/Ihh/E…	97
GO:0003002	regionalization	85/2000	271/13771	8.87271e-13	2.90082e-10	2.29231e-10	Sostdc1/Fgf1/Sox17/Bmp4/Epb41l5/Cobl/Nckap1/Sfrp1/Pcsk5/Celsr1/Lrp2/Plxna2/Nr2f2/Hoxc6/Pax2/Emx1/Gas1/Pcsk6/Hoxc10/Hnf1b/Fgfr4/Irx3/Gpc3/Hoxa7/Arc/Celsr2/Nbl1/Lhx1/Hoxd8/Robo2/Hoxd9/Foxc1/Reln/Dll4/Hoxa9/Smad6/Gata5/Hoxd10/Irx2/Hoxb5/Tbx3/Hoxa10/Nog/Meox1/Ar/Dzip1l/Pax8/Irx1/Foxc2/Hoxc9/Emx2/Hoxd4/Zbtb16/Nrarp/Hoxa5/Acvr2b/Wnt7b/Wnt5a/Hoxc4/Sema3f/Adgrg1/Sfrp2/Hoxb2/Hoxb6/Smarcd3/Hey1/Hoxb7/Gdf11…	85
GO:0061138	morphogenesis of a branching epithelium	65/2000	187/13771	2.77793e-12	8.54784e-10	6.75474e-10	Egf/Lgr4/Casr/Notch4/Fgf1/Agt/Tie1/Bmp4/Cxcl12/Tek/Sall1/Lama1/Flt1/Sfrp1/Lama5/Celsr1/Mdk/Dlg5/Prox1/Pax2/Hnf1b/Gpc3/Bmp7/Sema5a/Pkhd1/Kdr/Agtr1a/Lhx1/Yap1/Tbx2/Ddr1/Slit2/Spint2/Llgl2/Dll4/Tbx3/Nog/Esrp2/Ar/St14/Pax8/Ntn4/Vdr/Foxc2/Fat4/Nrarp/Hoxa5/Wnt5a/Ihh/Esrp1/Sfrp2/Angpt1/Hoxb7/Lef1/Adm/Six4/Spry1/Tcf21/Pitx2/Trp63/Mycn/Mgp/Ednra/Sulf1/Hs3st3a1	65
GO:0001656	metanephros development	36/2000	74/13771	3.00438e-12	8.73107e-10	6.89954e-10	Aqp1/Lgr4/Slc5a1/Sox17/Bmp4/Sall1/Umod/Lamb2/Calb1/Dlg5/Pax2/Wwtr1/Hnf1b/Irx3/Fras1/Gpc3/Bmp7/Lhx1/Yap1/Robo2/Osr2/Slit2/Irx2/Pax8/Irx1/Foxc2/Fat4/Pou3f3/Wnt7b/Gdf11/Tfap2b/Six4/Spry1/Tcf21/Gata3/Pdgfrb	36
GO:0006805	xenobiotic metabolic process	35/2000	72/13771	6.19301e-12	1.64015e-09	1.2961e-09	Acsl1/Cyp2j11/Cryz/Fmo1/Cyp2d26/Hnf4a/Cyp2j5/Cyp2c23/Fmo2/Cyp2d22/Gstm5/Cyp2a5/Rorc/Gsta4/Gstt1/Cyp2f2/Sult1a1/Cyp2j6/Fmo4/Cyp2s1/Cyp2j13/Slco1a6/Cyp1a1/Nos1/Gstm2/Gsta2/Abcc2/Cyp2a4/Cyp2d12/Cyp2e1/Cyp2j9/Sult1b1/Gsta5/Cyp2u1/Cyp46a1	35
GO:0072009	nephron epithelium development	42/2000	97/13771	6.2709e-12	1.64015e-09	1.2961e-09	Aqp1/Lgr4/Wnk4/Klhl3/Klf15/Fgf1/Agt/Bmp4/Sall1/Umod/Lama5/Lamb2/Calb1/Pax2/Wwtr1/Hnf1b/Irx3/Gpc3/Prom1/Agtr1a/Lhx1/Yap1/Lzts2/Aqp11/Foxc1/Irx2/Nog/Pax8/Irx1/Foxc2/Fat4/Pou3f3/Wnt7b/Hey1/Hoxb7/Tfap2b/Six4/Tcf21/Heyl/Gata3/Ednra/Hs3st3a1	42
GO:0003014	renal system process	43/2000	102/13771	1.04345e-11	2.59919e-09	2.05395e-09	Aqp1/Ptger3/Wnk4/Klhl3/Slc5a2/Adgrf5/Agt/Kcnj1/Bmp4/Umod/Abcg2/Cyp2j5/Adcy6/Slc4a1/Slc15a2/Hnf1a/Amn/Agtr1a/Guca2b/F2r/Slc22a6/Atp6v1b1/Rhpn1/Btc/Adra1a/Serpinf2/Nr3c2/Rhpn2/Sucnr1/Adrb1/Npr3/Cacna1c/F2rl1/Kcnq1/Jchain/Tfap2b/Adm/Aqp3/Sctr/Aqp7/Ednra/Corin/Sulf1	43
GO:0043583	ear development	60/2000	172/13771	1.61514e-11	3.84035e-09	3.03476e-09	Myo6/Clic5/Esrrb/Bmp4/Igfbp7/Hpn/Celsr1/Whrn/Jag2/Ush1c/Fgfr3/Lrig1/Prox1/Shroom2/Pax2/Gas1/Ror1/Lgr5/Stra6/Tmie/Pls1/Ntn1/Tbx2/Ddr1/Osr2/Frzb/Cys1/Fgf9/Epha4/Tbx3/Nog/Pax8/Lin7a/Fat4/Fzd3/Plppr4/Wnt5a/Esrp1/Gabrb3/Fzd6/Tshr/Hey1/Cecr2/Atp8b1/Frem2/Kcnq1/Ephb2/Six4/Spag6l/Fzd2/Ptk7/Hmx2/Msx1/Foxi1/Mycn/Gata3/Ednra/Atp2b2/Hey2/Gata2	60
GO:0048754	branching morphogenesis of an epithelial tube	56/2000	157/13771	2.80872e-11	6.38801e-09	5.04798e-09	Egf/Lgr4/Casr/Notch4/Fgf1/Agt/Tie1/Bmp4/Cxcl12/Tek/Sall1/Lama1/Flt1/Lama5/Celsr1/Mdk/Dlg5/Pax2/Hnf1b/Gpc3/Bmp7/Sema5a/Pkhd1/Kdr/Agtr1a/Lhx1/Yap1/Tbx2/Ddr1/Slit2/Dll4/Tbx3/Nog/Esrp2/Ar/Pax8/Vdr/Foxc2/Fat4/Nrarp/Hoxa5/Wnt5a/Ihh/Esrp1/Sfrp2/Angpt1/Hoxb7/Lef1/Six4/Spry1/Tcf21/Pitx2/Mycn/Mgp/Ednra/Hs3st3a1	56
GO:0061326	renal tubule development	39/2000	90/13771	3.4422e-11	7.50256e-09	5.92873e-09	Aqp1/Lgr4/Wnk4/Klhl3/Pkd2/Fgf1/Agt/Bmp4/Sall1/Umod/Lama5/Calb1/Pax2/Wwtr1/Hnf1b/Irx3/Lgr5/Gpc3/Prom1/Agtr1a/Lhx1/Yap1/Lzts2/Aqp11/Irx2/Nog/Pax8/Irx1/Fat4/Pou3f3/Wnt7b/Hey1/Hoxb7/Tfap2b/Six4/Tcf21/Heyl/Gata3/Hs3st3a1	39
GO:0003013	circulatory system process	112/2000	422/13771	4.40553e-11	9.21812e-09	7.28442e-09	Ptger3/Abat/Enpep/Epas1/Arhgef12/Tgfbr3/Rarres2/Casr/Slc5a1/Cbs/Sod3/Slc16a2/Agt/Atp1b1/Arhgap35/Slc1a1/Atp1a1/Nos3/Ddah1/Ephx2/Slc22a1/Cdh5/Kl/Mgll/Faah/Ank2/Gna11/Umod/Heg1/Itga1/Abcg2/Scn4b/Cyp2j5/Slc2a5/Npr1/Slc22a5/Cx3cl1/Bmp6/Adcy6/Stk39/Ace2/Nr2f2/Ppara/Wwtr1/Vegfc/Irx3/Ehd3/Arhgap42/Cldn5/Plvap/Camk2n1/Fermt2/Pkp2/Kdr/Agtr1a/Nox4/Yap1/Guca2b/Adra2b/F2r/Slit2/Foxc1/Sh3gl2/Thrb/Slc22a2/Slc4…	112
GO:0010817	regulation of hormone levels	105/2000	388/13771	5.27695e-11	1.06168e-08	8.38972e-09	Aqp1/Ptger3/Abat/Cltrn/Ttr/Ltbp4/Casr/Slc16a2/Agt/Iyd/Ppargc1a/Akr1c21/Pde4c/Atp1a1/Ddo/Hpn/Sfrp1/Pcsk5/Rdh16f2/Hnf4a/Cyp2j5/Nr1h4/Rab11fip3/Irs1/Rdh16/Kalrn/Ghr/Lrp2/C1qtnf3/Bmp6/Aldh8a1/Inha/Clcn2/Ildr2/Fzd4/Igf2/Hsd3b2/Pcsk6/Cyp2d22/Hnf1b/Igfbp3/Dio1/Cckar/Fgfr4/Fdx1/Hnf1a/Stxbp5l/Camk2n1/Gabbr1/Mep1a/Pclo/Slco4a1/Ildr1/Bbs1/Ccl5/Syt9/Sult1a1/Agtr1a/Ptprn2/Cyp2s1/Reln/Crym/Pfkm/Slc18a2/Tbx3/Ca…	105
GO:0034329	cell junction assembly	94/2000	334/13771	5.49291e-11	1.0642e-08	8.40962e-09	Pkp4/Enpp2/Ptprd/Mapt/Thbs2/Myo6/Ptprk/Gpc4/Agt/Adgrl1/Cldn2/Pecam1/Fam107a/Epb41l5/Tns1/Tek/Cdh5/Dnm3/Heg1/Cldn10/Ugt8a/Nr1h4/Dst/Farp1/Dmtn/Patj/Erbb4/Esam/Dlg5/Limch1/Epb41l3/Ace2/Shank2/Shank3/Nptx1/Irx3/Phldb2/Ntn1/Cldn5/Magi2/Fermt2/Clstn1/Rab17/Pclo/Gjb2/Pkp2/Marveld3/Ildr1/Kdr/Pard3/Pard6b/Dlc1/Sorbs1/Camsap3/Cldn15/Arhgef9/Lrrn1/Reln/Cdh6/Lrfn3/Fscn1/Fzd1/Flrt1/Ocln/Rhpn1/Cntnap1/Cldn19/…	94
GO:0072080	nephron tubule development	37/2000	84/13771	6.11459e-11	1.14234e-08	9.02707e-09	Aqp1/Lgr4/Wnk4/Klhl3/Fgf1/Agt/Bmp4/Sall1/Umod/Lama5/Calb1/Pax2/Wwtr1/Hnf1b/Irx3/Gpc3/Prom1/Agtr1a/Lhx1/Yap1/Lzts2/Aqp11/Irx2/Nog/Pax8/Irx1/Fat4/Pou3f3/Wnt7b/Hey1/Hoxb7/Tfap2b/Six4/Tcf21/Heyl/Gata3/Hs3st3a1	37
GO:0015850	organic hydroxy compound transport	59/2000	173/13771	6.80451e-11	1.22739e-08	9.69921e-09	Aqp1/Ptger3/Abat/Abca13/Ces1g/Slc16a7/Agt/Chrna4/Ces1e/Cxcl12/Apom/Slc5a3/Slc22a1/Abca5/Nr1h4/Ces1d/Slc18a1/Osbpl6/Maob/Bmp6/Apob/Ces1f/Igfbp3/Slc2a13/Hnf1a/Stra6/Apoa2/Gabbr1/Syt2/Syt9/Agtr1a/Mapk15/Syt3/Pcsk9/Slc22a2/Slc51b/Gramd1c/Slc18a2/Slco1a6/Syt17/Nos1/Htr1b/Slco1a1/Abcc2/Syt7/Slc10a5/Ecrg4/Atp8b1/Kcnq1/Syt12/Aqp3/Aqp7/Kcna2/C1qtnf1/Star/Kcnb1/Pomc/Sncg/Prkn	59
GO:0001763	morphogenesis of a branching structure	65/2000	200/13771	7.96998e-11	1.35804e-08	1.07316e-08	Egf/Lgr4/Casr/Notch4/Fgf1/Agt/Tie1/Bmp4/Cxcl12/Tek/Sall1/Lama1/Flt1/Sfrp1/Lama5/Celsr1/Mdk/Dlg5/Prox1/Pax2/Hnf1b/Gpc3/Bmp7/Sema5a/Pkhd1/Kdr/Agtr1a/Lhx1/Yap1/Tbx2/Ddr1/Slit2/Spint2/Llgl2/Dll4/Tbx3/Nog/Esrp2/Ar/St14/Pax8/Ntn4/Vdr/Foxc2/Fat4/Nrarp/Hoxa5/Wnt5a/Ihh/Esrp1/Sfrp2/Angpt1/Hoxb7/Lef1/Adm/Six4/Spry1/Tcf21/Pitx2/Trp63/Mycn/Mgp/Ednra/Sulf1/Hs3st3a1	65
GO:0046942	carboxylic acid transport	67/2000	209/13771	8.04804e-11	1.35804e-08	1.07316e-08	Kcnj10/Abat/Cltrn/Ces1g/Stard10/Slc16a7/Slc16a12/Casr/Myo6/Folr1/Agt/Slc1a1/Ces1e/Slc47a1/Umod/Slc7a9/Slc26a1/Abcg2/Slc17a1/Nr1h4/Ces1d/Lrp2/Slc23a1/Cacnb4/Slco2a1/Slc6a20b/Sv2a/Ace2/Slc16a4/Slc22a22/Slc1a2/Slc17a3/Slc3a1/Slc17a4/Ces1f/Hnf1a/Slc6a12/Gabbr1/Slc16a14/Abcc6/Slc16a5/Slc22a2/Slc51b/Slc22a6/Slco1a6/Slc13a2/Slc25a21/Cck/Slc1a3/Slc6a17/Slc25a29/Slc5a8/Htr1b/Slco1a1/Abcc2/Slc16a11/Slc10a5…	67
GO:0098657	import into cell	62/2000	188/13771	1.10193e-10	1.8013e-08	1.42344e-08	Kcnj10/Slc12a1/Slc12a3/Cltrn/Wnk4/Acsl1/Slc9a3/Slc5a2/Slc34a1/Slc5a1/Steap2/Folr1/Slc16a2/Agt/Atp1b1/Kcnj1/Slc1a1/Kcnj16/Kcnj15/Atp1a1/Slc47a1/Atp4a/Slc39a5/Slc22a1/Cubn/Slc2a5/Scnn1a/Slc18a1/Pawr/Fabp3/Lrp2/Slc6a20b/Ace2/Slc1a2/Slc9a2/Slc15a2/Slc22a4/Agtr1a/Nalf2/Mapk15/Calcr/Slc27a2/Slc22a2/Kcnk5/Slc18a2/Slc1a3/Nos1/Atp1b2/Plppr4/Kcnj5/Adrb1/Atp1a2/Slc6a20a/Cacna1c/Kcnh2/Kcnq1/Tfr2/Slc15a1/P2rx…	62
GO:0048562	embryonic organ morphogenesis	71/2000	232/13771	2.33438e-10	3.70034e-08	2.92411e-08	Pkd2/Myo6/Clic5/Folr1/Sox17/Bmp4/Hpn/Nckap1/Celsr1/Whrn/Ush1c/Lrig1/Prox1/Pax2/Hspg2/Gas1/Hnf1b/Tead1/Stra6/Hoxa7/Tmie/Pls1/Ntn1/Bmp7/Lhx1/Yap1/Tbx2/Osr2/Frzb/Hoxd9/Fgf9/Hoxa9/Hoxd10/Hoxb5/Tbx3/Nog/Pax8/Foxc2/Hoxc9/Fzd3/Hoxd4/Hoxa5/Wnt5a/Hoxc4/Ihh/Fzd6/Hoxb2/Hoxb6/Tshr/Hoxb7/Hoxa3/Hoxb8/Kcnq1/Ephb2/Ccdc103/Six4/Fzd2/Ptk7/Hmx2/Dscaml1/Tcf21/Pitx2/Msx1/Foxi1/Mycn/Gata3/Ednra/Atp2b2/Crb2/Mfap2/Gata2	71
GO:0023061	signal release	109/2000	418/13771	2.50343e-10	3.8516e-08	3.04364e-08	Aqp1/Ptger3/Abat/Cltrn/Ltbp4/Casr/Myo6/Slc16a2/Agt/Chrna4/Pde4c/Cxcl12/Slc44a4/Sfrp1/Hnf4a/Grin3a/Cyp2j5/Nr1h4/Rab11fip3/Irs1/Kalrn/Slc18a1/Syp/Lrp2/Maob/C1qtnf3/Bmp6/Cacnb4/Adcy1/Inha/Sv2a/Ildr2/Cplx2/Fzd4/Cadps2/Hnf1b/Igfbp3/Cckar/Fgfr4/Hnf1a/Syde1/Stxbp5l/Camk2n1/Gabbr1/Syt2/Pclo/Ildr1/Ccl5/Syt9/Agtr1a/Ptprn2/Syt3/Erc2/F2r/Rph3a/Grik5/Slc4a8/Bace1/Pfkm/Slc18a2/Syn3/Pfn2/Adra1a/Syt17/Tbx3/Nr3c2…	109
GO:1901615	organic hydroxy compound metabolic process	105/2000	399/13771	3.06745e-10	4.58453e-08	3.62283e-08	Bpnt1/Abat/Epas1/Pcbd1/Ttr/Ces1g/Sult1d1/Vldlr/Prkaa2/Fgf1/Slc16a2/Slc37a4/Plpp3/Iyd/Slc1a1/Akr1c21/Dao/Ces1e/Miox/Sord/Slc5a3/Ephx2/Kl/Alpl/Abca5/Hpn/Gpd1/Ldhb/Hao2/Rdh16f2/Nr1h4/Cubn/Pck1/Npr1/Rdh16/Ces1d/Dgat2/Inpp5j/Maob/Tkfc/Ephx1/Bmp6/Fah/Ldhd/Plpp1/Amacr/Prox1/Clcn2/Dhcr24/Apob/Gc/Cyp2d22/Ces1f/Dio1/Fgfr4/Fdx1/Malrd1/Hnf1a/Gpr37/Nudt4/Dysf/Apoa2/Slco4a1/Sult1a1/Agtr1a/Mttp/Pcsk9/Mogat2/Pec…	105
GO:0120254	olefinic compound metabolic process	38/2000	92/13771	3.38746e-10	4.92217e-08	3.88964e-08	Ttr/Cyp2j11/Ppargc1a/Akr1c21/Ephx2/Mgll/Cyp2d26/Rdh16f2/Cyp2j5/Rdh16/Cyp2c23/Ephx1/Bmp6/Aldh8a1/Clcn2/Cyp2d22/Bco1/Abca4/Cyp2a5/Cyp4a10/Cyp2f2/Cyp4a31/Cyp2j6/Cyp2s1/Cyp2j13/Cacna1h/Cyp1a1/Cyp4a14/Cyp2a4/Cyp2d12/Cyp2e1/Cyp2j9/Cyp4a12a/Alox12/Cyp2u1/Rdh1/Dkk3/Cyp46a1	38
GO:0019373	epoxygenase P450 pathway	2000-11-01	11/13771	5.92217e-10	8.37266e-08	6.61632e-08	Cyp2j11/Cyp2j5/Cyp2c23/Cyp2a5/Cyp2f2/Cyp2j6/Cyp2s1/Cyp2j13/Cyp2a4/Cyp2e1/Cyp2j9	11
GO:0099537	trans-synaptic signaling	122/2000	492/13771	6.56877e-10	9.04243e-08	7.14558e-08	Kcnj10/Abat/Ptprd/Mapt/Myo6/Car2/Gnai1/Agt/Slc1a1/Abhd6/Chrna4/Fam107a/Myo5b/Mgll/Grin3a/Farp1/Mme/Kalrn/Synpo/Pvalb/Syp/Cx3cl1/Prkcz/Tmem25/Erbb4/Calb1/Cacnb4/Adcy1/Sv2a/Cplx2/Cadps2/Shank2/Shank3/Nptx1/Lynx1/Syde1/Dbn1/Tenm2/Stxbp5l/Arc/Clstn1/Gabbr1/Syt2/Htr3a/Pclo/Syt9/Kdr/Ptprn2/Erc2/F2r/Rph3a/Grik5/Slc4a8/Syngap1/Reln/Car7/Igsf11/Bace1/Rasd2/Syn3/Pfn2/Epha4/Adra1a/Nr3c2/Nog/Slc1a3/Nos1/Plat…	122
GO:0048568	embryonic organ development	101/2000	385/13771	8.09125e-10	1.08526e-07	8.57607e-08	Epas1/Pkd2/Rarres2/Myo6/Clic5/Folr1/Esrrb/Sox17/Bmp4/Sall1/Hpn/Cobl/Nckap1/Pcsk5/Celsr1/Whrn/Cdkn1c/Ush1c/Lrig1/Prox1/Nr2f2/Pax2/Igf2/Sox18/Hspg2/Gas1/Hnf1b/Tead1/Syde1/Stra6/Hoxa7/Tmie/Pls1/Ntn1/Bmp7/Kdr/Lhx1/Yap1/Tbx2/Osr2/Frzb/Hoxd9/Foxc1/Cc2d2a/Spint2/Llgl2/Fgf9/Hoxa9/Hoxd10/Hoxb5/Tbx3/Nog/St14/Pax8/Foxc2/Hoxc9/Fzd3/Hoxd4/Hoxa5/Wnt7b/Wnt5a/Hoxc4/Pcdh12/Phlda2/Ihh/Kit/Fzd6/Hoxb2/Hoxb6/Tshr/Tea…	101
GO:0048839	inner ear development	51/2000	148/13771	8.72414e-10	1.1409e-07	9.01571e-08	Myo6/Clic5/Esrrb/Bmp4/Igfbp7/Hpn/Celsr1/Whrn/Jag2/Ush1c/Fgfr3/Lrig1/Prox1/Pax2/Ror1/Lgr5/Tmie/Pls1/Ntn1/Tbx2/Frzb/Cys1/Fgf9/Epha4/Tbx3/Pax8/Lin7a/Fat4/Fzd3/Plppr4/Wnt5a/Esrp1/Gabrb3/Fzd6/Tshr/Hey1/Cecr2/Atp8b1/Frem2/Kcnq1/Ephb2/Six4/Fzd2/Ptk7/Hmx2/Foxi1/Mycn/Gata3/Atp2b2/Hey2/Gata2	51
GO:0071466	cellular response to xenobiotic stimulus	44/2000	119/13771	9.9695e-10	1.27196e-07	1.00514e-07	Acsl1/Cyp2j11/Prkaa2/Cryz/Fbp1/Fmo1/Dpep1/Cyp2d26/Hnf4a/Cyp2j5/Nr1h4/Cyp2c23/Fmo2/Cyp2d22/Gstm5/Cyp2a5/Rorc/Gsta4/Gstt1/Cyp2f2/Sult1a1/Cyp2j6/Fmo4/Cyp2s1/Slc18a2/Cyp2j13/Slco1a6/Cyp1a1/Nos1/Gstm2/Gsta2/Htr1b/Abcc2/Cyp2a4/Cyp2d12/Cyp2e1/Cyp2j9/Kcnh2/Nos2/Sult1b1/Kcnq1/Gsta5/Cyp2u1/Cyp46a1	44
GO:1901605	alpha-amino acid metabolic process	54/2000	162/13771	1.12367e-09	1.39951e-07	1.10593e-07	Sardh/Ttc36/Pcbd1/Pah/Aldh4a1/Aldh6a1/Prodh/Gcat/Cbs/Aldh5a1/Glyat/Ggt1/Iyd/Dao/Aass/Cth/Adhfe1/Nos3/Thnsl2/Ddah1/Ddo/Dpep1/Kyat1/Prodh2/Hnf4a/Nr1h4/Pipox/Amt/Fah/Afmid/Hoga1/Cyp2d22/Hgd/Keg1/Agxt2/Plod2/Gldc/Nox4/Acmsd/Kyat3/Tst/Agmat/Gnmt/Nos1/Sdsl/Shmt1/Bcat1/Azin2/Amdhd1/Bhmt2/Nos2/Gm4952/Hmgcll1/Baat	54
GO:0009063	cellular amino acid catabolic process	34/2000	80/13771	1.16082e-09	1.41216e-07	1.11593e-07	Sardh/Abat/Pah/Aldh4a1/Aldh6a1/Prodh/Gcat/Cbs/Aldh5a1/Dao/Aass/Adhfe1/Uroc1/Nos3/Ddah1/Ddo/Prodh2/Pipox/Amt/Bckdhb/Fah/Afmid/Hoga1/Hgd/Agxt2/Gldc/Acmsd/Nos1/Sdsl/Shmt1/Bcat1/Amdhd1/Nos2/Hmgcll1	34
GO:0050919	negative chemotaxis	22/2000	39/13771	1.37868e-09	1.63906e-07	1.29523e-07	Lgr4/Sema4g/Slit3/Rtn4rl1/Ryk/Sema6a/Ntn1/Robo2/Slit2/Sema3g/Sema3b/Robo3/Sema6d/Wnt5a/Sema3f/Sema6c/Igfals/Unc5c/Lrtm2/Plxna4/Sema3d/Rtn4r	22
GO:0008015	blood circulation	101/2000	390/13771	1.72578e-09	1.98298e-07	1.567e-07	Ptger3/Abat/Enpep/Epas1/Arhgef12/Tgfbr3/Rarres2/Casr/Cbs/Sod3/Agt/Atp1b1/Arhgap35/Slc1a1/Atp1a1/Nos3/Ddah1/Ephx2/Cdh5/Kl/Mgll/Faah/Ank2/Gna11/Umod/Itga1/Scn4b/Cyp2j5/Slc2a5/Npr1/Cx3cl1/Bmp6/Adcy6/Stk39/Ace2/Nr2f2/Ppara/Vegfc/Irx3/Ehd3/Arhgap42/Cldn5/Plvap/Camk2n1/Fermt2/Pkp2/Kdr/Agtr1a/Guca2b/Adra2b/F2r/Slit2/Foxc1/Sh3gl2/Thrb/Slc4a3/Ocln/Smad6/Myh6/Adra1a/Cacna1h/Serpinf2/Nos1/Ar/Kcnn2/Foxc2/Kcn…	101
GO:0090596	sensory organ morphogenesis	64/2000	209/13771	1.74378e-09	1.98298e-07	1.567e-07	Aqp1/Myo6/Clic5/Slc1a1/Bmp4/Fat1/Hpn/Flt1/Celsr1/Whrn/Ush1c/Fgfr3/Calb1/Lrig1/Prox1/Shroom2/Pax2/Gas1/Col5a2/Stra6/Tmie/Pls1/Ntn1/Olfm3/Bmp7/Prom1/Kdr/Lhx1/Tspan12/Tbx2/Osr2/Frzb/Thrb/Col8a1/Fgf9/Tbx3/Nog/Pax8/Nectin3/Cabp4/Fzd3/Wnt5a/Ihh/Fzd6/Tshr/Gdf11/Ptn/Kcnq1/Ephb2/Six4/Mfrp/Fzd2/Ptk7/Hmx2/Pitx2/Msx1/Obsl1/Foxi1/Gata3/Ednra/Atp2b2/Crb2/Mfap2/Gata2	64
GO:0007268	chemical synaptic transmission	119/2000	484/13771	1.853e-09	2.01939e-07	1.59578e-07	Kcnj10/Abat/Ptprd/Mapt/Myo6/Car2/Gnai1/Agt/Slc1a1/Abhd6/Chrna4/Fam107a/Myo5b/Mgll/Grin3a/Mme/Kalrn/Synpo/Pvalb/Syp/Cx3cl1/Prkcz/Tmem25/Erbb4/Calb1/Cacnb4/Adcy1/Sv2a/Cplx2/Cadps2/Shank2/Shank3/Nptx1/Lynx1/Syde1/Dbn1/Stxbp5l/Arc/Clstn1/Gabbr1/Syt2/Htr3a/Pclo/Syt9/Kdr/Ptprn2/Erc2/F2r/Rph3a/Grik5/Slc4a8/Syngap1/Reln/Car7/Igsf11/Bace1/Rasd2/Syn3/Pfn2/Epha4/Adra1a/Nr3c2/Nog/Slc1a3/Nos1/Plat/Lin7a/Kcnn2…	119
GO:0098916	anterograde trans-synaptic signaling	119/2000	484/13771	1.853e-09	2.01939e-07	1.59578e-07	Kcnj10/Abat/Ptprd/Mapt/Myo6/Car2/Gnai1/Agt/Slc1a1/Abhd6/Chrna4/Fam107a/Myo5b/Mgll/Grin3a/Mme/Kalrn/Synpo/Pvalb/Syp/Cx3cl1/Prkcz/Tmem25/Erbb4/Calb1/Cacnb4/Adcy1/Sv2a/Cplx2/Cadps2/Shank2/Shank3/Nptx1/Lynx1/Syde1/Dbn1/Stxbp5l/Arc/Clstn1/Gabbr1/Syt2/Htr3a/Pclo/Syt9/Kdr/Ptprn2/Erc2/F2r/Rph3a/Grik5/Slc4a8/Syngap1/Reln/Car7/Igsf11/Bace1/Rasd2/Syn3/Pfn2/Epha4/Adra1a/Nr3c2/Nog/Slc1a3/Nos1/Plat/Lin7a/Kcnn2…	119
GO:0003018	vascular process in circulatory system	61/2000	196/13771	2.07786e-09	2.21823e-07	1.7529e-07	Ptger3/Tgfbr3/Casr/Slc5a1/Cbs/Sod3/Slc16a2/Agt/Arhgap35/Nos3/Ddah1/Slc22a1/Cdh5/Mgll/Faah/Itga1/Abcg2/Cyp2j5/Slc22a5/Cx3cl1/Bmp6/Adcy6/Arhgap42/Cldn5/Plvap/Fermt2/Kdr/Agtr1a/Adra2b/F2r/Slit2/Foxc1/Sh3gl2/Slc22a2/Ocln/Smad6/Adra1a/Serpinf2/Nos1/Foxc2/Htr1b/Grip2/Ramp2/Tbxa2r/Adrb1/Abcc2/Atp1a2/Mmp2/Cacna1g/Npr3/Cacna1c/Angpt1/Edn3/F2rl1/Kcnmb1/Pde3a/Adm/Comp/Gper1/Ednra/Mylk3	61
GO:0018958	phenol-containing compound metabolic process	33/2000	78/13771	2.33961e-09	2.43635e-07	1.92527e-07	Abat/Epas1/Sult1d1/Slc16a2/Iyd/Slc1a1/Dao/Kl/Hpn/Npr1/Maob/Fah/Cyp2d22/Dio1/Gpr37/Slco4a1/Sult1a1/Agtr1a/Reln/Crym/Trpc1/Slc24a5/Pax8/Ddc/Wnt5a/Cyp2e1/Sncaip/Rtl4/Sult1b1/Gata3/Ednra/Atp2b2/Prkn	33
GO:0009952	anterior/posterior pattern specification	54/2000	165/13771	2.37534e-09	2.43635e-07	1.92527e-07	Sox17/Bmp4/Epb41l5/Cobl/Nckap1/Sfrp1/Pcsk5/Celsr1/Plxna2/Nr2f2/Hoxc6/Pcsk6/Hoxc10/Hnf1b/Gpc3/Hoxa7/Arc/Celsr2/Lhx1/Hoxd8/Hoxd9/Foxc1/Hoxa9/Hoxd10/Hoxb5/Tbx3/Hoxa10/Nog/Meox1/Foxc2/Hoxc9/Emx2/Hoxd4/Zbtb16/Nrarp/Hoxa5/Acvr2b/Wnt5a/Hoxc4/Sfrp2/Hoxb2/Hoxb6/Hey1/Hoxb7/Gdf11/Hoxa3/Hoxb8/Lef1/Hoxc5/Heyl/Dmrt2/Msx1/Crb2/Hey2	54
GO:0008217	regulation of blood pressure	51/2000	152/13771	2.50826e-09	2.52321e-07	1.99391e-07	Abat/Enpep/Arhgef12/Rarres2/Agt/Atp1a1/Nos3/Ddah1/Ephx2/Kl/Gna11/Umod/Cyp2j5/Slc2a5/Npr1/Stk39/Ace2/Nr2f2/Ppara/Vegfc/Arhgap42/Camk2n1/Kdr/Agtr1a/Guca2b/Adra2b/F2r/Myh6/Adra1a/Serpinf2/Nos1/Ar/Grip2/Ramp2/Tbxa2r/Sucnr1/Adrb1/Ncald/Atp1a2/Npr3/Cacna1c/Edn3/F2rl1/Nos2/Klk1/Kcnq1/Adm/Ednra/Pomc/Corin/Klk1b5	51
GO:0019369	arachidonic acid metabolic process	22/2000	40/13771	2.64404e-09	2.60962e-07	2.0622e-07	Cyp2j11/Mgll/Cyp2d26/Cyp2j5/Cyp2c23/Ephx1/Cyp2d22/Cyp2a5/Cyp4a10/Cyp2f2/Cyp4a31/Cyp2j6/Cyp2s1/Cyp2j13/Cyp4a14/Cyp2a4/Cyp2d12/Cyp2e1/Cyp2j9/Cyp4a12a/Alox12/Cyp2u1	22
GO:0001823	mesonephros development	36/2000	90/13771	2.8065e-09	2.71867e-07	2.14837e-07	Lgr4/Fgf1/Agt/Bmp4/Sall1/Sfrp1/Lama5/Calb1/Pax2/Hnf1b/Gpc3/Bmp7/Agtr1a/Lhx1/Robo2/Osr2/Lzts2/Slit2/Foxc1/Smad6/Nog/Epcam/Pax8/Foxc2/Fat4/Zbtb16/Hey1/Hoxb7/Gdf11/Sim1/Six4/Spry1/Tcf21/Smad9/Gata3/Hs3st3a1	36
GO:0098739	import across plasma membrane	51/2000	153/13771	3.23896e-09	3.08055e-07	2.43434e-07	Kcnj10/Slc12a1/Slc12a3/Cltrn/Wnk4/Acsl1/Slc9a3/Slc5a2/Slc34a1/Slc5a1/Steap2/Folr1/Slc16a2/Agt/Atp1b1/Kcnj1/Slc1a1/Kcnj16/Kcnj15/Atp1a1/Slc47a1/Atp4a/Slc39a5/Slc2a5/Scnn1a/Pawr/Lrp2/Slc6a20b/Ace2/Slc1a2/Slc9a2/Slc15a2/Slc22a4/Agtr1a/Nalf2/Calcr/Slc22a2/Kcnk5/Slc1a3/Atp1b2/Kcnj5/Adrb1/Atp1a2/Slc6a20a/Cacna1c/Kcnh2/Kcnq1/Slc15a1/P2rx5/Lrrc8e/Kcnj9	51
GO:0045229	external encapsulating structure organization	71/2000	246/13771	3.92958e-09	3.67065e-07	2.90065e-07	Aebp1/Ltbp4/Agt/Tie1/Egfl6/Itih1/Wdr72/Hpn/Fermt1/Adamtsl2/Col4a4/Lamb2/Col4a3/Vwa1/Col27a1/Apbb2/Col4a2/Col4a5/Fbln5/Thsd4/Hspg2/Fgfr4/Col5a2/Phldb2/Eln/Pxdn/Sema5a/Antxr1/Col18a1/Ddr1/Cyp2j6/Lamb1/Foxc1/Spint2/Fscn1/Col8a1/Ecm2/Olfml2a/Serpinf2/Fbln2/Ntn4/Adamtsl3/Foxc2/Apbb1/Ramp2/Nepn/Chadl/Ets1/Mmp2/Ihh/Myh11/Sfrp2/Angptl7/Papln/Mmp28/Csgalnact1/Lmx1b/Tnxb/Mmp15/Adamtsl1/Prdm5/Reck/Comp/Loxl…	71
GO:0035725	sodium ion transmembrane transport	39/2000	103/13771	4.02181e-09	3.69089e-07	2.91665e-07	Ank3/Slc12a1/Slc12a3/Fxyd2/Wnk4/Pkd2/Prss8/Slc9a3/Slc5a2/Slc34a1/Slc5a1/Slc6a19/Atp1b1/Atp1a1/Atp4a/Ptpn3/Slc4a4/Scn4b/Scnn1a/Slc6a20b/Stk39/Slc9a2/Slc6a12/Tesc/Pcsk9/Hecw2/Slc4a8/Slc6a18/Slc6a17/Nos1/Kcnk1/Atp1b2/Atp1a2/Dmd/Fxyd6/Slc6a20a/Kcnq1/Fgf12/Gper1	39
GO:1901606	alpha-amino acid catabolic process	29/2000	65/13771	4.96219e-09	4.47538e-07	3.53657e-07	Sardh/Pah/Aldh4a1/Aldh6a1/Prodh/Gcat/Cbs/Dao/Aass/Adhfe1/Nos3/Thnsl2/Ddah1/Ddo/Prodh2/Pipox/Amt/Fah/Afmid/Hoga1/Hgd/Agxt2/Gldc/Acmsd/Nos1/Sdsl/Shmt1/Nos2/Hmgcll1	29
GO:0009410	response to xenobiotic stimulus	68/2000	233/13771	5.0679e-09	4.49326e-07	3.5507e-07	Abat/Acsl1/Cyp2j11/Myo6/Prkaa2/Cryz/Slc1a1/Fbp1/Dpyd/Atp1a1/Atp4a/Fmo1/Dpep1/Umod/Sfrp1/Cyp2d26/Hnf4a/Cyp2j5/Nr1h4/Arnt2/Cyp2c23/Fmo2/Slc1a2/Igf2/Emx1/Shank2/Cyp2d22/Gstm5/Cyp2a5/Rorc/Gsta4/Gstt1/Kdr/Cyp2f2/Sult1a1/Slc22a12/Cyp2j6/Fmo4/Cyp2s1/Nqo1/Fzd1/Slc18a2/Cyp2j13/Adra1a/Slco1a6/Cyp1a1/Slc1a3/Nos1/Gstm2/Gsta2/Emx2/Htr1b/Abcc2/Mmp2/Gabrb3/Cyp2a4/Sfrp2/Cyp2d12/Cyp2e1/Cyp2j9/Kcnh2/Pde3a/Nos2/Sul…	68
GO:0090287	regulation of cellular response to growth factor stimulus	71/2000	248/13771	5.72332e-09	4.98978e-07	3.94307e-07	Tgfbr3/Cyfip2/Sostdc1/Fgf1/Folr1/Agt/Dab2ip/Bmp4/Tek/Cdh5/Mmrn2/Fermt1/Sfrp1/Adamtsl2/Fstl3/Htra1/Pbld2/Neo1/Cdkn1c/Lrp2/Ptprf/Vasn/Fgfrl1/Ppara/Fzd4/Vegfc/Kcp/Sost/Gpc3/Sema6a/Fstl1/Fst/Pmepa1/Nbl1/Kdr/Jcad/Cadm4/Tspan12/Grb10/Slit2/Vegfd/Fgf9/Fzd1/Smad6/Tmem204/Nog/Veph1/Cnmd/Ccbe1/Nepn/Wnt5a/Dmd/Cd59a/Sfrp2/Rasl11b/Angpt1/Rgma/Ngf/Tfap2b/Fgfbp1/Dcn/Fbn2/Spry1/Msx1/Chrd/Prdm16/Zfp423/Gata3/Crb2…	71
GO:0030855	epithelial cell differentiation	116/2000	479/13771	7.57413e-09	6.48129e-07	5.1217e-07	Ces1g/Myo6/Clic5/Notch4/Klf15/Bdh2/Agt/Tie1/Sox17/Pecam1/Ces1e/Bmp4/Epb41l5/Kazn/Cdh5/Sall1/Lama1/Fat1/Heg1/Lamb2/Hnf4a/Whrn/Rapgef3/Pck1/Map7/Jag2/Ces1d/Cdkn1c/Ush1c/Proc/Fgfr3/Bmp6/Erbb4/Fa2h/Cdhr2/Dlg5/Prox1/Nr2f2/Pax2/Emx1/Sox18/Wwtr1/Ces1f/Hnf1b/Irf6/Hoxa7/Fstl1/Pls1/Cldn5/Evpl/Bmp7/Prom1/Ppp1r16b/Kdr/Lhx1/Yap1/Pard3/Col18a1/Exph5/Camsap3/Frzb/Tfcp2l1/Foxc1/Spint2/Kdf1/Nfib/Thrb/Rab25/Tst/Fz…	116
GO:0060485	mesenchyme development	69/2000	240/13771	7.74502e-09	6.48129e-07	5.1217e-07	Ranbp3l/Tgfbr3/Notch4/Folr1/Dab2ip/Bmp4/Epb41l5/Nos3/Hpn/Nckap1/Sfrp1/Lama5/Sema4g/Pawr/Erbb4/Mdk/Vasn/Dlg5/Pax2/Wwtr1/Tead1/Phldb2/Hnf1a/Sema6a/Nrtn/Bmp7/Fermt2/Bnc2/Sema5a/Yap1/Tbx2/Robo2/Frzb/Foxc1/Sema3g/Sema3b/Fgf9/Epha4/Gata5/Tbx3/Nog/Meox1/Sema6d/Foxc2/Hoxa5/Wnt7b/Wnt5a/Sema3f/Sfrp2/Erg/Hey1/Sema6c/Edn3/Lef1/Six4/Spry1/Ptk7/Zfp750/Tcf21/Heyl/Pitx2/Msx1/Chrd/Mark1/Gata3/Sema3d/Ednra/Crb2/He…	69
GO:0006575	cellular modified amino acid metabolic process	54/2000	170/13771	7.8058e-09	6.48129e-07	5.1217e-07	Sardh/Clic5/Folr1/Slc16a2/Chdh/Ggt1/Iyd/Aldh1l1/Slc1a1/Gpx3/Cth/Dpep1/Hpn/Kyat1/Slc22a5/Gstt2/Pipox/Folh1/Oplah/Slc1a2/Gstt3/Hoga1/Ggact/Dio1/Cpt1b/Bbox1/Gstm5/Plod2/Gsta4/Gstt1/Slco4a1/Slc22a4/Nat8f1/Reln/Crym/Ckmt1/Nat8/Mboat2/Gnmt/Gstm2/Gsta2/Pax8/Shmt1/Dmgdh/Bhmt2/Vnn1/Sult1b1/Serinc2/Nat8f6/Nat8f2/Gsta5/Gata3/Ggt6/Nat8f3	54
GO:0030198	extracellular matrix organization	70/2000	245/13771	8.02406e-09	6.55841e-07	5.18264e-07	Aebp1/Ltbp4/Agt/Tie1/Egfl6/Itih1/Wdr72/Hpn/Fermt1/Adamtsl2/Col4a4/Lamb2/Col4a3/Vwa1/Col27a1/Apbb2/Col4a2/Col4a5/Fbln5/Thsd4/Hspg2/Fgfr4/Col5a2/Phldb2/Eln/Pxdn/Sema5a/Antxr1/Col18a1/Ddr1/Cyp2j6/Lamb1/Foxc1/Spint2/Fscn1/Col8a1/Ecm2/Olfml2a/Serpinf2/Fbln2/Ntn4/Adamtsl3/Foxc2/Apbb1/Ramp2/Nepn/Chadl/Ets1/Mmp2/Ihh/Myh11/Sfrp2/Angptl7/Papln/Mmp28/Csgalnact1/Lmx1b/Tnxb/Mmp15/Adamtsl1/Prdm5/Reck/Comp/Loxl…	70
GO:0006631	fatty acid metabolic process	89/2000	340/13771	9.26418e-09	7.45553e-07	5.89157e-07	Acss1/Ces1g/Acsl1/Cyp2j11/Pdk2/Abhd3/Prkaa2/Acsm2/Slc45a3/Bdh2/Agt/Fads6/Acad11/Ppargc1a/Akr1c21/Ces1e/Thnsl2/Gpam/Ephx2/Mgll/Faah/Gcdh/Acacb/Cyp2d26/Hao2/Hnf4a/Cyp2j5/Ces2c/Pck1/Irs1/Ces1d/Echdc2/Dgat2/Cyp2c23/Fabp3/Ephx1/Acsm1/Fa2h/Echdc3/Ces2e/Ppara/Acbd4/Acnat2/Cyp2d22/Elovl7/Ces1f/Cpt1b/Hnf1a/Cyp2a5/Fads2/Cyp4a10/Acsm5/Cyp2f2/Cyp4a31/Ehhadh/Cyp2j6/Pecr/Cyp2s1/Acot3/Slc27a2/Eci3/Ces2g/Ptgds/A…	89
GO:0043062	extracellular structure organization	70/2000	246/13771	9.65254e-09	7.65037e-07	6.04554e-07	Aebp1/Ltbp4/Agt/Tie1/Egfl6/Itih1/Wdr72/Hpn/Fermt1/Adamtsl2/Col4a4/Lamb2/Col4a3/Vwa1/Col27a1/Apbb2/Col4a2/Col4a5/Fbln5/Thsd4/Hspg2/Fgfr4/Col5a2/Phldb2/Eln/Pxdn/Sema5a/Antxr1/Col18a1/Ddr1/Cyp2j6/Lamb1/Foxc1/Spint2/Fscn1/Col8a1/Ecm2/Olfml2a/Serpinf2/Fbln2/Ntn4/Adamtsl3/Foxc2/Apbb1/Ramp2/Nepn/Chadl/Ets1/Mmp2/Ihh/Myh11/Sfrp2/Angptl7/Papln/Mmp28/Csgalnact1/Lmx1b/Tnxb/Mmp15/Adamtsl1/Prdm5/Reck/Comp/Loxl…	70
GO:0042471	ear morphogenesis	35/2000	90/13771	1.11178e-08	8.61516e-07	6.80795e-07	Myo6/Clic5/Hpn/Celsr1/Whrn/Ush1c/Lrig1/Pax2/Gas1/Tmie/Pls1/Ntn1/Tbx2/Osr2/Frzb/Fgf9/Tbx3/Nog/Pax8/Fzd3/Wnt5a/Fzd6/Tshr/Kcnq1/Ephb2/Six4/Fzd2/Ptk7/Hmx2/Msx1/Foxi1/Gata3/Ednra/Atp2b2/Gata2	35
GO:0040013	negative regulation of locomotion	78/2000	286/13771	1.11992e-08	8.61516e-07	6.80795e-07	Tgfbr3/Igfbp5/Ptprk/Tie1/Dab2ip/Abhd6/Ppargc1a/Cxcl12/Dpep1/Mmrn2/Sfrp1/Hnf4a/Cd200/Kank1/Sema4g/Cx3cl1/Card10/Erbb4/Dlg5/Limch1/Nr2f2/Ryk/Igfbp3/Egfl7/Podn/Phldb2/Dbn1/Sema6a/Hoxa7/Cldn5/Magi2/Dnaja4/Sema5a/Marveld3/Nbl1/Mcc/Dlc1/Mapk15/Robo2/Slit2/Sema3g/Spint2/Sema3b/Dll4/Epha1/Pfn2/Dach1/Epha4/Cldn19/Nog/Ptprr/Apoh/Sema6d/Atp1b2/Tbxa2r/Wnt5a/Sema3f/Adgrg1/Angpt2/Tafa5/Sfrp2/Kiss1r/Mmp28/Sema6…	78
GO:0007409	axonogenesis	94/2000	367/13771	1.15085e-08	8.72478e-07	6.89457e-07	Ank3/Lgr4/Mapt/Arhgap35/Ablim1/Cxcl12/Lama1/Myo5b/Mgll/Lama3/Cobl/Lama5/Lamb2/Neo1/Lpar3/Dst/Enah/Sema4g/Kalrn/Slit3/Apbb2/Lrp2/Fgfr3/Plxna2/Ephb4/Adcy1/Ccdc141/Rtn4rl1/Ryk/Gas1/Nptx1/Cckar/Dbn1/Sema6a/Tenm2/Ntn1/Bmp7/Sema5a/Erbb2/Lhx1/Arhgef28/Map2/Robo2/Notch3/Slit2/Atp5g1/Sema3g/Sema3b/Unc5b/Syngap1/Reln/Nfib/Boc/Robo3/Epha1/Arhgef25/Cntnap1/Epha4/Map1b/Nog/Cck/Plxnb1/Sema6d/Dab1/Fzd3/Plppr4/A…	94
GO:0050808	synapse organization	96/2000	378/13771	1.27146e-08	9.50143e-07	7.5083e-07	Ank3/Chchd10/Ptprd/Mapt/Thbs2/Myo6/Gpc4/Adgrl1/Dab2ip/Slc1a1/Lzts3/Myo5b/Dnm3/Lamb2/Farp1/Kalrn/Synpo/Ptprf/Erbb4/Dlg5/Cacnb4/Col4a5/Shank2/Shank3/Nptx1/Ndrg2/Arhgef15/Tanc1/Dbn1/Elfn1/Srcin1/Arc/Ntn1/Cttnbp2/Magi2/Ndrg1/Clstn1/Ngef/Rab17/Pclo/Erbb2/Sorbs1/Erc2/F2r/Rph3a/Arhgef9/Lrrn1/Syngap1/Reln/Lrfn3/Dok7/Fzd1/Flrt1/Pfn2/Cntnap1/Epha4/Plxnb1/Kirrel3/Cadm1/Igsf9/Gpc6/Apbb1/Ephb3/Arhgap44/Cux2/G…	96
GO:0098662	inorganic cation transmembrane transport	115/2000	479/13771	1.47852e-08	1.08931e-06	8.60806e-07	Aqp1/Ptger3/Ank3/Kcnj10/Slc12a1/Slc12a3/Fxyd2/Wnk4/Pkd2/Prss8/Slc9a3/Slc5a2/Slc34a1/Slc5a1/Steap2/Slc6a19/Atp1b1/Kcnj1/Slc1a1/Kcnj16/Atp6v0e2/Kcnj15/Bmp4/Atp1a1/Atp4a/Slc39a5/Slc30a2/Hpn/Ank2/Ptpn3/Slc4a4/Scn4b/Rapgef3/Nol3/Scnn1a/Fhl1/Slc25a23/Pm20d1/Atp6v0a4/Pawr/Cx3cl1/Kcnt1/Cacnb4/Slc6a20b/Stk39/Slc9a2/Ehd3/Lrrc52/Trpm6/Slc6a12/Dysf/Htr3a/Tesc/Agtr1a/Nalf2/Pcsk9/Calcr/F2r/Hecw2/Atp5g1/Slc4a8/…	115
GO:0001657	ureteric bud development	34/2000	87/13771	1.55143e-08	1.0967e-06	8.6664e-07	Lgr4/Fgf1/Agt/Bmp4/Sall1/Sfrp1/Lama5/Calb1/Pax2/Hnf1b/Gpc3/Bmp7/Agtr1a/Lhx1/Robo2/Lzts2/Slit2/Foxc1/Smad6/Nog/Epcam/Pax8/Foxc2/Fat4/Hey1/Hoxb7/Gdf11/Sim1/Six4/Spry1/Tcf21/Smad9/Gata3/Hs3st3a1	34
GO:0072163	mesonephric epithelium development	34/2000	87/13771	1.55143e-08	1.0967e-06	8.6664e-07	Lgr4/Fgf1/Agt/Bmp4/Sall1/Sfrp1/Lama5/Calb1/Pax2/Hnf1b/Gpc3/Bmp7/Agtr1a/Lhx1/Robo2/Lzts2/Slit2/Foxc1/Smad6/Nog/Epcam/Pax8/Foxc2/Fat4/Hey1/Hoxb7/Gdf11/Sim1/Six4/Spry1/Tcf21/Smad9/Gata3/Hs3st3a1	34
GO:0072164	mesonephric tubule development	34/2000	87/13771	1.55143e-08	1.0967e-06	8.6664e-07	Lgr4/Fgf1/Agt/Bmp4/Sall1/Sfrp1/Lama5/Calb1/Pax2/Hnf1b/Gpc3/Bmp7/Agtr1a/Lhx1/Robo2/Lzts2/Slit2/Foxc1/Smad6/Nog/Epcam/Pax8/Foxc2/Fat4/Hey1/Hoxb7/Gdf11/Sim1/Six4/Spry1/Tcf21/Smad9/Gata3/Hs3st3a1	34
GO:0007600	sensory perception	81/2000	304/13771	1.83853e-08	1.28231e-06	1.01332e-06	Aqp1/Kcnj10/Epas1/Pigr/Myo6/Slc9a3r2/Clic5/Reep6/Chrna4/Cxcl12/Ephx2/Mgll/Hpn/Lamb2/Whrn/Mme/Pde6a/Scnn1a/Jag2/Atp6v0a4/Pawr/Lrp2/Nipsnap1/Ush1c/Cacnb4/Lrig1/Myh14/Lamc3/Fzd4/Bsnd/Ror1/Abca4/Gprc5c/Eps8l2/Tmie/Espn/Sema5a/Gjb2/Myo7b/Bbs1/F2r/Thrb/Crym/Bace1/Dll4/Atp6v1b1/Otoa/Cacna1h/Cck/Slc1a3/Nos1/Rgs9bp/Serpine2/Cabp4/Reep2/Adrb1/Gabrb3/Kit/Cfap69/Olfm2/Ngf/Cacnb3/Rdh5/Atp8b1/Hoxb8/Kcnq1/Rtp3/…	81
GO:0034764	positive regulation of transmembrane transport	58/2000	193/13771	2.13166e-08	1.4672e-06	1.15942e-06	Ank3/Cltrn/Wnk4/Pkd2/Acsl1/Prss8/Slc34a1/Slc9a3r2/Car2/Klf15/Agt/Atp1b1/Bmp4/Ank2/Rapgef3/Irs1/Pdzk1/Cx3cl1/Erbb4/Cacnb4/Stk39/Ace2/Slc1a2/Shank3/Ak1/Ehd3/Gpc3/Lrrc52/Arc/Htr3a/Tesc/Agtr1a/Sorbs1/Calcr/F2r/Reln/Ocln/Trpc1/Nos1/Atp1b2/Kcne1l/Adrb1/Azin2/Dmd/Cacna1c/Kcnh2/Cacnb3/Edn3/Kcnmb1/Kcnq1/Ephb2/Stac/Gper1/Ednra/Capn3/P2rx5/Tert/Cacnb2	58
GO:0098742	cell-cell adhesion via plasma-membrane adhesion molecules	47/2000	143/13771	2.19299e-08	1.48981e-06	1.17729e-06	Ptprd/Gpc4/Adgrl1/Cldn2/Pecam1/Cdhr5/Cdh5/Tenm4/Umod/Celsr1/Cx3cl1/Pcdh1/Ptprf/Cdhr2/Esam/Ccdc141/Fgfrl1/Tenm2/Magi2/Clstn1/Cdh16/Celsr2/Robo2/Mcam/Cdh6/Lrfn3/Igsf11/Gata5/Cdh13/Epcam/Kirrel3/Cadm1/Nectin3/Igsf9/Gpc6/Fat4/Dab1/Scarf2/Pcdh12/Sele/Pcdh17/Amigo2/Dscaml1/Lrfn4/Obsl1/Crb2/Cadm3	47
GO:0016054	organic acid catabolic process	57/2000	189/13771	2.44891e-08	1.64234e-06	1.29782e-06	Sardh/Abat/Pah/Aldh4a1/Aldh6a1/Prodh/Gcat/Abhd3/Cbs/Qprt/Aldh5a1/Bdh2/Acad11/Aldh1l1/Dao/Aass/Adhfe1/Uroc1/Nos3/Thnsl2/Ddah1/Ddo/Faah/Gcdh/Acacb/Prodh2/Pck1/Irs1/Ces1d/Echdc2/Pipox/Amt/Bckdhb/Fah/Ldhd/Afmid/Hoga1/Hgd/Ces1f/Agxt2/Gldc/Acmsd/Ehhadh/Slc27a2/Eci3/Nos1/Sdsl/Shmt1/Bcat1/Lpin3/Amdhd1/Acot4/Acox2/Nos2/Hmgcll1/Tuba8/Acat3	57
GO:0019755	one-carbon compound transport	2000-12-01	15/13771	2.53616e-08	1.67932e-06	1.32705e-06	Aqp1/Slc12a1/Car14/Car2/Umod/Car12/Car4/Aqp6/Slc14a2/Pou3f3/Aqp3/Aqp7	12
GO:0042472	inner ear morphogenesis	30/2000	73/13771	2.78475e-08	1.82088e-06	1.43891e-06	Myo6/Clic5/Hpn/Celsr1/Whrn/Ush1c/Lrig1/Pax2/Tmie/Pls1/Ntn1/Tbx2/Frzb/Fgf9/Tbx3/Pax8/Fzd3/Wnt5a/Fzd6/Tshr/Kcnq1/Ephb2/Six4/Fzd2/Ptk7/Hmx2/Foxi1/Gata3/Atp2b2/Gata2	30
GO:0061564	axon development	100/2000	405/13771	2.97101e-08	1.91869e-06	1.5162e-06	Ank3/Lgr4/Mapt/Folr1/Arhgap35/Ablim1/Cxcl12/Lama1/Myo5b/Mgll/Lama3/Cobl/Lama5/Lamb2/Neo1/Lpar3/Dst/Enah/Sema4g/Kalrn/Slit3/Apbb2/Lrp2/Ptprf/Fgfr3/Plxna2/Ephb4/Adcy1/Ccdc141/Epb41l3/Rtn4rl1/Ryk/Gas1/Nptx1/Cckar/Dbn1/Sema6a/Tenm2/Ntn1/Bmp7/Sema5a/Erbb2/Lhx1/Arhgef28/Ddr1/Map2/Robo2/Notch3/Slit2/Atp5g1/Sema3g/Sema3b/Unc5b/Syngap1/Reln/Nfib/Boc/Robo3/Epha1/Arhgef25/Cntnap1/Epha4/Map1b/Nog/Cck/Plxnb1/…	100
GO:0006520	cellular amino acid metabolic process	66/2000	233/13771	3.08542e-08	1.96827e-06	1.55538e-06	Sardh/Ttc36/Abat/Pcbd1/Pah/Aldh4a1/Aldh6a1/Prodh/Gcat/Cbs/Aldh5a1/Slc16a2/Glyat/Ggt1/Iyd/Dao/Aass/Cth/Adhfe1/Uroc1/Nos3/Thnsl2/Ddah1/Ddo/Dpep1/Kyat1/Prodh2/Hnf4a/Nr1h4/Pm20d1/Pipox/Amt/Bckdhb/Fah/Afmid/Hoga1/Cyp2d22/Hgd/Dio1/Upb1/Keg1/Agxt2/Plod2/Gldc/Dpys/Nox4/Acmsd/Kyat3/Tst/Gad1/Agmat/Gnmt/Slc1a3/Nos1/Sdsl/Shmt1/Ddc/Bcat1/Azin2/Amdhd1/Hpdl/Bhmt2/Nos2/Gm4952/Hmgcll1/Baat	66
GO:0071805	potassium ion transmembrane transport	43/2000	127/13771	3.25301e-08	2.05018e-06	1.62011e-06	Ptger3/Ank3/Kcnj10/Slc12a1/Slc12a3/Fxyd2/Wnk4/Pkd2/Slc9a3/Atp1b1/Kcnj1/Kcnj16/Kcnj15/Atp1a1/Atp4a/Hpn/Ank2/Rapgef3/Fhl1/Kcnt1/Stk39/Slc9a2/Lrrc52/Kcnk5/Kcns1/Slc1a3/Kcnk1/Atp1b2/Kcnn2/Kcnc3/Kcns3/Kcne1l/Kcnj5/Atp1a2/Kcnh3/Kcnh2/Edn3/Kcnmb1/Kcnn1/Kcnq1/Kcna2/Kcnb1/Kcnj9	43
GO:0006935	chemotaxis	113/2000	475/13771	3.36629e-08	2.09632e-06	1.65657e-06	Enpp2/Ank3/Lgr4/Arhgef5/Rarres2/Casr/Fgf1/Slc37a4/Arhgap35/Ablim1/Cxcl12/Lama1/Dpep1/Lama3/Flt1/Lama5/Itga1/Lamb2/Neo1/Enah/Sema4g/Kalrn/Slit3/Apbb2/Cx3cl1/Lrp2/Plxna2/Ephb4/Mdk/Ccdc141/Stk39/Parva/Arhgef16/Rtn4rl1/Ryk/Gas1/Vegfc/Sema6a/Tenm2/Ntn1/Pdgfd/Cmtm8/Bmp7/Dysf/Sema5a/Nbl1/Ccl5/Kdr/Erbb2/Agtr1a/Lhx1/Robo2/Notch3/Slit2/Sema3g/Il17rc/Bcar1/Sema3b/Unc5b/Zfp580/Reln/Vegfd/Nfib/Boc/Robo3/Epha1…	113
GO:0034765	regulation of ion transmembrane transport	87/2000	339/13771	3.6662e-08	2.25622e-06	1.78293e-06	Ptger3/Ank3/Kcnj10/Fxyd2/Cltrn/Wnk4/Pkd2/Prss8/Slc34a1/Slc9a3r2/Clic5/Agt/Atp1b1/Kcnj1/Kcnj16/Ppargc1a/Chrna4/Kcnj15/Bmp4/Atp4a/Ank2/Ptpn3/Scn4b/Rapgef3/Clcnka/Nol3/Fhl1/Pdzk1/Pm20d1/Cx3cl1/Cacnb4/Stk39/Ace2/Clcn2/Shank3/Clcnkb/Ehd3/Lrrc52/Arc/Dysf/Htr3a/Tesc/Agtr1a/Pcsk9/Calcr/F2r/Rph3a/Hecw2/Reln/Ano9/Trpc1/Prkd1/Kcns1/Cacna1h/Nos1/Atp1b2/Kcnn2/Kcnc3/Kcns3/Kcne1l/Kcnj5/Adrb1/Atp1a2/Kcnh3/Dmd/Fx…	87
GO:0007416	synapse assembly	44/2000	132/13771	3.82935e-08	2.32922e-06	1.84062e-06	Ptprd/Mapt/Thbs2/Myo6/Gpc4/Adgrl1/Dnm3/Farp1/Erbb4/Dlg5/Shank2/Shank3/Nptx1/Ntn1/Magi2/Clstn1/Rab17/Pclo/Arhgef9/Lrrn1/Reln/Lrfn3/Fzd1/Flrt1/Plxnb1/Kirrel3/Cadm1/Gpc6/Ephb3/Cux2/Sptbn2/Negr1/Wnt5a/Gabrb3/Add2/Lrtm2/Ephb2/Gpm6a/Six4/Pcdh17/Amigo2/Lrfn4/Obsl1/Nrxn3	44
GO:0006813	potassium ion transport	48/2000	150/13771	4.03858e-08	2.42825e-06	1.91887e-06	Aqp1/Ptger3/Ank3/Kcnj10/Slc12a1/Slc12a3/Fxyd2/Wnk4/Pkd2/Slc9a3/Atp1b1/Kcnj1/Kcnj16/Kcnj15/Atp1a1/Nos3/Atp4a/Hpn/Ank2/Rapgef3/Fhl1/Kcnt1/Stk39/Slc9a2/Cckar/Lrrc52/Kcnk5/Kcns1/Slc24a5/Slc1a3/Nos1/Kcnk1/Atp1b2/Kcnn2/Kcnc3/Kcns3/Kcne1l/Kcnj5/Atp1a2/Kcnh3/Kcnh2/Edn3/Kcnmb1/Kcnn1/Kcnq1/Kcna2/Kcnb1/Kcnj9	48
GO:0032835	glomerulus development	26/2000	59/13771	4.20884e-08	2.47241e-06	1.95377e-06	Aqp1/Lgr4/Enpep/Klf15/Bmp4/Tek/Col4a4/Lamb2/Col4a3/Pax2/Wwtr1/Pdgfd/Bmp7/Prom1/Notch3/Foxc1/Nog/Kirrel3/Foxc2/Angpt2/Angpt1/Tcf21/Heyl/Ednra/Sulf1/Pdgfrb	26
GO:0046395	carboxylic acid catabolic process	56/2000	187/13771	4.25348e-08	2.47241e-06	1.95377e-06	Sardh/Abat/Pah/Aldh4a1/Aldh6a1/Prodh/Gcat/Abhd3/Cbs/Qprt/Aldh5a1/Bdh2/Acad11/Aldh1l1/Dao/Aass/Adhfe1/Uroc1/Nos3/Ddah1/Ddo/Faah/Gcdh/Acacb/Prodh2/Pck1/Irs1/Ces1d/Echdc2/Pipox/Amt/Bckdhb/Fah/Ldhd/Afmid/Hoga1/Hgd/Ces1f/Agxt2/Gldc/Acmsd/Ehhadh/Slc27a2/Eci3/Nos1/Sdsl/Shmt1/Bcat1/Lpin3/Amdhd1/Acot4/Acox2/Nos2/Hmgcll1/Tuba8/Acat3	56
GO:0060993	kidney morphogenesis	32/2000	82/13771	4.25382e-08	2.47241e-06	1.95377e-06	Lgr4/Wnk4/Klhl3/Fgf1/Agt/Bmp4/Sall1/Lama5/Erbb4/Calb1/Pax2/Wwtr1/Hnf1b/Irx3/Fras1/Gpc3/Bmp7/Agtr1a/Lhx1/Lzts2/Irx2/Nog/Pax8/Irx1/Fat4/Wnt7b/Hey1/Hoxb7/Six4/Tcf21/Gata3/Hs3st3a1	32
GO:0048010	vascular endothelial growth factor receptor signaling pathway	22/2000	45/13771	4.5993e-08	2.63205e-06	2.07992e-06	Dab2ip/Bmp4/Tek/Mmrn2/Flt1/Clec14a/Fzd4/Vegfc/Kdr/Cadm4/Grb10/Foxc1/Bcar1/Vegfd/Fgf9/Prkd1/Tmem204/Foxc2/Cnmd/Cd59a/Angpt1/Sulf1	22
GO:1904064	positive regulation of cation transmembrane transport	42/2000	124/13771	4.6291e-08	2.63205e-06	2.07992e-06	Ank3/Cltrn/Wnk4/Pkd2/Prss8/Agt/Atp1b1/Bmp4/Ank2/Rapgef3/Pdzk1/Cx3cl1/Cacnb4/Ace2/Shank3/Ehd3/Lrrc52/Arc/Tesc/Agtr1a/Calcr/F2r/Reln/Trpc1/Nos1/Atp1b2/Kcne1l/Adrb1/Dmd/Cacna1c/Kcnh2/Cacnb3/Edn3/Kcnmb1/Kcnq1/Ephb2/Stac/Gper1/Ednra/Capn3/P2rx5/Cacnb2	42
GO:0046717	acid secretion	18/2000	32/13771	4.69939e-08	2.64328e-06	2.0888e-06	Ptger3/Abat/Ces1g/Stard10/Casr/Ces1e/Umod/Ces1d/Cacnb4/Sv2a/Ces1f/Cckar/Gabbr1/Slc51b/Hip1r/Htr1b/Kcnq1/Slc26a7	18
GO:0042330	taxis	113/2000	478/13771	4.82946e-08	2.68755e-06	2.12377e-06	Enpp2/Ank3/Lgr4/Arhgef5/Rarres2/Casr/Fgf1/Slc37a4/Arhgap35/Ablim1/Cxcl12/Lama1/Dpep1/Lama3/Flt1/Lama5/Itga1/Lamb2/Neo1/Enah/Sema4g/Kalrn/Slit3/Apbb2/Cx3cl1/Lrp2/Plxna2/Ephb4/Mdk/Ccdc141/Stk39/Parva/Arhgef16/Rtn4rl1/Ryk/Gas1/Vegfc/Sema6a/Tenm2/Ntn1/Pdgfd/Cmtm8/Bmp7/Dysf/Sema5a/Nbl1/Ccl5/Kdr/Erbb2/Agtr1a/Lhx1/Robo2/Notch3/Slit2/Sema3g/Il17rc/Bcar1/Sema3b/Unc5b/Zfp580/Reln/Vegfd/Nfib/Boc/Robo3/Epha1…	113
GO:2000027	regulation of animal organ morphogenesis	37/2000	103/13771	5.09886e-08	2.80759e-06	2.21864e-06	Lgr4/Fgf1/Agt/Bmp4/Sall1/Sfrp1/Celsr1/Pax2/Ryk/Fgfr4/Gpc3/Bmp7/Pkhd1/Agtr1a/Lhx1/Robo2/Fzd1/Gata5/Nog/Ar/Pax8/Ntn4/Fzd3/Wnt7b/Wnt5a/Fzd6/Sfrp2/Hoxb7/Six4/Spry1/Spag6l/Fzd2/Ptk7/Msx1/Gata3/Ednra/Sulf1	37
GO:0072028	nephron morphogenesis	28/2000	68/13771	7.64668e-08	4.16664e-06	3.2926e-06	Lgr4/Wnk4/Klhl3/Fgf1/Agt/Bmp4/Sall1/Lama5/Erbb4/Pax2/Hnf1b/Irx3/Gpc3/Bmp7/Agtr1a/Lhx1/Lzts2/Irx2/Nog/Pax8/Irx1/Fat4/Hey1/Hoxb7/Six4/Tcf21/Gata3/Hs3st3a1	28
GO:0050673	epithelial cell proliferation	90/2000	360/13771	7.96441e-08	4.29504e-06	3.39406e-06	Egf/Lgr4/Tgfbr3/Igfbp5/Ptprk/Fgf1/Tie1/Dab2ip/Bmp4/Cxcl12/Tek/Mmrn2/Hpn/Flt1/Fermt1/Sfrp1/Htra1/Col4a3/Cdkn1c/Fgfr3/Bmp6/Erbb4/Mdk/Prox1/Nr2f2/Pax2/Igf2/Gas1/Lims2/Vegfc/Hnf1b/Irf6/Igfbp3/Egfl7/Lgr5/Gpc3/Fst/Ppp1r16b/Dysf/Sema5a/Marveld3/Mcc/Ccl5/Pkhd1/Kdr/Jcad/Erbb2/Agtr1a/Yap1/Tbx2/Osr2/Rap1gap/Aqp11/Kdf1/Zfp580/Vegfd/Nfib/Col8a1/Fgf9/Dll4/Prkd1/Cdh13/Nog/Esrp2/Apoh/Ar/Vdr/Sgpp2/Cnmd/Nrarp/Hoxa…	90
GO:0060560	developmental growth involved in morphogenesis	64/2000	229/13771	8.62283e-08	4.60266e-06	3.63715e-06	Mapt/Cyfip2/Fgf1/Bmp4/Cxcl12/Epb41l5/Sall1/Myo5b/Mgll/Cobl/Sfrp1/Lamb2/Lpar3/Sema4g/Slit3/Prkcz/Emx1/Ryk/Hnf1b/Dbn1/Sema6a/Ntn1/Syt2/Sema5a/Lhx1/Yap1/Tbx2/Ddr1/Syt3/Map2/Lzts2/Pak6/Slit2/Atp5g1/Sema3g/Sh3gl2/Sema3b/Flrt1/Map1b/Syt17/Sema6d/Cadm1/Jade2/Auts2/Wnt7b/Wnt5a/Islr2/Sema3f/Sfrp2/Cacng7/Rgma/Ngf/Sema6c/Edn3/Six4/Spry1/Spag6l/Ptk7/Plxna4/Sema3d/Ednra/Rtn4r/Nat8f3/Prkn	64
GO:0072243	metanephric nephron epithelium development	2000-12-01	16/13771	8.79514e-08	4.6278e-06	3.65702e-06	Aqp1/Lgr4/Umod/Lamb2/Calb1/Pax2/Wwtr1/Yap1/Pax8/Fat4/Pou3f3/Wnt7b	12
GO:0050804	modulation of chemical synaptic transmission	91/2000	366/13771	8.8593e-08	4.6278e-06	3.65702e-06	Kcnj10/Ptprd/Mapt/Myo6/Car2/Gnai1/Agt/Slc1a1/Abhd6/Chrna4/Fam107a/Myo5b/Mgll/Grin3a/Mme/Kalrn/Synpo/Syp/Prkcz/Tmem25/Erbb4/Calb1/Cacnb4/Adcy1/Cplx2/Shank2/Shank3/Nptx1/Syde1/Dbn1/Stxbp5l/Arc/Clstn1/Gabbr1/Pclo/Kdr/Erc2/Grik5/Slc4a8/Syngap1/Reln/Car7/Igsf11/Bace1/Pfn2/Epha4/Adra1a/Nr3c2/Nog/Slc1a3/Nos1/Kcnn2/Celf4/Serpine2/Kcnc3/Plppr4/Cux2/Htr1b/Grip2/Adrb1/Rapgef4/Syt7/Kit/Neurl1a/Sorcs3/Kiss1r/…	91
GO:0015872	dopamine transport	18/2000	33/13771	8.93535e-08	4.6278e-06	3.65702e-06	Abat/Chrna4/Cxcl12/Slc22a1/Slc18a1/Gabbr1/Syt2/Syt9/Mapk15/Syt3/Slc22a2/Syt17/Htr1b/Syt7/Syt12/Kcna2/Sncg/Prkn	18
GO:0001505	regulation of neurotransmitter levels	52/2000	172/13771	9.11601e-08	4.67508e-06	3.69438e-06	Kcnj10/Abat/Myo6/Aldh5a1/Chrna4/Slc22a1/Slc44a4/Grin3a/Slc18a1/Syp/Maob/Cacnb4/Adcy1/Sv2a/Slc1a2/Cplx2/Cadps2/Syde1/Stxbp5l/Syt2/Pclo/Syt9/Ptprn2/Erc2/Rph3a/Grik5/Slc4a8/Slc22a2/Bace1/Slc18a2/Syn3/Pfn2/Gad1/Adra1a/Nr3c2/Nos1/Lin7a/Kcnc3/Htr1b/Sptbn2/Atp1a2/Syt7/Sncaip/Ngf/Edn3/Syn2/Syt12/Doc2g/Nrxn3/Naalad2/Sncg/Prkn	52
GO:0006836	neurotransmitter transport	50/2000	163/13771	9.66187e-08	4.90692e-06	3.87759e-06	Kcnj10/Myo6/Chrna4/Slc22a1/Grin3a/Slc18a1/Syp/Cacnb4/Adcy1/Sv2a/Slc1a2/Cplx2/Cadps2/Syde1/Stxbp5l/Slc6a12/Syt2/Pclo/Syt9/Ptprn2/Erc2/Rph3a/Grik5/Slc4a8/Slc22a2/Slc6a18/Bace1/Slc18a2/Syn3/Pfn2/Adra1a/Nr3c2/Slc6a17/Nos1/Lin7a/Kcnc3/Htr1b/Ddc/Sptbn2/Atp1a2/Syt7/Sncaip/Ngf/Edn3/Syn2/Syt12/Doc2g/Nrxn3/Sncg/Prkn	50
GO:0099177	regulation of trans-synaptic signaling	91/2000	367/13771	1.01381e-07	5.09925e-06	4.02958e-06	Kcnj10/Ptprd/Mapt/Myo6/Car2/Gnai1/Agt/Slc1a1/Abhd6/Chrna4/Fam107a/Myo5b/Mgll/Grin3a/Mme/Kalrn/Synpo/Syp/Prkcz/Tmem25/Erbb4/Calb1/Cacnb4/Adcy1/Cplx2/Shank2/Shank3/Nptx1/Syde1/Dbn1/Stxbp5l/Arc/Clstn1/Gabbr1/Pclo/Kdr/Erc2/Grik5/Slc4a8/Syngap1/Reln/Car7/Igsf11/Bace1/Pfn2/Epha4/Adra1a/Nr3c2/Nog/Slc1a3/Nos1/Kcnn2/Celf4/Serpine2/Kcnc3/Plppr4/Cux2/Htr1b/Grip2/Adrb1/Rapgef4/Syt7/Kit/Neurl1a/Sorcs3/Kiss1r/…	91
GO:0034767	positive regulation of ion transmembrane transport	46/2000	145/13771	1.0293e-07	5.12789e-06	4.0522e-06	Ank3/Cltrn/Wnk4/Pkd2/Prss8/Slc34a1/Slc9a3r2/Agt/Atp1b1/Bmp4/Ank2/Rapgef3/Pdzk1/Cx3cl1/Cacnb4/Stk39/Ace2/Shank3/Ehd3/Lrrc52/Arc/Htr3a/Tesc/Agtr1a/Calcr/F2r/Reln/Trpc1/Nos1/Atp1b2/Kcne1l/Adrb1/Dmd/Cacna1c/Kcnh2/Cacnb3/Edn3/Kcnmb1/Kcnq1/Ephb2/Stac/Gper1/Ednra/Capn3/P2rx5/Cacnb2	46
GO:0090066	regulation of anatomical structure size	109/2000	464/13771	1.18237e-07	5.83487e-06	4.61088e-06	Aqp1/Ptger3/Slc12a1/Slc12a3/Tgfbr3/Mapt/Cyfip2/Casr/Cbs/Sod3/Agt/Arhgap35/Baiap2l2/Pecam1/Cdhr5/Cxcl12/Nos3/Myo5b/Mgll/Faah/Fhod3/Nckap1/Itga1/Vil1/Cyp2j5/Lpar3/Rapgef3/Kank1/Sema4g/Dmtn/Cx3cl1/Ush1c/Cdhr2/Esam/Adcy6/Shroom2/Pax2/Kank4/Ryk/Shank3/Hnf1b/Cdc42ep1/Pex11a/Eln/Arhgap42/Dbn1/Sema6a/Pls1/Ntn1/Slc6a12/Pclo/Sema5a/Kdr/Agtr1a/Adra2b/Map2/F2r/Aqp11/Slit2/Atp5g1/Foxc1/Sema3g/Scin/Sema3b/Pfn2…	109
GO:0008202	steroid metabolic process	65/2000	236/13771	1.24275e-07	6.07556e-06	4.80108e-06	Ces1g/Vldlr/Prkaa2/Fgf1/Agt/Slc37a4/G6pc/Ppargc1a/Akr1c21/Ces1e/Igfbp7/Atp1a1/Ephx2/Abca5/Rdh16f2/Nr1h4/Cubn/Rdh16/Ces1d/Dgat2/Bmp6/Amacr/Prox1/Clcn2/Dhcr24/Apob/Igf2/Hsd3b2/Gc/Cyp2d22/Ces1f/Fgfr4/Fdx1/Malrd1/Hnf1a/Rorc/Apoa2/Sult1a1/Agtr1a/Mttp/Pcsk9/Slc27a2/Thrb/Slco1a6/Dhh/Cacna1h/Cyp1a1/Akr1c19/Sec14l2/Hsd3b3/Kit/Cyp2e1/Hsd3b9/Angptl3/Hsd17b14/Rdh5/Atp8b1/Adm/Rdh1/Dkk3/Star/Cyp24a1/Baat/Cyp46…	65
GO:0072234	metanephric nephron tubule development	2000-11-01	14/13771	1.40795e-07	6.81941e-06	5.38889e-06	Aqp1/Lgr4/Umod/Calb1/Pax2/Wwtr1/Yap1/Pax8/Fat4/Pou3f3/Wnt7b	11
GO:0050678	regulation of epithelial cell proliferation	79/2000	308/13771	1.5886e-07	7.62383e-06	6.02457e-06	Egf/Tgfbr3/Ptprk/Fgf1/Tie1/Dab2ip/Bmp4/Cxcl12/Tek/Mmrn2/Hpn/Flt1/Sfrp1/Htra1/Col4a3/Cdkn1c/Fgfr3/Bmp6/Erbb4/Mdk/Prox1/Nr2f2/Pax2/Igf2/Gas1/Lims2/Vegfc/Egfl7/Gpc3/Ppp1r16b/Dysf/Sema5a/Marveld3/Mcc/Ccl5/Pkhd1/Kdr/Jcad/Erbb2/Agtr1a/Yap1/Osr2/Rap1gap/Aqp11/Kdf1/Zfp580/Vegfd/Nfib/Fgf9/Dll4/Prkd1/Cdh13/Nog/Esrp2/Apoh/Ar/Vdr/Sgpp2/Cnmd/Nrarp/Hoxa5/Wnt5a/Bcl11b/Dlk1/Ihh/Esrp1/Sfrp2/Hey1/Ptn/Eaf2/Fgfbp1/S…	79
GO:0034762	regulation of transmembrane transport	101/2000	424/13771	1.6972e-07	8.07097e-06	6.37791e-06	Ptger3/Ank3/Kcnj10/Fxyd2/Cltrn/Wnk4/Pkd2/Acsl1/Prss8/Slc34a1/Slc9a3r2/Clic5/Car2/Klf15/Agt/Atp1b1/Kcnj1/Kcnj16/Ppargc1a/Chrna4/Kcnj15/Bmp4/Atp4a/Ank2/Ptpn3/Scn4b/Rapgef3/Clcnka/Nol3/Irs1/Fhl1/Pdzk1/Pm20d1/Cx3cl1/Erbb4/Cacnb4/Stk39/Ace2/Clcn2/Slc1a2/Shank3/Clcnkb/Ak1/Ehd3/Gpc3/Lrrc52/Arc/Dysf/Htr3a/Tesc/Agtr1a/Sorbs1/Grb10/Pcsk9/Calcr/F2r/Rph3a/Hecw2/Reln/Ano9/Ocln/Trpc1/Prkd1/Kcns1/Cacna1h/Nos1/A…	101
GO:0070293	renal absorption	15/2000	25/13771	1.97837e-07	9.32328e-06	7.36752e-06	Aqp1/Wnk4/Klhl3/Kcnj1/Umod/Slc15a2/Hnf1a/Amn/Guca2b/Rhpn1/Kcnq1/Aqp3/Sctr/Aqp7/Ednra	15
GO:0001525	angiogenesis	109/2000	469/13771	2.10849e-07	9.84779e-06	7.782e-06	Aqp1/Egf/Enpp2/Enpep/Epas1/Ptprb/Thbs2/Notch4/Fgf1/Agt/Tie1/Sox17/Dab2ip/Pecam1/Bmp4/Cxcl12/Tek/Nos3/Ddah1/Cdh5/Mmrn2/Flt1/Cspg4/Col4a3/Rapgef3/Cx3cl1/Card10/Col4a2/Clec14a/Ephb4/Mdk/Parva/Fbln5/Itgb8/Igf2/Sox18/Hspg2/Vegfc/Egfl7/Sema6a/Cldn5/Ppp1r16b/Dysf/Amotl1/Sema5a/Ccl5/Kdr/Jcad/Agtr1a/Tspan12/Col18a1/Adra2b/Mcam/Notch3/Slit2/Foxc1/Unc5b/Vegfd/Col8a1/Fgf9/Thsd7a/Dll4/Epha1/Prkd1/Cdh13/Jam3/A…	109
GO:0061333	renal tubule morphogenesis	28/2000	71/13771	2.27162e-07	1.05158e-05	8.30986e-06	Lgr4/Wnk4/Klhl3/Pkd2/Fgf1/Agt/Bmp4/Sall1/Lama5/Pax2/Hnf1b/Irx3/Lgr5/Gpc3/Agtr1a/Lhx1/Lzts2/Irx2/Nog/Pax8/Irx1/Fat4/Hey1/Hoxb7/Six4/Tcf21/Gata3/Hs3st3a1	28
GO:0042445	hormone metabolic process	44/2000	140/13771	2.61004e-07	1.19764e-05	9.4641e-06	Ttr/Slc16a2/Agt/Iyd/Ppargc1a/Akr1c21/Atp1a1/Ddo/Hpn/Pcsk5/Rdh16f2/Rdh16/Ghr/Bmp6/Aldh8a1/Clcn2/Igf2/Hsd3b2/Pcsk6/Cyp2d22/Dio1/Fdx1/Mep1a/Slco4a1/Bbs1/Sult1a1/Cyp2s1/Reln/Crym/Cacna1h/Cyp1a1/Chst8/Pax8/Hsd3b3/Hsd3b9/Sult1b1/Adm/Rdh1/Dkk3/Star/Gata3/Scg5/Cyp46a1/Corin	44
GO:0071772	response to BMP	41/2000	127/13771	2.95914e-07	1.33442e-05	1.0545e-05	Tgfbr3/Sostdc1/Bmp4/Slc39a5/Cdh5/Sfrp1/Fstl3/Htra1/Neo1/Lrp2/Bmp6/Fam83g/Kcp/Sost/Gpc3/Fstl1/Fst/Bmp7/Vstm2a/Nbl1/Kdr/Fzd1/Smad6/Gata5/Nog/Acvr2b/Wnt5a/Sfrp2/Rgma/Tfap2b/Bmp8a/Lef1/Heyl/Comp/Smad9/Msx1/Chrd/Zfp423/Gata3/Crb2/Sulf1	41
GO:0071773	cellular response to BMP stimulus	41/2000	127/13771	2.95914e-07	1.33442e-05	1.0545e-05	Tgfbr3/Sostdc1/Bmp4/Slc39a5/Cdh5/Sfrp1/Fstl3/Htra1/Neo1/Lrp2/Bmp6/Fam83g/Kcp/Sost/Gpc3/Fstl1/Fst/Bmp7/Vstm2a/Nbl1/Kdr/Fzd1/Smad6/Gata5/Nog/Acvr2b/Wnt5a/Sfrp2/Rgma/Tfap2b/Bmp8a/Lef1/Heyl/Comp/Smad9/Msx1/Chrd/Zfp423/Gata3/Crb2/Sulf1	41
GO:0044282	small molecule catabolic process	72/2000	277/13771	3.22227e-07	1.44066e-05	1.13845e-05	Sardh/Bpnt1/Abat/Pah/Aldh4a1/Aldob/Aldh6a1/Prodh/Gcat/Abhd3/Cbs/Qprt/Aldh5a1/Bdh2/Acad11/Aldh1l1/Dao/Aass/Adhfe1/Uroc1/Dpyd/Miox/Sord/Nos3/Thnsl2/Ddah1/Ddo/Faah/Gcdh/Acacb/Cda/Prodh2/Cubn/Pck1/Irs1/Ces1d/Echdc2/Inpp5j/Pipox/Tkfc/Amt/Bckdhb/Fah/Ldhd/Afmid/Hoga1/Hgd/Ces1f/Upb1/Agxt2/Gldc/Acmsd/Ehhadh/Slc27a2/Eci3/Pfkm/Cyp1a1/Nos1/Sdsl/Shmt1/Bcat1/Lpin3/Amdhd1/Acot4/Acox2/Nos2/Sult1b1/Hmgcll1/Tuba8/…	72
GO:0016331	morphogenesis of embryonic epithelium	47/2000	155/13771	3.39168e-07	1.50355e-05	1.18815e-05	Folr1/Arhgap35/Bmp4/Epb41l5/Sall1/Cobl/Nckap1/Sfrp1/Lama5/Celsr1/Enah/Jag2/Lrp2/Pax2/Shank3/Vegfc/Hnf1b/Irx3/Bmp7/Dlc1/Cc2d2a/Spint2/Kdf1/Llgl2/Fzd1/Irx2/Nog/Ar/Prickle1/St14/Pax8/Irx1/Fzd3/Wnt7b/Wnt5a/Fzd6/Sfrp2/Rgma/Cecr2/Shroom3/Adm/Six4/Fzd2/Ptk7/Trp63/Gata3/Sulf1	47
GO:0009914	hormone transport	70/2000	268/13771	3.84386e-07	1.68968e-05	1.33523e-05	Aqp1/Ptger3/Abat/Cltrn/Ttr/Ltbp4/Casr/Slc16a2/Agt/Pde4c/Sfrp1/Hnf4a/Cyp2j5/Nr1h4/Rab11fip3/Irs1/Kalrn/Lrp2/C1qtnf3/Bmp6/Inha/Ildr2/Fzd4/Hnf1b/Igfbp3/Cckar/Fgfr4/Hnf1a/Stxbp5l/Camk2n1/Gabbr1/Pclo/Ildr1/Ccl5/Syt9/Agtr1a/Ptprn2/Crym/Pfkm/Slc18a2/Tbx3/Adcy5/Sytl4/Nos1/Nr0b2/Pax8/Vdr/Acvr2b/Abcc2/Rapgef4/Syt7/Rph3al/Cacna1c/Kiss1r/Edn3/Ecrg4/Inhbb/Nos2/Kcnq1/Tfap2b/Adm/Exoc3l/C1qtnf1/Kcnb1/Tfr2/Gata3/…	70
GO:0072078	nephron tubule morphogenesis	26/2000	65/13771	4.39232e-07	1.91469e-05	1.51304e-05	Lgr4/Wnk4/Klhl3/Fgf1/Agt/Bmp4/Sall1/Lama5/Pax2/Hnf1b/Irx3/Gpc3/Agtr1a/Lhx1/Lzts2/Irx2/Nog/Pax8/Irx1/Fat4/Hey1/Hoxb7/Six4/Tcf21/Gata3/Hs3st3a1	26
GO:0050886	endocrine process	28/2000	73/13771	4.48586e-07	1.9393e-05	1.53249e-05	Aqp1/Enpep/Agt/Nos3/Cyp2j5/Rab11fip3/C1qtnf3/Bmp6/Inha/Ace2/Fzd4/Fgfr4/Agtr1a/F2r/Tbx3/Serpinf2/Vdr/Sucnr1/Adrb1/Edn3/F2rl1/Ecrg4/Inhbb/Kcnq1/C1qtnf1/Gata3/Pomc/Corin	28
GO:0098659	inorganic cation import across plasma membrane	32/2000	90/13771	5.24482e-07	2.23054e-05	1.76264e-05	Kcnj10/Slc12a1/Slc12a3/Wnk4/Slc9a3/Slc5a2/Slc34a1/Slc5a1/Steap2/Atp1b1/Kcnj1/Kcnj16/Kcnj15/Atp1a1/Atp4a/Slc39a5/Scnn1a/Pawr/Slc9a2/Agtr1a/Nalf2/Calcr/Kcnk5/Atp1b2/Kcnj5/Adrb1/Atp1a2/Cacna1c/Kcnh2/Kcnq1/P2rx5/Kcnj9	32
GO:0099587	inorganic ion import across plasma membrane	32/2000	90/13771	5.24482e-07	2.23054e-05	1.76264e-05	Kcnj10/Slc12a1/Slc12a3/Wnk4/Slc9a3/Slc5a2/Slc34a1/Slc5a1/Steap2/Atp1b1/Kcnj1/Kcnj16/Kcnj15/Atp1a1/Atp4a/Slc39a5/Scnn1a/Pawr/Slc9a2/Agtr1a/Nalf2/Calcr/Kcnk5/Atp1b2/Kcnj5/Adrb1/Atp1a2/Cacna1c/Kcnh2/Kcnq1/P2rx5/Kcnj9	32
GO:1905332	positive regulation of morphogenesis of an epithelium	17/2000	33/13771	6.07297e-07	2.56191e-05	2.02449e-05	Egf/Lgr4/Agt/Bmp4/Sall1/Mmrn2/Mdk/Pax2/Agtr1a/Lhx1/Nog/Ar/Pax8/Hoxb7/Alox12/Six4/Gata3	17
GO:0001501	skeletal system development	101/2000	435/13771	6.18842e-07	2.58973e-05	2.04648e-05	Ranbp3l/Evc/Cbs/Bmp4/Alpl/Gna11/Sfrp1/Pcsk5/Miga2/Jag2/Col27a1/Cdkn1c/Fgfr3/Bmp6/Mdk/Sox6/Fgfrl1/Fbln5/Hoxc6/Itgb8/Hspg2/Ryk/Gas1/Npr2/Hoxc10/Col5a2/Hoxa7/Fst/Bmp7/Bnc2/Bbs1/Kdr/Lhx1/Hoxd8/Sp5/Notum/Osr2/Frzb/Hoxd9/Foxc1/Nfib/Thrb/Fgf9/Bmp3/Hoxa9/Hoxd10/Hoxb5/Tbx3/Hoxa10/Nog/Mboat2/Plxnb1/Cadm1/Vdr/Foxc2/Hoxc9/Fat4/Cnmd/Hoxd4/Zbtb16/Hoxa5/Acvr2b/Wnt7b/Wnt5a/Hoxc4/Chadl/Mmp2/Dlk1/Rflna/Ihh/Kit/Sfr…	101
GO:0072088	nephron epithelium morphogenesis	26/2000	66/13771	6.25313e-07	2.59604e-05	2.05146e-05	Lgr4/Wnk4/Klhl3/Fgf1/Agt/Bmp4/Sall1/Lama5/Pax2/Hnf1b/Irx3/Gpc3/Agtr1a/Lhx1/Lzts2/Irx2/Nog/Pax8/Irx1/Fat4/Hey1/Hoxb7/Six4/Tcf21/Gata3/Hs3st3a1	26
GO:0003206	cardiac chamber morphogenesis	37/2000	113/13771	7.48254e-07	3.07056e-05	2.42645e-05	Tgfbr3/Bmp4/Tek/Nos3/Heg1/Slit3/Dnah11/Lrp2/Parva/Prox1/Fgfrl1/Epor/Ccm2l/Bmp7/Pkp2/Tbx2/Robo2/Slit2/Foxc1/Fgf9/Fzd1/Dll4/Smad6/Myh6/Tbx3/Nog/Foxc2/Wnt5a/Sfrp2/Smarcd3/Hey1/Fzd2/Heyl/Pitx2/Gata3/Ednra/Hey2	37
GO:0046394	carboxylic acid biosynthetic process	64/2000	242/13771	7.51351e-07	3.07056e-05	2.42645e-05	Abat/Acss1/Ces1g/Pah/Abhd3/Cbs/Prkaa2/Acsm2/Slc45a3/Agt/Fads6/Ggt1/Ces1e/Aass/Cth/Thnsl2/Mgll/Acacb/Ldhb/Rdh16f2/Hnf4a/Rdh16/Ces1d/Cyp2c23/Acsm1/Aldh8a1/Fa2h/Amacr/Prox1/Hoga1/Elovl7/Ces1f/Fgfr4/Upb1/Malrd1/Hnf1a/Agxt2/Mgst3/Plod2/Fads2/Cyp4a10/Acsm5/Cyp4a31/Acmsd/Pecr/Pklr/Slc27a2/Ptgds/Gad1/Elovl2/Cyp1a1/Slc1a3/Sdsl/Shmt1/Bcat1/Cyp4a14/Bhmt2/Cyp4a12a/Pla2g5/Acsm3/Alox12/Rdh1/Star/Baat	64
GO:0030947	regulation of vascular endothelial growth factor receptor signaling pathway	15/2000	27/13771	7.88261e-07	3.19643e-05	2.52591e-05	Dab2ip/Bmp4/Tek/Mmrn2/Fzd4/Vegfc/Kdr/Cadm4/Grb10/Vegfd/Fgf9/Tmem204/Cnmd/Cd59a/Angpt1	15
GO:0014046	dopamine secretion	14/2000	24/13771	8.27917e-07	3.28094e-05	2.59269e-05	Abat/Chrna4/Cxcl12/Slc18a1/Gabbr1/Syt2/Syt9/Syt3/Syt17/Htr1b/Syt7/Syt12/Kcna2/Sncg	14
GO:0014059	regulation of dopamine secretion	14/2000	24/13771	8.27917e-07	3.28094e-05	2.59269e-05	Abat/Chrna4/Cxcl12/Slc18a1/Gabbr1/Syt2/Syt9/Syt3/Syt17/Htr1b/Syt7/Syt12/Kcna2/Sncg	14
GO:0090183	regulation of kidney development	14/2000	24/13771	8.27917e-07	3.28094e-05	2.59269e-05	Lgr4/Agt/Bmp4/Sall1/Pax2/Hnf1b/Agtr1a/Lhx1/Nog/Pax8/Hoxb7/Six4/Gata3/Ednra	14
GO:1905330	regulation of morphogenesis of an epithelium	24/2000	59/13771	8.42135e-07	3.31219e-05	2.61738e-05	Egf/Lgr4/Fgf1/Agt/Bmp4/Sall1/Mmrn2/Sfrp1/Mdk/Pax2/Bmp7/Agtr1a/Lhx1/Tbx2/Nog/Ar/Pax8/Ntn4/Wnt5a/Hoxb7/Alox12/Six4/Gata3/Sulf1	24
GO:0055123	digestive system development	33/2000	96/13771	8.51085e-07	3.32241e-05	2.62546e-05	Lgr4/Rarres2/Sox17/Bmp4/Epb41l5/Sall1/Cobl/Nckap1/Sfrp1/Pcsk5/Cdkn1c/Fgfr3/Igf2/Hnf1b/Stra6/Yap1/Tbx2/Fgf9/Gata5/Hip1r/Fat4/Ephb3/Hoxa5/Acvr2b/Wnt5a/Ihh/Kit/Sfrp2/Kcnq1/Ccdc103/Tcf21/Pitx2/Trp63	33
GO:0016053	organic acid biosynthetic process	64/2000	243/13771	8.78025e-07	3.40218e-05	2.6885e-05	Abat/Acss1/Ces1g/Pah/Abhd3/Cbs/Prkaa2/Acsm2/Slc45a3/Agt/Fads6/Ggt1/Ces1e/Aass/Cth/Thnsl2/Mgll/Acacb/Ldhb/Rdh16f2/Hnf4a/Rdh16/Ces1d/Cyp2c23/Acsm1/Aldh8a1/Fa2h/Amacr/Prox1/Hoga1/Elovl7/Ces1f/Fgfr4/Upb1/Malrd1/Hnf1a/Agxt2/Mgst3/Plod2/Fads2/Cyp4a10/Acsm5/Cyp4a31/Acmsd/Pecr/Pklr/Slc27a2/Ptgds/Gad1/Elovl2/Cyp1a1/Slc1a3/Sdsl/Shmt1/Bcat1/Cyp4a14/Bhmt2/Cyp4a12a/Pla2g5/Acsm3/Alox12/Rdh1/Star/Baat	64
GO:0015718	monocarboxylic acid transport	30/2000	84/13771	1.05814e-06	4.06997e-05	3.2162e-05	Ces1g/Stard10/Slc16a7/Slc16a12/Casr/Ces1e/Abcg2/Nr1h4/Ces1d/Slco2a1/Slc16a4/Slc22a22/Ces1f/Hnf1a/Slc6a12/Slc16a14/Slc16a5/Slc51b/Slco1a6/Slc5a8/Slco1a1/Abcc2/Slc16a11/Slc10a5/Kiss1r/Pla2g5/Atp8b1/Nos2/Slc16a9/Pla2g2d	30
GO:0048732	gland development	83/2000	344/13771	1.22679e-06	4.68421e-05	3.70159e-05	Egf/Tgfbr3/Pkd2/Cbx7/Igfbp5/Sostdc1/Notch4/Fgf1/Arhgap35/Bmp4/Lama1/Hpn/Cobl/Sfrp1/Lama5/Hnf4a/Pck1/Irs1/Kalrn/Cdkn1c/Proc/Erbb4/Mdk/Fa2h/Cacnb4/Prox1/Clcn2/Igf2/Lims2/Hnf1b/Irf6/Upb1/Hnf1a/Stra6/Ntn1/Bmp7/Tbx2/Ddr1/Pcsk9/Rap1gap/Frzb/Slit2/Hoxd9/Tfcp2l1/Foxc1/Nfib/Hoxa9/Eda/Tbx3/Nog/Igsf3/Esrp2/Ar/Pax8/Ntn4/Cadm1/Serpine2/Vdr/Ephb3/Hoxa5/Wnt5a/Bcl11b/Mmp2/Esrp1/Neurl1a/Ptn/Eaf2/Hoxa3/Lef1/Six4/E…	83
GO:0008206	bile acid metabolic process	16/2000	31/13771	1.26433e-06	4.79253e-05	3.78719e-05	Ces1g/Ces1e/Nr1h4/Ces1d/Amacr/Prox1/Ces1f/Fgfr4/Malrd1/Hnf1a/Slc27a2/Slco1a6/Kit/Atp8b1/Star/Baat	16
GO:0006690	icosanoid metabolic process	31/2000	89/13771	1.31222e-06	4.93829e-05	3.90237e-05	Cyp2j11/Akr1c21/Dpep1/Mgll/Cyp2d26/Cyp2j5/Ces2c/Cyp2c23/Ephx1/Ces2e/Cyp2d22/Cyp2a5/Mgst3/Cyp4a10/Cyp2f2/Cyp4a31/Cyp2j6/Cyp2s1/Ces2g/Ptgds/Atp6v1b1/Cyp2j13/Cyp4a14/Cyp2a4/Cyp2d12/Cyp2e1/Cyp2j9/Cyp4a12a/Pla2g5/Alox12/Cyp2u1	31
GO:0048565	digestive tract development	30/2000	85/13771	1.41031e-06	5.26953e-05	4.16413e-05	Lgr4/Rarres2/Sox17/Bmp4/Epb41l5/Sall1/Cobl/Nckap1/Sfrp1/Pcsk5/Fgfr3/Hnf1b/Stra6/Yap1/Tbx2/Fgf9/Gata5/Fat4/Ephb3/Hoxa5/Acvr2b/Wnt5a/Ihh/Kit/Sfrp2/Kcnq1/Ccdc103/Tcf21/Pitx2/Trp63	30
GO:0051937	catecholamine transport	21/2000	49/13771	1.46762e-06	5.44475e-05	4.3026e-05	Ptger3/Abat/Agt/Chrna4/Cxcl12/Slc22a1/Slc18a1/Gabbr1/Syt2/Syt9/Mapk15/Syt3/Slc22a2/Syt17/Htr1b/Syt7/Syt12/Kcna2/Kcnb1/Sncg/Prkn	21
GO:0051271	negative regulation of cellular component movement	68/2000	267/13771	1.50143e-06	5.46967e-05	4.32229e-05	Tgfbr3/Igfbp5/Ptprk/Tie1/Dab2ip/Abhd6/Ppargc1a/Cxcl12/Dpep1/Mmrn2/Sfrp1/Hnf4a/Cd200/Kank1/Cx3cl1/Card10/Erbb4/Dlg5/Limch1/Nr2f2/Igfbp3/Egfl7/Podn/Phldb2/Dbn1/Hoxa7/Cldn5/Magi2/Dnaja4/Marveld3/Nbl1/Mcc/Dlc1/Mapk15/Slit2/Spint2/Dll4/Epha1/Pfn2/Dach1/Epha4/Cldn19/Nog/Ptprr/Nos1/Apoh/Sema6d/Atp1b2/Tbxa2r/Adgrg1/Angpt2/Tafa5/Sfrp2/Kiss1r/Mmp28/Stard13/Ptpru/Ptn/Robo4/Dcn/Cygb/Ndrg4/Reck/Chrd/Gata3/Fbl…	68
GO:0033559	unsaturated fatty acid metabolic process	29/2000	81/13771	1.503e-06	5.46967e-05	4.32229e-05	Cyp2j11/Akr1c21/Ephx2/Mgll/Cyp2d26/Cyp2j5/Ces2c/Cyp2c23/Ephx1/Ces2e/Cyp2d22/Cyp2a5/Cyp4a10/Cyp2f2/Cyp4a31/Cyp2j6/Cyp2s1/Ces2g/Ptgds/Atp6v1b1/Cyp2j13/Cyp4a14/Cyp2a4/Cyp2d12/Cyp2e1/Cyp2j9/Cyp4a12a/Alox12/Cyp2u1	29
GO:0044057	regulation of system process	103/2000	454/13771	1.5057e-06	5.46967e-05	4.32229e-05	Aqp1/Ptger3/Kcnj10/Abat/Wnk4/Epas1/Igfbp5/Casr/Agt/Atp1b1/Slc1a1/Chrna4/Atp1a1/Nos3/Mgll/Faah/Tenm4/Ank2/Flt1/Abcg2/Scn4b/Cyp2j5/Nol3/Slc22a5/Pawr/Cx3cl1/Prkcz/Tmem25/Bmp6/Stk39/Inha/Ace2/Ppara/Shank3/Nptx1/Fgfr4/Irx3/Tead1/Ehd3/Arhgap42/Dbn1/Apoa2/Pclo/Pkp2/Agtr1a/Pde9a/Pard3/Adra2b/F2r/Reln/Thrb/Igsf11/Slc4a3/Smad6/Myh6/Gata5/Adra1a/Nphs1/Trim63/Cacna1h/Cck/Nos1/Hip1r/Kcnn2/Celf4/Vdr/Kcne1l/Cux…	103
GO:0046879	hormone secretion	67/2000	262/13771	1.5326e-06	5.52899e-05	4.36917e-05	Aqp1/Ptger3/Abat/Cltrn/Ltbp4/Casr/Slc16a2/Agt/Pde4c/Sfrp1/Hnf4a/Cyp2j5/Nr1h4/Rab11fip3/Irs1/Kalrn/Lrp2/C1qtnf3/Bmp6/Inha/Ildr2/Fzd4/Hnf1b/Igfbp3/Cckar/Fgfr4/Hnf1a/Stxbp5l/Camk2n1/Gabbr1/Pclo/Ildr1/Ccl5/Syt9/Agtr1a/Ptprn2/Pfkm/Slc18a2/Tbx3/Adcy5/Sytl4/Nos1/Nr0b2/Pax8/Vdr/Acvr2b/Rapgef4/Syt7/Rph3al/Cacna1c/Kiss1r/Edn3/Ecrg4/Inhbb/Nos2/Kcnq1/Tfap2b/Adm/Exoc3l/C1qtnf1/Kcnb1/Tfr2/Gata3/Gper1/Scg5/Pomc…	67
GO:0030510	regulation of BMP signaling pathway	28/2000	77/13771	1.58634e-06	5.68366e-05	4.49139e-05	Tgfbr3/Sostdc1/Bmp4/Cdh5/Sfrp1/Fstl3/Htra1/Neo1/Lrp2/Kcp/Sost/Gpc3/Fstl1/Fst/Nbl1/Kdr/Fzd1/Smad6/Nog/Wnt5a/Sfrp2/Rgma/Tfap2b/Msx1/Chrd/Zfp423/Crb2/Sulf1	28
GO:0048762	mesenchymal cell differentiation	55/2000	202/13771	1.67924e-06	5.94192e-05	4.69547e-05	Ranbp3l/Tgfbr3/Notch4/Folr1/Dab2ip/Bmp4/Epb41l5/Hpn/Sfrp1/Lama5/Sema4g/Pawr/Erbb4/Mdk/Vasn/Dlg5/Pax2/Wwtr1/Phldb2/Sema6a/Nrtn/Bmp7/Fermt2/Sema5a/Frzb/Foxc1/Sema3g/Sema3b/Epha4/Gata5/Tbx3/Nog/Sema6d/Foxc2/Wnt5a/Sema3f/Sfrp2/Erg/Hey1/Sema6c/Edn3/Lef1/Spry1/Zfp750/Tcf21/Heyl/Pitx2/Msx1/Chrd/Mark1/Gata3/Sema3d/Ednra/Crb2/Hey2	55
GO:0009880	embryonic pattern specification	23/2000	57/13771	1.68114e-06	5.94192e-05	4.69547e-05	Bmp4/Epb41l5/Cobl/Nckap1/Erbb4/Pcsk6/Bmp7/Meis2/Lhx1/Sim2/Smad6/Tbx3/Nog/Meox1/Meis3/Zbtb16/Nrarp/Wnt5a/Sema3f/Ihh/Chrd/Ednra/Ripply3	23
GO:1990573	potassium ion import across plasma membrane	17/2000	35/13771	1.76676e-06	6.20262e-05	4.90148e-05	Kcnj10/Slc12a1/Slc12a3/Wnk4/Atp1b1/Kcnj1/Kcnj16/Kcnj15/Atp1a1/Atp4a/Kcnk5/Atp1b2/Kcnj5/Atp1a2/Kcnh2/Kcnq1/Kcnj9	17
GO:0043270	positive regulation of ion transport	63/2000	243/13771	1.90143e-06	6.63093e-05	5.23995e-05	Ank3/Abat/Cltrn/Wnk4/Pkd2/Prss8/Slc34a1/Casr/Slc9a3r2/Agt/Atp1b1/Bmp4/Cxcl12/Ank2/Scn4b/Lpar3/Rapgef3/Fhl1/Pdzk1/Slc18a1/Cx3cl1/Cacnb4/Stk39/Ace2/Shank3/Ehd3/Lrrc52/Arc/Gabbr1/Htr3a/Tesc/Ccl5/Agtr1a/Calcr/F2r/Reln/Trpc1/Cck/Nos1/Cldn16/Atp1b2/Kcnn2/Kcne1l/Lilra5/Adrb1/Dmd/Mchr1/Cacna1c/Kcnh2/Cacnb3/Edn3/Kcnmb1/Kcnq1/Fgf12/Ephb2/Stac/Gper1/Ednra/Atp2b2/Capn3/P2rx5/Pdgfrb/Cacnb2	63
GO:0048706	embryonic skeletal system development	35/2000	108/13771	1.93543e-06	6.7048e-05	5.29833e-05	Bmp4/Pcsk5/Hoxc6/Hspg2/Gas1/Hoxa7/Bmp7/Lhx1/Osr2/Hoxd9/Fgf9/Hoxa9/Hoxd10/Hoxb5/Nog/Foxc2/Hoxc9/Hoxd4/Hoxa5/Wnt5a/Hoxc4/Dlk1/Ihh/Hoxb2/Hoxb6/Hoxb7/Hoxa3/Hoxb8/Six4/Hoxc5/Dscaml1/Dmrt2/Mycn/Ednra/Sulf1	35
GO:2000146	negative regulation of cell motility	66/2000	259/13771	2.08711e-06	7.18267e-05	5.67595e-05	Tgfbr3/Igfbp5/Ptprk/Tie1/Dab2ip/Abhd6/Ppargc1a/Cxcl12/Dpep1/Mmrn2/Sfrp1/Hnf4a/Cd200/Kank1/Cx3cl1/Card10/Erbb4/Dlg5/Limch1/Nr2f2/Igfbp3/Egfl7/Podn/Phldb2/Hoxa7/Cldn5/Magi2/Dnaja4/Marveld3/Nbl1/Mcc/Dlc1/Mapk15/Slit2/Spint2/Dll4/Epha1/Pfn2/Dach1/Epha4/Cldn19/Nog/Ptprr/Apoh/Sema6d/Atp1b2/Tbxa2r/Adgrg1/Angpt2/Tafa5/Sfrp2/Kiss1r/Mmp28/Stard13/Ptpru/Ptn/Robo4/Dcn/Cygb/Ndrg4/Reck/Chrd/Gata3/Fbln1/Angpt4/…	66
GO:0006790	sulfur compound metabolic process	70/2000	280/13771	2.17642e-06	7.44106e-05	5.88014e-05	Acss1/Acsl1/Pdk2/Clic5/Sult1d1/Cbs/Acsm2/Glyat/Ggt1/Slc1a1/Gpx3/Suox/Cth/Sult1c2/Gpam/Dpep1/Gcdh/Acacb/Hnf4a/Ces1d/Dgat2/Gstt2/Ghr/Pipox/Acsm1/Chpf/Oplah/Slc1a2/Gstt3/Acnat2/Keg1/Gstm5/Fitm2/Gsta4/Gstt1/Acsm5/Sult1a1/Nox4/Ehhadh/Nat8f1/Acot3/Tst/Nat8/Gnmt/Gstm2/Chst8/Gsta2/Acot12/Abcc2/Acnat1/Csgalnact1/Angpt1/Bhmt2/Acot4/Sult1b1/Acsm3/Nat8f6/Dcn/Chst9/Bgn/Nat8f2/Gsta5/Spock2/Sult5a1/Egflam/Baat/…	70
GO:0015697	quaternary ammonium group transport	2000-10-01	14/13771	2.33528e-06	7.80249e-05	6.16575e-05	Slc22a8/Slc22a1/Slc44a4/Pdzk1/Slc22a5/Slc6a20b/Slc22a4/Slc22a2/Slc25a29/Slc6a20a	10
GO:0032530	regulation of microvillus organization	2000-10-01	14/13771	2.33528e-06	7.80249e-05	6.16575e-05	Cdhr5/Podxl/Vil1/Hnf4a/Ush1c/Cdhr2/Pls1/Rap1gap/Fscn1/Atp8b1	10
GO:0007188	adenylate cyclase-modulating G protein-coupled receptor signaling pathway	39/2000	127/13771	2.33878e-06	7.80249e-05	6.16575e-05	Ptger3/Casr/Gnai1/Adgrl1/Tmem116/Adgrl4/Gna11/Ptgfr/Lpar3/Adcy1/Adcy6/Lgr5/Gpr37/Gabbr1/Adra2b/Calcr/Oxgr1/Lpar2/Adra1a/Adcy5/Nos1/S1pr5/Npb/Vipr1/Gcgr/Htr1b/Ramp2/Tbxa2r/Adrb1/Rapgef4/Adgrg1/Npr3/Tshr/Adm/Gnaz/Sctr/Gpr161/Gper1/Ednra	39
GO:0007156	homophilic cell adhesion via plasma membrane adhesion molecules	26/2000	70/13771	2.34179e-06	7.80249e-05	6.16575e-05	Pecam1/Cdhr5/Cdh5/Celsr1/Pcdh1/Ptprf/Cdhr2/Esam/Ccdc141/Clstn1/Cdh16/Celsr2/Robo2/Cdh6/Igsf11/Cdh13/Kirrel3/Cadm1/Nectin3/Igsf9/Fat4/Pcdh12/Amigo2/Dscaml1/Obsl1/Cadm3	26
GO:0001676	long-chain fatty acid metabolic process	28/2000	79/13771	2.85304e-06	9.44574e-05	7.46429e-05	Acsl1/Cyp2j11/Ephx2/Mgll/Cyp2d26/Cyp2j5/Cyp2c23/Ephx1/Cyp2d22/Cyp2a5/Cyp4a10/Cyp2f2/Cyp4a31/Cyp2j6/Cyp2s1/Acot3/Slc27a2/Cyp2j13/Cyp1a1/Cyp4a14/Cyp2a4/Cyp2d12/Cyp2e1/Cyp2j9/Acot4/Cyp4a12a/Alox12/Cyp2u1	28
GO:0090190	positive regulation of branching involved in ureteric bud morphogenesis	2000-11-01	17/13771	3.13107e-06	0.00010301	8.14015e-05	Lgr4/Agt/Bmp4/Sall1/Pax2/Agtr1a/Lhx1/Nog/Pax8/Hoxb7/Six4	11
GO:0015844	monoamine transport	24/2000	63/13771	3.38722e-06	0.000110741	8.75107e-05	Ptger3/Abat/Agt/Chrna4/Cxcl12/Slc22a1/Slc18a1/Maob/Gabbr1/Syt2/Syt9/Mapk15/Syt3/Slc22a2/Slc18a2/Syt17/Nos1/Htr1b/Syt7/Syt12/Kcna2/Kcnb1/Sncg/Prkn	24
GO:0072207	metanephric epithelium development	2000-12-01	20/13771	3.44412e-06	0.000111461	8.80793e-05	Aqp1/Lgr4/Umod/Lamb2/Calb1/Pax2/Wwtr1/Yap1/Pax8/Fat4/Pou3f3/Wnt7b	12
GO:0003231	cardiac ventricle development	36/2000	115/13771	3.45185e-06	0.000111461	8.80793e-05	Tgfbr3/Bmp4/Nos3/Sall1/Heg1/Slit3/Lrp2/Prox1/Fgfrl1/Epor/Stra6/Ccm2l/Pkp2/Robo2/Slit2/Foxc1/Fgf9/Fzd1/Dll4/Smad6/Myh6/Tbx3/Nog/Pax8/Foxc2/Wnt5a/Sfrp2/Smarcd3/Hey1/Fzd2/Ptk7/Heyl/Pitx2/Gata3/Ednra/Hey2	36
GO:0001654	eye development	72/2000	294/13771	3.49035e-06	0.000112012	8.85153e-05	Aqp1/Arhgap35/Slc1a1/Bmp4/Slc39a5/Lama1/Fat1/Flt1/Lamb2/Pde6a/Cdkn1c/Ush1c/Fgfr3/Bmp6/Calb1/Prox1/Shroom2/Clcn2/Lamc3/Nhs/Fzd4/Pax2/Gas1/Col5a2/Arhgef15/Rab11fip4/Stra6/Olfm3/Bmp7/Prom1/Meis2/Kdr/Lhx1/Tspan12/Tbx2/Osr2/Foxc1/Cc2d2a/Thrb/Col8a1/Fgf9/Dll4/Meis3/Celf4/Nectin3/Foxc2/Cabp4/Acvr2b/Cryab/Bcl11b/Tmod1/Ihh/Angptl7/Cacna1c/Smarcd3/Gdf11/Lmx1b/Ptn/Inhbb/Frem2/Ephb2/Gpm6a/Hsf4/Spry1/Mfrp/Pit…	72
GO:0007178	transmembrane receptor protein serine/threonine kinase signaling pathway	71/2000	289/13771	3.61103e-06	0.000115179	9.10175e-05	Tgfbr3/Ltbp4/Sostdc1/Ptprk/Folr1/Bmp4/Slc39a5/Cdh5/Fermt1/Sfrp1/Adamtsl2/Fstl3/Dusp15/Htra1/Hnf4a/Pbld2/Neo1/Cdkn1c/Lrp2/Bmp6/Vasn/Inha/Ppara/Itgb8/Wwtr1/Fam83g/Kcp/Hnf1a/Sost/Gpc3/Fstl1/Fst/Cldn5/Pmepa1/Magi2/Bmp7/Fermt2/Ppm1l/Nbl1/Kdr/Fgf9/Bmp3/Fzd1/Smad6/Nog/Veph1/Jade2/Nepn/Acvr2b/Wnt5a/Dact2/Sfrp2/Rasl11b/Rgma/Gdf11/Inhbb/Tfap2b/Bmp8a/Lef1/Fbn2/Spry1/Atoh8/Comp/Smad9/Msx1/Chrd/Prdm16/Zfp423/…	71
GO:0001667	ameboidal-type cell migration	88/2000	380/13771	3.63761e-06	0.000115323	9.11316e-05	Aqp1/Egf/Enpp2/Tgfbr3/Fgf1/Folr1/Agt/Plpp3/Sox17/Dab2ip/Pecam1/Bmp4/Cxcl12/Epb41l5/Tns1/Tek/Nos3/Cdh5/Mmrn2/Nckap1/Fermt1/Lama5/Vil1/Kank1/Sema4g/Dmtn/Card10/Clec14a/Erbb4/Ephb4/Prox1/Nr2f2/Igf2/Vegfc/Syde1/Sema6a/Fstl1/Nrtn/Bmp7/Amotl1/Dnaja4/Sema5a/Marveld3/Mcc/Kdr/Jcad/Slit2/Sema3g/Bcar1/Sema3b/Zfp580/Rab25/Dll4/Pfn2/Prkd1/Cdh13/Ptprr/Apoh/Sema6d/Foxc2/Ccbe1/Tbxa2r/Wnt5a/Ets1/Sema3f/Epb41l4b/A…	88
GO:0030509	BMP signaling pathway	37/2000	120/13771	3.78621e-06	0.000118925	9.39783e-05	Tgfbr3/Sostdc1/Bmp4/Slc39a5/Cdh5/Sfrp1/Fstl3/Htra1/Neo1/Lrp2/Bmp6/Fam83g/Kcp/Sost/Gpc3/Fstl1/Fst/Bmp7/Nbl1/Kdr/Fzd1/Smad6/Nog/Acvr2b/Wnt5a/Sfrp2/Rgma/Tfap2b/Bmp8a/Lef1/Comp/Smad9/Msx1/Chrd/Zfp423/Crb2/Sulf1	37
GO:0090092	regulation of transmembrane receptor protein serine/threonine kinase signaling pathway	53/2000	197/13771	3.7967e-06	0.000118925	9.39783e-05	Tgfbr3/Sostdc1/Folr1/Bmp4/Cdh5/Fermt1/Sfrp1/Adamtsl2/Fstl3/Htra1/Pbld2/Neo1/Cdkn1c/Lrp2/Bmp6/Vasn/Inha/Ppara/Kcp/Sost/Gpc3/Fstl1/Fst/Pmepa1/Magi2/Bmp7/Nbl1/Kdr/Fgf9/Bmp3/Fzd1/Smad6/Nog/Veph1/Nepn/Acvr2b/Wnt5a/Dact2/Sfrp2/Rasl11b/Rgma/Gdf11/Inhbb/Tfap2b/Bmp8a/Fbn2/Spry1/Msx1/Chrd/Prdm16/Zfp423/Crb2/Sulf1	53
GO:1905114	cell surface receptor signaling pathway involved in cell-cell signaling	97/2000	430/13771	3.93082e-06	0.00012217	9.65421e-05	Egf/Lgr4/Abat/Pkd2/Sostdc1/Klf15/Prkaa2/Folr1/Gpc4/Plpp3/Sox17/Dab2ip/Chrna4/Bmp4/Sall1/Sox13/Fermt1/Sfrp1/Mgat3/Trabd2b/Celsr1/Kank1/Cx3cl1/Prkcz/Tmem25/Fgfr3/Mdk/Fzd4/Ryk/Wwtr1/Shank3/Ror1/Hnf1b/Ndrg2/Hnf1a/Lgr5/Sost/Gpc3/Dbn1/Fermt2/Amotl1/Bicc1/Celsr2/Pclo/Sema5a/Mcc/Yap1/Notum/Grb10/Lzts2/Sox7/Frzb/Grik5/Reln/Igsf11/Fgf9/Fzd1/Eda/Nog/Atp6v1c2/Prickle1/Celf4/Tle2/Fzd3/Cux2/Grip2/Nrarp/Wnt7b/W…	97
GO:0030336	negative regulation of cell migration	63/2000	248/13771	3.94699e-06	0.00012217	9.65421e-05	Tgfbr3/Igfbp5/Ptprk/Tie1/Dab2ip/Abhd6/Ppargc1a/Cxcl12/Dpep1/Mmrn2/Sfrp1/Hnf4a/Cd200/Kank1/Cx3cl1/Card10/Erbb4/Dlg5/Limch1/Nr2f2/Igfbp3/Egfl7/Podn/Phldb2/Hoxa7/Cldn5/Magi2/Dnaja4/Marveld3/Nbl1/Mcc/Dlc1/Mapk15/Slit2/Dll4/Epha1/Pfn2/Dach1/Epha4/Cldn19/Nog/Ptprr/Apoh/Sema6d/Atp1b2/Tbxa2r/Adgrg1/Angpt2/Tafa5/Sfrp2/Kiss1r/Mmp28/Stard13/Ptpru/Ptn/Robo4/Dcn/Cygb/Ndrg4/Reck/Chrd/Angpt4/Sulf1	63
GO:0055067	monovalent inorganic cation homeostasis	41/2000	139/13771	4.06009e-06	0.000124931	9.87243e-05	Kcnj10/Slc12a1/Slc12a3/Slc9a3/Pdk2/Car14/Car2/Agt/Atp1b1/Kcnj16/Atp1a1/Atp4a/Umod/Slc4a4/Car12/Scnn1a/Atp6v0a4/Car4/Slc4a1/Slc9a2/Bsnd/Tesc/Agtr1a/Aqp11/Slc4a8/Car7/Slc4a3/Atp6v1b1/Nr3c2/Slc1a3/Atp1b2/Atp1a2/Rhbg/Kcnh2/Slc26a4/Rhcg/Slc4a9/Kcnq1/Tfap2b/Ednra/Corin	41
GO:1904062	regulation of cation transmembrane transport	68/2000	275/13771	4.5444e-06	0.000139016	0.000109855	Ptger3/Ank3/Fxyd2/Cltrn/Wnk4/Pkd2/Prss8/Agt/Atp1b1/Kcnj1/Ppargc1a/Chrna4/Bmp4/Atp4a/Ank2/Ptpn3/Scn4b/Rapgef3/Nol3/Fhl1/Pdzk1/Pm20d1/Cx3cl1/Cacnb4/Stk39/Ace2/Shank3/Ehd3/Lrrc52/Arc/Dysf/Tesc/Agtr1a/Pcsk9/Calcr/F2r/Rph3a/Hecw2/Reln/Trpc1/Prkd1/Kcns1/Nos1/Atp1b2/Kcnn2/Kcne1l/Adrb1/Atp1a2/Dmd/Fxyd6/Cacna1c/Kcnh2/Cacng7/Ngf/Cacnb3/Edn3/Kcnmb1/Kcnq1/Fgf12/Ephb2/Stac/Gper1/Ednra/Capn3/P2rx5/Rem1/Shank1/…	68
GO:0035148	tube formation	44/2000	154/13771	4.63275e-06	0.000140133	0.000110737	Egf/Folr1/Arhgap35/Dab2ip/Bmp4/Sall1/Mmrn2/Cobl/Nckap1/Sfrp1/Celsr1/Enah/Lrp2/Pax2/Shank3/Hnf1b/Irx3/Bmp7/Dlc1/Cc2d2a/Spint2/Nfib/Fzd1/Eda/Irx2/Nog/Prickle1/St14/Pax8/Irx1/Fzd3/Wnt5a/Fzd6/Sfrp2/Rgma/Cecr2/Shroom3/Adm/Six4/Fzd2/Edar/Ptk7/Atoh8/Gata3	44
GO:0050433	regulation of catecholamine secretion	17/2000	37/13771	4.63449e-06	0.000140133	0.000110737	Ptger3/Abat/Agt/Chrna4/Cxcl12/Slc18a1/Gabbr1/Syt2/Syt9/Syt3/Syt17/Htr1b/Syt7/Syt12/Kcna2/Kcnb1/Sncg	17
GO:0045216	cell-cell junction organization	47/2000	169/13771	5.01362e-06	0.000150725	0.000119108	Pkp4/Agt/Cldn2/Pecam1/Cdh5/Plekha7/Heg1/Cldn10/Ugt8a/Hnf4a/Whrn/Nr1h4/Patj/Bmp6/Esam/Dlg5/Epb41l3/Shroom2/Ace2/Lims2/Irx3/Cldn5/Fermt2/Gjb2/Pkp2/Marveld3/Ildr1/Pkhd1/Pard3/Pard6b/F2r/Camsap3/Cldn15/Cdh6/Fscn1/Ocln/Cntnap1/Epha4/Cldn19/Jam3/Cldn16/Ramp2/Crb3/Cldn8/F2rl1/Ephb2/Gjc1	47
GO:0042391	regulation of membrane potential	72/2000	297/13771	5.13644e-06	0.000151801	0.000119957	Ank3/Kcnj10/Abat/Chchd10/Mapt/Slc34a1/Agt/Atp1b1/Chrna4/Atp1a1/Ank2/Gna11/Ptpn3/Slc4a4/Scn4b/Fhl1/Pawr/Cx3cl1/Prkcz/Tmem25/Cacnb4/Myh14/Shank3/Ehd3/Dbn1/Htr3a/Pclo/Pkp2/Kdr/Atp5g1/Grik5/Slc4a8/Reln/Igsf11/Kcnk5/Slc4a11/Cntnap1/Adra1a/Cldn19/Cacna1h/Nr3c2/Cck/Kcnk1/Atp1b2/Kcnn2/Celf4/Kcne1l/Cux2/Bok/Grip2/Kcnj5/Adrb1/Cacna1g/Kcnh3/Dmd/Rapgef4/Gabrb3/Cacna1c/Kcnh2/Cacnb3/Ptn/Kcnq1/Fgf12/Dcn/Alox12/…	72
GO:0048880	sensory system development	72/2000	297/13771	5.13644e-06	0.000151801	0.000119957	Aqp1/Arhgap35/Slc1a1/Bmp4/Slc39a5/Lama1/Fat1/Flt1/Lamb2/Pde6a/Cdkn1c/Ush1c/Fgfr3/Bmp6/Calb1/Prox1/Shroom2/Clcn2/Lamc3/Nhs/Fzd4/Pax2/Gas1/Col5a2/Arhgef15/Rab11fip4/Stra6/Olfm3/Bmp7/Prom1/Meis2/Kdr/Lhx1/Tspan12/Tbx2/Osr2/Foxc1/Cc2d2a/Thrb/Col8a1/Fgf9/Dll4/Meis3/Celf4/Nectin3/Foxc2/Cabp4/Acvr2b/Cryab/Bcl11b/Tmod1/Ihh/Angptl7/Cacna1c/Smarcd3/Gdf11/Lmx1b/Ptn/Inhbb/Frem2/Ephb2/Gpm6a/Hsf4/Spry1/Mfrp/Pit…	72
GO:0150063	visual system development	72/2000	297/13771	5.13644e-06	0.000151801	0.000119957	Aqp1/Arhgap35/Slc1a1/Bmp4/Slc39a5/Lama1/Fat1/Flt1/Lamb2/Pde6a/Cdkn1c/Ush1c/Fgfr3/Bmp6/Calb1/Prox1/Shroom2/Clcn2/Lamc3/Nhs/Fzd4/Pax2/Gas1/Col5a2/Arhgef15/Rab11fip4/Stra6/Olfm3/Bmp7/Prom1/Meis2/Kdr/Lhx1/Tspan12/Tbx2/Osr2/Foxc1/Cc2d2a/Thrb/Col8a1/Fgf9/Dll4/Meis3/Celf4/Nectin3/Foxc2/Cabp4/Acvr2b/Cryab/Bcl11b/Tmod1/Ihh/Angptl7/Cacna1c/Smarcd3/Gdf11/Lmx1b/Ptn/Inhbb/Frem2/Ephb2/Gpm6a/Hsf4/Spry1/Mfrp/Pit…	72
GO:0035637	multicellular organismal signaling	30/2000	90/13771	5.41714e-06	0.000157965	0.000124829	Ank3/Agt/Ank2/Scn4b/Pawr/Cacnb4/Ace2/Myh14/Irx3/Ehd3/Pkp2/Slc4a3/Cntnap1/Cldn19/Otoa/Cacna1h/Jam3/Kcnn2/Kcne1l/Kcnj5/Cacna1g/Rapgef4/Cacna1c/Kcnh2/Cacng7/Kcnq1/Fgf12/Gjc1/Kcna2/Cacnb2	30
GO:0006584	catecholamine metabolic process	18/2000	41/13771	5.43563e-06	0.000157965	0.000124829	Abat/Epas1/Sult1d1/Slc1a1/Dao/Kl/Npr1/Maob/Cyp2d22/Gpr37/Sult1a1/Agtr1a/Ddc/Sncaip/Rtl4/Gata3/Ednra/Prkn	18
GO:0009712	catechol-containing compound metabolic process	18/2000	41/13771	5.43563e-06	0.000157965	0.000124829	Abat/Epas1/Sult1d1/Slc1a1/Dao/Kl/Npr1/Maob/Cyp2d22/Gpr37/Sult1a1/Agtr1a/Ddc/Sncaip/Rtl4/Gata3/Ednra/Prkn	18
GO:0015849	organic acid transport	59/2000	230/13771	5.71247e-06	0.000165093	0.000130461	Kcnj10/Abat/Cltrn/Slc16a7/Acsl1/Myo6/Folr1/Slc16a2/Slc6a19/Agt/Slc1a1/Slc47a1/Umod/Slc7a9/Slc26a1/Abcg2/Nr1h4/Fabp3/Lrp2/Slc23a1/Cacnb4/Slc6a20b/Sv2a/Ace2/Slc1a2/Slc3a1/Cpt1b/Hnf1a/Gabbr1/Slc22a4/Slc27a2/Slc22a2/Llgl2/Slc51b/Slc22a6/Slc6a18/Slco1a6/Slc13a2/Slc25a21/Cck/Slc1a3/Slc6a17/Slc25a29/Slc5a8/Htr1b/Slco1a1/Abcc2/Slc10a5/Slc6a20a/Sfxn4/Slc7a13/Kiss1r/Slc38a11/Pla2g5/Atp8b1/Slc26a7/Pla2g2d/S…	59
GO:0048167	regulation of synaptic plasticity	47/2000	170/13771	5.96899e-06	0.000171559	0.000135571	Kcnj10/Mapt/Myo6/Agt/Slc1a1/Abhd6/Fam107a/Mgll/Mme/Kalrn/Synpo/Syp/Prkcz/Calb1/Adcy1/Cplx2/Shank2/Shank3/Dbn1/Arc/Kdr/Erc2/Syngap1/Reln/Igsf11/Bace1/Epha4/Nog/Nos1/Kcnn2/Serpine2/Adrb1/Syt7/Kit/Neurl1a/Sorcs3/Ptn/Ephb2/Syt12/Mpp2/Chrd/Sctr/Star/Kcnb1/Cyp46a1/Atp2b2/Shisa7	47
GO:0007626	locomotory behavior	50/2000	185/13771	6.14795e-06	0.000175737	0.000138873	Kcnj10/Abat/Mapt/Myo6/Slc1a1/Chrna4/Cxcl12/Celsr1/Slc22a5/Kalrn/Usp2/Calb1/Cacnb4/Fzd4/Shank2/Shank3/Dbn1/Gpr37/Espn/Ppp1r1b/Adam22/Pak6/Hoxd9/Fign/Reln/Slc18a2/Rasd2/Gad1/Epha4/Prex2/Hoxd10/Rcan2/Adcy5/Dab1/Negr1/Atp1a2/Tmod1/Tshr/Cacna1c/Olfm2/Ngf/Lmx1b/Lsamp/Hoxb8/Fgf12/Cend1/Atp2b2/Astn1/Sncg/Prkn	50
GO:0015698	inorganic anion transport	33/2000	104/13771	6.29212e-06	0.000178881	0.000141357	Slc12a1/Slc12a3/Wnk4/Slc34a3/Slc34a1/Casr/Clic5/Car2/Slc37a4/Slc1a1/Slc26a1/Slc17a1/Clcnka/Clcn2/Slc4a1/Bsnd/Fgfr4/Clcnkb/Slc26a10/Slc13a1/Abcc6/Slc4a8/Car7/Ano9/Aqp6/Slc4a11/Slc1a3/Gabrb3/Ttyh1/Slc26a4/Atp8b1/Kcnq1/Slc26a7	33
GO:0060601	lateral sprouting from an epithelium	2000-08-01	10/13771	6.68374e-06	0.000187971	0.00014854	Bmp4/Celsr1/Bmp7/Nog/Ar/Wnt5a/Trp63/Sulf1	8
GO:0072017	distal tubule development	2000-08-01	10/13771	6.68374e-06	0.000187971	0.00014854	Wnk4/Klhl3/Umod/Calb1/Pax2/Pax8/Pou3f3/Tfap2b	8
GO:0045165	cell fate commitment	46/2000	166/13771	6.98603e-06	0.00019248	0.000152103	Epas1/Sostdc1/Sox17/Bmp4/Sox13/Tenm4/Sfrp1/Jag2/Fgfr3/Erbb4/Prox1/Sox6/Nr2f2/Pax2/Sox18/Gas1/Hoxc10/Hnf1b/Zfp521/Kdr/Tbx2/Notch3/Dll4/Gata5/Dhh/Hoxd10/Tbx3/Glis1/Prickle2/Ar/Foxc2/Wnt7b/Wnt5a/Bcl11b/Ihh/Esrp1/Sfrp2/Tead3/Sox5/Wnt5b/Chrd/Tox/Gata3/Ednra/Hey2/Gata2	46
GO:0072170	metanephric tubule development	2000-11-01	18/13771	6.99125e-06	0.00019248	0.000152103	Aqp1/Lgr4/Umod/Calb1/Pax2/Wwtr1/Yap1/Pax8/Fat4/Pou3f3/Wnt7b	11
GO:0072202	cell differentiation involved in metanephros development	2000-11-01	18/13771	6.99125e-06	0.00019248	0.000152103	Lgr4/Bmp4/Sall1/Lamb2/Pax2/Wwtr1/Yap1/Pax8/Fat4/Pou3f3/Tcf21	11
GO:0090189	regulation of branching involved in ureteric bud morphogenesis	2000-11-01	18/13771	6.99125e-06	0.00019248	0.000152103	Lgr4/Agt/Bmp4/Sall1/Pax2/Agtr1a/Lhx1/Nog/Pax8/Hoxb7/Six4	11
GO:0055081	anion homeostasis	18/2000	42/13771	8.22711e-06	0.000225319	0.000178054	Slc12a1/Slc12a3/Wnk4/Slc34a3/Slc34a1/Slc1a1/Alpl/Umod/Car12/Bsnd/Fgfr4/Abcc6/Cyb561/Atp6v1b1/Enpp3/Abcc2/Kcnq1/Tfap2b	18
GO:0035296	regulation of tube diameter	40/2000	139/13771	1.02312e-05	0.000277302	0.000219132	Ptger3/Tgfbr3/Casr/Cbs/Sod3/Agt/Nos3/Mgll/Faah/Itga1/Cyp2j5/Cx3cl1/Adcy6/Arhgap42/Kdr/Agtr1a/Adra2b/F2r/Foxc1/Smad6/Adra1a/Serpinf2/Nos1/Foxc2/Htr1b/Grip2/Tbxa2r/Adrb1/Atp1a2/Mmp2/Cacna1g/Npr3/Cacna1c/Edn3/F2rl1/Kcnmb1/Adm/Comp/Gper1/Ednra	40
GO:0097746	blood vessel diameter maintenance	40/2000	139/13771	1.02312e-05	0.000277302	0.000219132	Ptger3/Tgfbr3/Casr/Cbs/Sod3/Agt/Nos3/Mgll/Faah/Itga1/Cyp2j5/Cx3cl1/Adcy6/Arhgap42/Kdr/Agtr1a/Adra2b/F2r/Foxc1/Smad6/Adra1a/Serpinf2/Nos1/Foxc2/Htr1b/Grip2/Tbxa2r/Adrb1/Atp1a2/Mmp2/Cacna1g/Npr3/Cacna1c/Edn3/F2rl1/Kcnmb1/Adm/Comp/Gper1/Ednra	40
GO:0090288	negative regulation of cellular response to growth factor stimulus	28/2000	84/13771	1.10278e-05	0.000297352	0.000234976	Sostdc1/Agt/Dab2ip/Mmrn2/Sfrp1/Fstl3/Htra1/Lrp2/Ptprf/Fgfrl1/Sost/Sema6a/Nbl1/Cadm4/Slit2/Fzd1/Smad6/Nog/Cnmd/Wnt5a/Cd59a/Sfrp2/Dcn/Spry1/Chrd/Gata3/Sulf1/Spry4	28
GO:0050432	catecholamine secretion	17/2000	39/13771	1.11295e-05	0.000298555	0.000235927	Ptger3/Abat/Agt/Chrna4/Cxcl12/Slc18a1/Gabbr1/Syt2/Syt9/Syt3/Syt17/Htr1b/Syt7/Syt12/Kcna2/Kcnb1/Sncg	17
GO:1904251	regulation of bile acid metabolic process	2000-09-01	13/13771	1.15993e-05	0.000309571	0.000244632	Ces1g/Ces1e/Ces1d/Prox1/Ces1f/Fgfr4/Malrd1/Kit/Star	9
GO:0003073	regulation of systemic arterial blood pressure	27/2000	80/13771	1.21598e-05	0.000322883	0.000255151	Enpep/Rarres2/Agt/Nos3/Ddah1/Kl/Cyp2j5/Slc2a5/Ace2/Nr2f2/Arhgap42/Camk2n1/Kdr/Agtr1a/F2r/Adra1a/Serpinf2/Ar/Sucnr1/Adrb1/Ncald/Edn3/F2rl1/Klk1/Adm/Corin/Klk1b5	27
GO:0035150	regulation of tube size	40/2000	140/13771	1.23447e-05	0.000324766	0.00025664	Ptger3/Tgfbr3/Casr/Cbs/Sod3/Agt/Nos3/Mgll/Faah/Itga1/Cyp2j5/Cx3cl1/Adcy6/Arhgap42/Kdr/Agtr1a/Adra2b/F2r/Foxc1/Smad6/Adra1a/Serpinf2/Nos1/Foxc2/Htr1b/Grip2/Tbxa2r/Adrb1/Atp1a2/Mmp2/Cacna1g/Npr3/Cacna1c/Edn3/F2rl1/Kcnmb1/Adm/Comp/Gper1/Ednra	40
GO:0030048	actin filament-based movement	33/2000	107/13771	1.23549e-05	0.000324766	0.00025664	Ptger3/Myo6/Epb41l5/Atp1a1/Myo5b/Ank2/Vil1/Scn4b/Limch1/Parva/Myh14/Myo1d/Dbn1/Myo19/Pkp2/Myo7b/Pard3/Myh6/Cacna1h/Nos1/Kcnn2/Wipf3/Kcne1l/Myo5c/Kcnj5/Adrb1/Atp1a2/Cacna1g/Cacna1c/Kcnh2/Epdr1/Kcnq1/Cacnb2	33
GO:0048846	axon extension involved in axon guidance	15/2000	32/13771	1.24864e-05	0.000324958	0.000256791	Cxcl12/Sema4g/Slit3/Ryk/Sema6a/Sema5a/Slit2/Sema3g/Sema3b/Sema6d/Wnt5a/Sema3f/Sema6c/Plxna4/Sema3d	15
GO:1902284	neuron projection extension involved in neuron projection guidance	15/2000	32/13771	1.24864e-05	0.000324958	0.000256791	Cxcl12/Sema4g/Slit3/Ryk/Sema6a/Sema5a/Slit2/Sema3g/Sema3b/Sema6d/Wnt5a/Sema3f/Sema6c/Plxna4/Sema3d	15
GO:0001936	regulation of endothelial cell proliferation	37/2000	126/13771	1.31639e-05	0.000340894	0.000269384	Egf/Tie1/Bmp4/Cxcl12/Tek/Mmrn2/Flt1/Col4a3/Fgfr3/Bmp6/Mdk/Prox1/Nr2f2/Igf2/Vegfc/Egfl7/Ppp1r16b/Dysf/Sema5a/Kdr/Jcad/Agtr1a/Zfp580/Vegfd/Dll4/Prkd1/Cdh13/Apoh/Cnmd/Nrarp/Wnt5a/Dlk1/Fgfbp1/Atoh8/Apela/Sulf1/Gata2	37
GO:0006699	bile acid biosynthetic process	2000-12-01	22/13771	1.33102e-05	0.000342984	0.000271036	Ces1g/Ces1e/Ces1d/Amacr/Prox1/Ces1f/Fgfr4/Malrd1/Hnf1a/Slc27a2/Star/Baat	12
GO:0007043	cell-cell junction assembly	34/2000	112/13771	1.33899e-05	0.000343346	0.000271321	Pkp4/Agt/Cldn2/Pecam1/Cdh5/Heg1/Cldn10/Ugt8a/Nr1h4/Patj/Esam/Dlg5/Epb41l3/Ace2/Irx3/Cldn5/Gjb2/Pkp2/Marveld3/Ildr1/Pard3/Pard6b/Cldn15/Cdh6/Fscn1/Ocln/Cntnap1/Cldn19/Jam3/Cldn16/Ramp2/Cldn8/Ephb2/Gjc1	34
GO:0007269	neurotransmitter secretion	38/2000	131/13771	1.3804e-05	0.000350528	0.000276997	Myo6/Chrna4/Grin3a/Syp/Cacnb4/Adcy1/Sv2a/Cplx2/Cadps2/Syde1/Stxbp5l/Syt2/Pclo/Syt9/Ptprn2/Erc2/Rph3a/Grik5/Slc4a8/Bace1/Syn3/Pfn2/Adra1a/Nr3c2/Lin7a/Kcnc3/Htr1b/Sptbn2/Syt7/Sncaip/Ngf/Edn3/Syn2/Syt12/Doc2g/Nrxn3/Sncg/Prkn	38
GO:0099643	signal release from synapse	38/2000	131/13771	1.3804e-05	0.000350528	0.000276997	Myo6/Chrna4/Grin3a/Syp/Cacnb4/Adcy1/Sv2a/Cplx2/Cadps2/Syde1/Stxbp5l/Syt2/Pclo/Syt9/Ptprn2/Erc2/Rph3a/Grik5/Slc4a8/Bace1/Syn3/Pfn2/Adra1a/Nr3c2/Lin7a/Kcnc3/Htr1b/Sptbn2/Syt7/Sncaip/Ngf/Edn3/Syn2/Syt12/Doc2g/Nrxn3/Sncg/Prkn	38
GO:0003180	aortic valve morphogenesis	2000-11-01	19/13771	1.44206e-05	0.000362663	0.000286587	Tie1/Bmp4/Nos3/Slit3/Robo2/Slit2/Smad6/Gata5/Hey1/Gata3/Hey2	11
GO:0043651	linoleic acid metabolic process	2000-11-01	19/13771	1.44206e-05	0.000362663	0.000286587	Cyp2j11/Ephx2/Cyp2j5/Cyp4a10/Cyp4a31/Cyp2j6/Cyp2j13/Cyp4a14/Cyp2j9/Cyp4a12a/Alox12	11
GO:0048546	digestive tract morphogenesis	16/2000	36/13771	1.4933e-05	0.000373753	0.00029535	Sox17/Bmp4/Epb41l5/Nckap1/Sfrp1/Fgfr3/Hnf1b/Stra6/Ephb3/Acvr2b/Wnt5a/Ihh/Sfrp2/Tcf21/Pitx2/Trp63	16
GO:0030534	adult behavior	36/2000	122/13771	1.52261e-05	0.000379275	0.000299714	Kcnj10/Abat/Mapt/Slc1a1/Chrna4/Cxcl12/Kalrn/Cacnb4/Ppara/Slc1a2/Shank2/Shank3/Ppp1r1b/Bbs1/Adam22/Hoxd9/Atp6v1b1/Epha4/Prex2/Hoxd10/Nos1/Dab1/Sptbn2/Atp1a2/Tmod1/Tshr/Cacna1c/Ngf/Hoxb8/Fgf12/Pcdh17/Nrxn3/Cend1/Shank1/Sncg/Prkn	36
GO:0048844	artery morphogenesis	24/2000	68/13771	1.56078e-05	0.000386939	0.00030577	Adgrf5/Notch4/Folr1/Bmp4/Lrp2/Ephb4/Mdk/Prox1/Apob/Stra6/Tbx2/Notch3/Foxc1/Dll4/Nog/Foxc2/Angptl3/Hey1/Tfap2b/Comp/Chrd/Ednra/Hey2/Pdgfrb	24
GO:0003205	cardiac chamber development	43/2000	156/13771	1.58567e-05	0.000390687	0.000308732	Tgfbr3/Bmp4/Tek/Nos3/Sall1/Ank2/Heg1/Pcsk5/Slit3/Dnah11/Lrp2/Parva/Prox1/Fgfrl1/Epor/Stra6/Ccm2l/Bmp7/Pkp2/Tbx2/Robo2/Slit2/Foxc1/Fgf9/Fzd1/Dll4/Smad6/Myh6/Tbx3/Nog/Pax8/Foxc2/Wnt5a/Sfrp2/Smarcd3/Hey1/Fzd2/Ptk7/Heyl/Pitx2/Gata3/Ednra/Hey2	43
GO:0001945	lymph vessel development	14/2000	29/13771	1.5983e-05	0.000390687	0.000308732	Tie1/Heg1/Clec14a/Prox1/Nr2f2/Sox18/Vegfc/Kdr/Foxc1/Ptpn14/Tmem204/Foxc2/Ccbe1/Acvr2b	14
GO:0055075	potassium ion homeostasis	14/2000	29/13771	1.5983e-05	0.000390687	0.000308732	Kcnj10/Slc12a1/Slc12a3/Atp1b1/Atp1a1/Atp4a/Umod/Bsnd/Atp6v1b1/Atp1b2/Atp1a2/Kcnh2/Kcnq1/Tfap2b	14
GO:0015837	amine transport	25/2000	73/13771	1.90184e-05	0.000461961	0.000365054	Ptger3/Abat/Cltrn/Agt/Chrna4/Cxcl12/Slc18a1/Sv2a/Ace2/Gabbr1/Syt2/Syt9/Syt3/Slc22a2/Slc18a2/Syt17/Cck/Htr1b/Ddc/Syt7/Syt12/Kcna2/Kcnb1/Slc15a1/Sncg	25
GO:0050679	positive regulation of epithelial cell proliferation	45/2000	167/13771	1.90754e-05	0.000461961	0.000365054	Egf/Fgf1/Bmp4/Cxcl12/Hpn/Sfrp1/Htra1/Fgfr3/Bmp6/Erbb4/Mdk/Prox1/Pax2/Igf2/Gas1/Vegfc/Egfl7/Ppp1r16b/Dysf/Sema5a/Ccl5/Pkhd1/Kdr/Jcad/Erbb2/Agtr1a/Yap1/Osr2/Zfp580/Vegfd/Fgf9/Prkd1/Cdh13/Nog/Esrp2/Ar/Nrarp/Wnt5a/Ihh/Esrp1/Ptn/Fgfbp1/Trp63/Apela/Gata2	45
GO:0070857	regulation of bile acid biosynthetic process	2000-08-01	11/13771	2.13655e-05	0.000512674	0.000405129	Ces1g/Ces1e/Ces1d/Prox1/Ces1f/Fgfr4/Malrd1/Star	8
GO:0072182	regulation of nephron tubule epithelial cell differentiation	2000-08-01	11/13771	2.13655e-05	0.000512674	0.000405129	Pax2/Wwtr1/Prom1/Lhx1/Yap1/Pax8/Fat4/Gata3	8
GO:0010959	regulation of metal ion transport	77/2000	336/13771	2.14743e-05	0.000512932	0.000405333	Egf/Ptger3/Ank3/Fxyd2/Wnk4/Pkd2/Prss8/Slc9a3/Casr/Spink1/Agt/Atp1b1/Kcnj1/Bmp4/Cxcl12/Atp1a1/Nos3/Ank2/Ptpn3/Scn4b/Lpar3/Rapgef3/Nol3/Fhl1/Pawr/Cx3cl1/Usp2/Cacnb4/Stk39/Hsd3b2/Cckar/Ehd3/Lrrc52/Dysf/Tesc/Ccl5/Agtr1a/Pcsk9/Calcr/F2r/Hecw2/Trpc1/Prkd1/Pacsin3/Kcns1/Nos1/Cldn16/Atp1b2/Kcnn2/Serpine2/Vdr/Kcne1l/Lilra5/Hsd3b3/Adrb1/Atp1a2/Cacna1g/Dmd/Fxyd6/Mchr1/Cacna1c/Kcnh2/Ngf/Cacnb3/Edn3/Kcnmb1/Kc…	77
GO:0001738	morphogenesis of a polarized epithelium	26/2000	78/13771	2.24837e-05	0.000534358	0.000422265	Lama1/Fat1/Lama3/Sfrp1/Lama5/Celsr1/Erbb4/Dlg5/Ryk/Gpc3/Pkhd1/Camsap3/Fzd1/Astn2/Fat4/Fzd3/Crb3/Wnt7b/Wnt5a/Fzd6/Sfrp2/Spag6l/Fzd2/Ptk7/Syne4/Trp63	26
GO:0042886	amide transport	63/2000	261/13771	2.25756e-05	0.000534358	0.000422265	Aqp1/Ptger3/Slc12a1/Abat/Abca13/Cltrn/Slc22a8/Casr/Car2/Folr1/Slc16a2/Agt/Pde4c/Umod/Sfrp1/Abcg2/Hnf4a/Nr1h4/Irs1/Kalrn/Lrp2/Ildr2/Hnf1b/Cckar/Slc15a2/Hnf1a/Stxbp5l/Camk2n1/Gabbr1/Pclo/Ildr1/Ccl5/Syt9/Ptprn2/Pfkm/Abcb9/Slc18a2/Slc14a2/Adcy5/Sytl4/Nos1/Nr0b2/Pax8/Pou3f3/Acvr2b/Rapgef4/Syt7/Rph3al/Cacna1c/Edn3/Ecrg4/Inhbb/Nos2/Kcnq1/Tfap2b/Aqp3/Exoc3l/Aqp7/Kcnb1/Tfr2/Gper1/Slc15a1/Prkn	63
GO:0007588	excretion	16/2000	37/13771	2.27794e-05	0.000536753	0.000424158	Ptger3/Slc5a2/Agt/Umod/Abcg2/Cyp2j5/Atp6v0a4/Mdk/Grhpr/Slc22a6/Atp6v1b1/Adra1a/Nphs1/Nr3c2/Cacna1c/Corin	16
GO:0050803	regulation of synapse structure or activity	52/2000	204/13771	2.41645e-05	0.000566836	0.00044793	Ptprd/Thbs2/Gpc4/Adgrl1/Dab2ip/Lzts3/Myo5b/Dnm3/Farp1/Kalrn/Ptprf/Dlg5/Shank2/Shank3/Nptx1/Arhgef15/Tanc1/Dbn1/Srcin1/Arc/Ntn1/Cttnbp2/Magi2/Clstn1/Ngef/Rab17/Lrrn1/Syngap1/Reln/Lrfn3/Fzd1/Flrt1/Epha4/Igsf9/Gpc6/Ephb3/Arhgap44/Cux2/Negr1/Wnt5a/Sema3f/Rapgef4/Neurl1a/Ptn/Lrtm2/Ephb2/Gpm6a/Dgkb/Six4/Amigo2/Lrfn4/C1ql3	52
GO:0001755	neural crest cell migration	18/2000	45/13771	2.58353e-05	0.000600641	0.000474643	Folr1/Bmp4/Lama5/Sema4g/Erbb4/Sema6a/Nrtn/Bmp7/Sema5a/Sema3g/Sema3b/Sema6d/Sema3f/Sema6c/Edn3/Pitx2/Sema3d/Ednra	18
GO:0061005	cell differentiation involved in kidney development	18/2000	45/13771	2.58353e-05	0.000600641	0.000474643	Lgr4/Klf15/Glis2/Bmp4/Sall1/Lamb2/Pax2/Wwtr1/Prom1/Lhx1/Yap1/Pax8/Foxc2/Fat4/Pou3f3/Tcf21/Gata3/Ednra	18
GO:0035136	forelimb morphogenesis	14/2000	30/13771	2.59738e-05	0.00060119	0.000475078	Sall1/Mecom/Osr2/Hoxd9/Hoxa9/Hoxd10/Tbx3/Sall3/Zbtb16/Cacna1c/Tfap2b/Reck/Msx1/Trp63	14
GO:0050954	sensory perception of mechanical stimulus	35/2000	120/13771	2.61591e-05	0.000602811	0.000476358	Myo6/Slc9a3r2/Clic5/Cxcl12/Hpn/Whrn/Jag2/Atp6v0a4/Pawr/Lrp2/Ush1c/Lrig1/Myh14/Fzd4/Bsnd/Ror1/Eps8l2/Tmie/Espn/Gjb2/Myo7b/Thrb/Crym/Bace1/Atp6v1b1/Otoa/Slc1a3/Serpine2/Gabrb3/Kit/Cacnb3/Atp8b1/Kcnq1/Atp2b2/Piezo2	35
GO:0043010	camera-type eye development	62/2000	257/13771	2.66105e-05	0.000610524	0.000482453	Aqp1/Arhgap35/Slc1a1/Bmp4/Lama1/Fat1/Flt1/Lamb2/Pde6a/Cdkn1c/Ush1c/Fgfr3/Calb1/Prox1/Shroom2/Clcn2/Lamc3/Nhs/Fzd4/Pax2/Gas1/Arhgef15/Rab11fip4/Stra6/Bmp7/Prom1/Kdr/Lhx1/Tspan12/Tbx2/Osr2/Foxc1/Cc2d2a/Thrb/Col8a1/Dll4/Celf4/Nectin3/Foxc2/Cabp4/Acvr2b/Cryab/Bcl11b/Tmod1/Ihh/Angptl7/Cacna1c/Smarcd3/Gdf11/Lmx1b/Ptn/Ephb2/Gpm6a/Hsf4/Spry1/Mfrp/Pitx2/Obsl1/Gata3/Six5/Crb2/Pdgfrb	62
GO:0002043	blood vessel endothelial cell proliferation involved in sprouting angiogenesis	2000-11-01	20/13771	2.78362e-05	0.000635856	0.000502472	Bmp4/Mmrn2/Ppp1r16b/Sema5a/Jcad/Agtr1a/Dll4/Nrarp/Fgfbp1/Apela/Gata2	11
GO:0007379	segment specification	2000-09-01	14/13771	2.82745e-05	0.000637518	0.000503785	Bmp4/Cobl/Irx3/Irx2/Nog/Meox1/Irx1/Chrd/Ednra	9
GO:0072044	collecting duct development	2000-09-01	14/13771	2.82745e-05	0.000637518	0.000503785	Bmp4/Umod/Calb1/Dlg5/Pax2/Pax8/Wnt7b/Dact2/Tfap2b	9
GO:2000696	regulation of epithelial cell differentiation involved in kidney development	2000-09-01	14/13771	2.82745e-05	0.000637518	0.000503785	Sall1/Pax2/Wwtr1/Prom1/Lhx1/Yap1/Pax8/Fat4/Gata3	9
GO:0030326	embryonic limb morphogenesis	33/2000	111/13771	2.87012e-05	0.000641607	0.000507016	Bmp4/Sall1/Gas1/Hoxc10/Mecom/Hnf1a/Fras1/Gpc3/Bmp7/Tbx2/Osr2/Hoxd9/Fgf9/Hoxa9/Hoxd10/Tbx3/Hoxa10/Nog/Zbtb16/Wnt5a/Ihh/Fzd6/Sfrp2/Cacna1c/Lmx1b/Frem2/Lef1/Fbn2/Reck/Pitx2/Msx1/Trp63/Mycn	33
GO:0035113	embryonic appendage morphogenesis	33/2000	111/13771	2.87012e-05	0.000641607	0.000507016	Bmp4/Sall1/Gas1/Hoxc10/Mecom/Hnf1a/Fras1/Gpc3/Bmp7/Tbx2/Osr2/Hoxd9/Fgf9/Hoxa9/Hoxd10/Tbx3/Hoxa10/Nog/Zbtb16/Wnt5a/Ihh/Fzd6/Sfrp2/Cacna1c/Lmx1b/Frem2/Lef1/Fbn2/Reck/Pitx2/Msx1/Trp63/Mycn	33
GO:0072175	epithelial tube formation	39/2000	140/13771	2.97806e-05	0.000662904	0.000523846	Egf/Folr1/Arhgap35/Bmp4/Sall1/Mmrn2/Cobl/Nckap1/Sfrp1/Celsr1/Enah/Lrp2/Pax2/Shank3/Hnf1b/Irx3/Bmp7/Dlc1/Cc2d2a/Spint2/Fzd1/Irx2/Nog/Prickle1/St14/Pax8/Irx1/Fzd3/Wnt5a/Fzd6/Sfrp2/Rgma/Cecr2/Shroom3/Adm/Six4/Fzd2/Ptk7/Gata3	39
GO:0003281	ventricular septum development	25/2000	75/13771	3.21257e-05	0.000712074	0.000562701	Tgfbr3/Bmp4/Nos3/Sall1/Heg1/Slit3/Lrp2/Prox1/Fgfrl1/Stra6/Robo2/Slit2/Fzd1/Smad6/Tbx3/Nog/Pax8/Wnt5a/Hey1/Fzd2/Ptk7/Heyl/Pitx2/Gata3/Hey2	25
GO:0060675	ureteric bud morphogenesis	21/2000	58/13771	3.37458e-05	0.000741699	0.000586112	Lgr4/Fgf1/Agt/Bmp4/Sall1/Lama5/Pax2/Hnf1b/Gpc3/Agtr1a/Lhx1/Lzts2/Nog/Pax8/Fat4/Hey1/Hoxb7/Six4/Tcf21/Gata3/Hs3st3a1	21
GO:0072171	mesonephric tubule morphogenesis	21/2000	58/13771	3.37458e-05	0.000741699	0.000586112	Lgr4/Fgf1/Agt/Bmp4/Sall1/Lama5/Pax2/Hnf1b/Gpc3/Agtr1a/Lhx1/Lzts2/Nog/Pax8/Fat4/Hey1/Hoxb7/Six4/Tcf21/Gata3/Hs3st3a1	21
GO:0050918	positive chemotaxis	16/2000	38/13771	3.40694e-05	0.000745679	0.000589256	Casr/Cxcl12/Cx3cl1/Lrp2/Vegfc/Sema5a/Kdr/Vegfd/Robo3/Cdh13/Wnt7b/Wnt5a/Angpt2/Angpt1/F2rl1/Artn	16
GO:1990138	neuron projection extension	44/2000	166/13771	3.63576e-05	0.000792444	0.000626211	Mapt/Cyfip2/Cxcl12/Myo5b/Mgll/Lamb2/Sema4g/Slit3/Prkcz/Emx1/Ryk/Dbn1/Sema6a/Ntn1/Syt2/Sema5a/Ddr1/Syt3/Map2/Pak6/Slit2/Atp5g1/Sema3g/Sh3gl2/Sema3b/Flrt1/Map1b/Syt17/Sema6d/Jade2/Auts2/Wnt5a/Islr2/Sema3f/Cacng7/Ngf/Sema6c/Edn3/Spag6l/Plxna4/Sema3d/Ednra/Rtn4r/Prkn	44
GO:0050807	regulation of synapse organization	51/2000	202/13771	3.79023e-05	0.000822683	0.000650108	Ptprd/Thbs2/Gpc4/Adgrl1/Dab2ip/Lzts3/Myo5b/Dnm3/Farp1/Kalrn/Ptprf/Dlg5/Shank2/Shank3/Nptx1/Arhgef15/Tanc1/Dbn1/Srcin1/Arc/Ntn1/Cttnbp2/Magi2/Clstn1/Ngef/Rab17/Lrrn1/Reln/Lrfn3/Fzd1/Flrt1/Epha4/Igsf9/Gpc6/Ephb3/Arhgap44/Cux2/Negr1/Wnt5a/Sema3f/Rapgef4/Neurl1a/Ptn/Lrtm2/Ephb2/Gpm6a/Dgkb/Six4/Amigo2/Lrfn4/C1ql3	51
GO:0035137	hindlimb morphogenesis	14/2000	31/13771	4.10565e-05	0.000887465	0.0007013	Bmp4/Sall1/Mecom/Gpc3/Osr2/Hoxd9/Hoxd10/Tbx3/Sall3/Zbtb16/Tfap2b/Pitx2/Msx1/Trp63	14
GO:0019218	regulation of steroid metabolic process	27/2000	85/13771	4.17171e-05	0.000898034	0.000709652	Ces1g/Fgf1/Agt/Ppargc1a/Ces1e/Igfbp7/Atp1a1/Ephx2/Ces1d/Dgat2/Bmp6/Prox1/Clcn2/Apob/Igf2/Ces1f/Fgfr4/Malrd1/Rorc/Apoa2/Agtr1a/Thrb/Dhh/Sec14l2/Kit/Dkk3/Star	27
GO:0022600	digestive system process	22/2000	63/13771	4.21498e-05	0.000903629	0.000714073	Aqp1/Ptger3/Wnk4/Slc5a1/Vil1/Abcg2/Pbld2/Slc22a5/Pawr/Mdk/Stk39/Cckar/Pls1/Apoa2/Mogat2/Trpc1/Hip1r/Vdr/Adrb1/Npr3/Kcnq1/Slc26a7	22
GO:0048736	appendage development	42/2000	157/13771	4.28861e-05	0.000911941	0.000720641	Bmp4/Sall1/Pcsk5/Plxna2/Nr2f2/Gas1/Hoxc10/Irf6/Mecom/Hnf1a/Fras1/Gpc3/Bmp7/Fermt2/Tbx2/Osr2/Hoxd9/Kdf1/Fgf9/Hoxa9/Hoxd10/Tbx3/Hoxa10/Sall3/Nog/Zbtb16/Wnt5a/Ihh/Fzd6/Sfrp2/Cacna1c/Lmx1b/Frem2/Tfap2b/Lef1/Fbn2/Reck/Pitx2/Comp/Msx1/Trp63/Mycn	42
GO:0060173	limb development	42/2000	157/13771	4.28861e-05	0.000911941	0.000720641	Bmp4/Sall1/Pcsk5/Plxna2/Nr2f2/Gas1/Hoxc10/Irf6/Mecom/Hnf1a/Fras1/Gpc3/Bmp7/Fermt2/Tbx2/Osr2/Hoxd9/Kdf1/Fgf9/Hoxa9/Hoxd10/Tbx3/Hoxa10/Sall3/Nog/Zbtb16/Wnt5a/Ihh/Fzd6/Sfrp2/Cacna1c/Lmx1b/Frem2/Tfap2b/Lef1/Fbn2/Reck/Pitx2/Comp/Msx1/Trp63/Mycn	42
GO:0003151	outflow tract morphogenesis	24/2000	72/13771	4.59265e-05	0.000969732	0.000766309	Tgfbr3/Folr1/Sox17/Bmp4/Lrp2/Parva/Eln/Bmp7/Tbx2/Robo2/Foxc1/Fzd1/Smad6/Tbx3/Nog/Foxc2/Wnt5a/Sfrp2/Hey1/Fzd2/Heyl/Pitx2/Ednra/Hey2	24
GO:0001508	action potential	28/2000	90/13771	4.616e-05	0.000969732	0.000766309	Ank3/Chrna4/Ank2/Gna11/Ptpn3/Scn4b/Pawr/Cacnb4/Myh14/Pkp2/Cntnap1/Adra1a/Cldn19/Cacna1h/Kcnn2/Kcne1l/Kcnj5/Cacna1g/Dmd/Rapgef4/Cacna1c/Kcnh2/Cacnb3/Kcnq1/Fgf12/Kcna2/Kcnb1/Cacnb2	28
GO:0009308	amine metabolic process	28/2000	90/13771	4.616e-05	0.000969732	0.000766309	Abat/Epas1/Sult1d1/Slc1a1/Dao/Kl/Nr1h4/Npr1/Inmt/Maob/Afmid/Cyp2d22/Gpr37/Sult1a1/Agtr1a/Acmsd/Cyp1a1/Agmat/Sat2/Ddc/Abcc2/Azin2/Dmgdh/Sncaip/Rtl4/Gata3/Ednra/Prkn	28
GO:0003044	regulation of systemic arterial blood pressure mediated by a chemical signal	15/2000	35/13771	4.66038e-05	0.000971252	0.000767511	Enpep/Agt/Nos3/Cyp2j5/Slc2a5/Ace2/Agtr1a/F2r/Adra1a/Serpinf2/Sucnr1/Adrb1/Edn3/F2rl1/Corin	15
GO:0009069	serine family amino acid metabolic process	15/2000	35/13771	4.66038e-05	0.000971252	0.000767511	Cbs/Glyat/Ggt1/Dao/Cth/Thnsl2/Amt/Keg1/Agxt2/Gldc/Tst/Gnmt/Shmt1/Gm4952/Baat	15
GO:0001838	embryonic epithelial tube formation	37/2000	133/13771	4.86487e-05	0.00100938	0.000797642	Folr1/Arhgap35/Bmp4/Sall1/Cobl/Nckap1/Sfrp1/Celsr1/Enah/Lrp2/Pax2/Shank3/Hnf1b/Irx3/Bmp7/Dlc1/Cc2d2a/Spint2/Fzd1/Irx2/Nog/Prickle1/St14/Pax8/Irx1/Fzd3/Wnt5a/Fzd6/Sfrp2/Rgma/Cecr2/Shroom3/Adm/Six4/Fzd2/Ptk7/Gata3	37
GO:0007186	G protein-coupled receptor signaling pathway	91/2000	422/13771	4.88192e-05	0.00100938	0.000797642	Ptger3/Lgr4/Arhgef12/Adgrf5/Casr/Car2/Gnai1/Agt/Adgrl1/Abhd6/Tmem116/Mgll/Adgrl4/Gna11/Gpr162/Ptgfr/Celsr1/Lpar3/Syp/Cx3cl1/Adgra3/Adcy1/Adcy6/Fzd4/Cckar/Gprc5c/Lgr5/Gpr37/Gabbr1/Celsr2/Ccl5/Agtr1a/Adra2b/Entpd2/Calcr/F2r/Oxgr1/Bcar1/Lpar2/Fzd1/Rgs6/Adra1a/Prex2/Rgs11/Cck/Adcy5/Nos1/S1pr5/Npb/Vipr1/Rgs9bp/Ackr2/Gcgr/Fzd3/Plppr4/Htr1b/Ramp2/Tbxa2r/Sucnr1/Adrb1/Rapgef4/Bicd1/Adgrg1/Tafa5/Fzd6/Npr3/…	91
GO:0001569	branching involved in blood vessel morphogenesis	16/2000	39/13771	5.00277e-05	0.00103029	0.000814168	Notch4/Cxcl12/Tek/Flt1/Mdk/Sema5a/Kdr/Dll4/Foxc2/Nrarp/Ihh/Sfrp2/Angpt1/Lef1/Pitx2/Ednra	16
GO:0050906	detection of stimulus involved in sensory perception	19/2000	51/13771	5.02247e-05	0.0010303	0.000814169	Pigr/Reep6/Cxcl12/Hpn/Whrn/Pawr/Cacnb4/Sema5a/Bace1/Rgs9bp/Serpine2/Kit/Cacnb3/Kcnq1/Rtp3/Lpo/Azgp1/Atp2b2/Piezo2	19
GO:0060986	endocrine hormone secretion	18/2000	47/13771	5.14972e-05	0.00104923	0.000829134	Aqp1/Agt/Cyp2j5/Rab11fip3/C1qtnf3/Bmp6/Inha/Fzd4/Fgfr4/Agtr1a/Tbx3/Vdr/Ecrg4/Inhbb/Kcnq1/C1qtnf1/Gata3/Pomc	18
GO:0010463	mesenchymal cell proliferation	17/2000	43/13771	5.1549e-05	0.00104923	0.000829134	Bmp4/Irs1/Gas1/Gpc3/Bmp7/Kdr/Tbx2/Nfib/Fgf9/Fat4/Wnt5a/Ihh/Ptn/Msx1/Trp63/Chrd/Mycn	17
GO:0032409	regulation of transporter activity	54/2000	220/13771	5.22747e-05	0.00105988	0.000837547	Ank3/Fxyd2/Cltrn/Wnk4/Pkd2/Slc5a1/Atp1b1/Kcnj1/Ppargc1a/Chrna4/Bmp4/Slc5a3/Ank2/Ptpn3/Scn4b/Rapgef3/Fhl1/Pdzk1/Pm20d1/Cacnb4/Stk39/Ace2/Shank3/Ehd3/Lrrc52/Arc/Dysf/Apoa2/Htr3a/Slc5a11/Tesc/Pcsk9/Rph3a/Hecw2/Reln/Ano9/Kcns1/Atp1b2/Kcne1l/Adrb1/Atp1a2/Dmd/Fxyd6/Cacng7/Cacnb3/Kcnq1/Fgf12/Ephb2/Stac/Gper1/Ednra/Rem1/Shank1/Cacnb2	54
GO:0048841	regulation of axon extension involved in axon guidance	13/2000	28/13771	5.4105e-05	0.00108855	0.000860204	Cxcl12/Sema4g/Ryk/Sema6a/Sema5a/Sema3g/Sema3b/Sema6d/Wnt5a/Sema3f/Sema6c/Plxna4/Sema3d	13
GO:0072210	metanephric nephron development	13/2000	28/13771	5.4105e-05	0.00108855	0.000860204	Aqp1/Lgr4/Bmp4/Sall1/Lamb2/Pax2/Lhx1/Irx2/Pax8/Irx1/Tfap2b/Tcf21/Pdgfrb	13
GO:0035107	appendage morphogenesis	37/2000	134/13771	5.79495e-05	0.001157	0.000914294	Bmp4/Sall1/Pcsk5/Plxna2/Gas1/Hoxc10/Mecom/Hnf1a/Fras1/Gpc3/Bmp7/Tbx2/Osr2/Hoxd9/Fgf9/Hoxa9/Hoxd10/Tbx3/Hoxa10/Sall3/Nog/Zbtb16/Wnt5a/Ihh/Fzd6/Sfrp2/Cacna1c/Lmx1b/Frem2/Tfap2b/Lef1/Fbn2/Reck/Pitx2/Msx1/Trp63/Mycn	37
GO:0035108	limb morphogenesis	37/2000	134/13771	5.79495e-05	0.001157	0.000914294	Bmp4/Sall1/Pcsk5/Plxna2/Gas1/Hoxc10/Mecom/Hnf1a/Fras1/Gpc3/Bmp7/Tbx2/Osr2/Hoxd9/Fgf9/Hoxa9/Hoxd10/Tbx3/Hoxa10/Sall3/Nog/Zbtb16/Wnt5a/Ihh/Fzd6/Sfrp2/Cacna1c/Lmx1b/Frem2/Tfap2b/Lef1/Fbn2/Reck/Pitx2/Msx1/Trp63/Mycn	37
GO:0061572	actin filament bundle organization	42/2000	159/13771	5.89736e-05	0.00117297	0.000926914	Cgnl1/Arhgef5/Baiap2l2/Fam107a/Vil1/Rapgef3/Synpo/Pawr/Dmtn/Cx3cl1/Ush1c/Limch1/Kank4/Shank3/Arhgef15/Phldb2/Eln/Dbn1/Pls1/Fermt2/Espn/Asap3/Nox4/Dlc1/Sorbs1/Fscn1/Epha1/Pfn2/Rhpn1/Serpinf2/Rhpn2/Sorbs3/Synpo2/Rflna/Aif1l/Synpo2l/Add2/Kiss1r/Prkcq/Spag6l/Shank1/Prkn	42
GO:0006544	glycine metabolic process	2000-09-01	15/13771	6.15523e-05	0.00120806	0.000954641	Glyat/Amt/Keg1/Agxt2/Gldc/Gnmt/Shmt1/Gm4952/Baat	9
GO:0015701	bicarbonate transport	2000-09-01	15/13771	6.15523e-05	0.00120806	0.000954641	Ptger3/Slc4a4/Car4/Slc4a1/Slc4a8/Slc4a3/Slc4a11/Slc4a9/Slc26a7	9
GO:0072079	nephron tubule formation	2000-09-01	15/13771	6.15523e-05	0.00120806	0.000954641	Pax2/Hnf1b/Irx3/Irx2/Nog/Pax8/Irx1/Six4/Gata3	9
GO:0003007	heart morphogenesis	53/2000	216/13771	6.16615e-05	0.00120806	0.000954641	Tgfbr3/Pkd2/Folr1/Sox17/Bmp4/Tek/Nos3/Heg1/Slit3/Dnah11/Lrp2/Ephb4/Parva/Prox1/Fgfrl1/Epor/Tead1/Eln/Ccm2l/Bmp7/Pkp2/Yap1/Dlc1/Tbx2/Robo2/Slit2/Foxc1/Fgf9/Fzd1/Dll4/Smad6/Myh6/Gata5/Tbx3/Nog/Foxc2/Fat4/Wnt5a/Ihh/Synpo2l/Sfrp2/Erg/Angpt1/Smarcd3/Hey1/Ccdc103/Fzd2/Heyl/Pitx2/Msx1/Gata3/Ednra/Hey2	53
GO:0003208	cardiac ventricle morphogenesis	20/2000	56/13771	6.46507e-05	0.0012619	0.000997185	Tgfbr3/Heg1/Lrp2/Prox1/Epor/Ccm2l/Pkp2/Foxc1/Fgf9/Dll4/Myh6/Nog/Foxc2/Sfrp2/Smarcd3/Hey1/Heyl/Gata3/Ednra/Hey2	20
GO:0031032	actomyosin structure organization	46/2000	180/13771	6.50012e-05	0.00126402	0.000998864	Cgnl1/Arhgef5/Epb41l5/Cdc42bpa/Fhod3/Rapgef3/Synpo/Limch1/Epb41l3/Prox1/Myh14/Kank4/Arhgef15/Phldb2/Eln/Fermt2/Cnn3/Asap3/Nox4/Dlc1/Sorbs1/Epha1/Pfn2/Rhpn1/Myh6/Serpinf2/Pgm5/Lmod1/Lurap1/Rhpn2/Sorbs3/Epb41l4b/Tmod1/Synpo2l/Kiss1r/Ldb3/Rtkn/Prkcq/Nebl/Six4/Epb41l4a/Myom2/Spag6l/Capn3/Pdgfrb/Mylk3	46
GO:0007586	digestion	23/2000	69/13771	6.56939e-05	0.00126806	0.00100206	Aqp1/Ptger3/Wnk4/Slc5a1/Vil1/Abcg2/Pbld2/Slc22a5/Pawr/Mdk/Stk39/Cckar/Pls1/Apoa2/Mogat2/Trpc1/Cck/Hip1r/Vdr/Adrb1/Npr3/Kcnq1/Slc26a7	23
GO:0060411	cardiac septum morphogenesis	23/2000	69/13771	6.56939e-05	0.00126806	0.00100206	Tgfbr3/Bmp4/Nos3/Slit3/Dnah11/Lrp2/Parva/Prox1/Fgfrl1/Bmp7/Tbx2/Robo2/Slit2/Fzd1/Smad6/Tbx3/Nog/Wnt5a/Hey1/Fzd2/Heyl/Pitx2/Hey2	23
GO:0035282	segmentation	25/2000	78/13771	6.72082e-05	0.00128779	0.00101765	Bmp4/Epb41l5/Cobl/Nckap1/Sfrp1/Plxna2/Pcsk6/Irx3/Lhx1/Foxc1/Irx2/Tbx3/Nog/Meox1/Irx1/Foxc2/Nrarp/Wnt5a/Sema3f/Sfrp2/Lef1/Dmrt2/Chrd/Ednra/Crb2	25
GO:0070252	actin-mediated cell contraction	25/2000	78/13771	6.72082e-05	0.00128779	0.00101765	Ptger3/Epb41l5/Atp1a1/Ank2/Vil1/Scn4b/Limch1/Parva/Dbn1/Pkp2/Pard3/Myh6/Cacna1h/Nos1/Kcnn2/Kcne1l/Kcnj5/Adrb1/Atp1a2/Cacna1g/Cacna1c/Kcnh2/Epdr1/Kcnq1/Cacnb2	25
GO:0090102	cochlea development	15/2000	36/13771	6.92257e-05	0.00132161	0.00104437	Hpn/Fgfr3/Pax2/Tbx2/Frzb/Epha4/Wnt5a/Gabrb3/Tshr/Cecr2/Kcnq1/Fzd2/Ptk7/Atp2b2/Hey2	15
GO:0072012	glomerulus vasculature development	2000-12-01	25/13771	7.00039e-05	0.0013316	0.00105227	Aqp1/Bmp4/Tek/Pdgfd/Bmp7/Notch3/Foxc2/Angpt2/Angpt1/Tcf21/Ednra/Pdgfrb	12
GO:0051017	actin filament bundle assembly	41/2000	156/13771	8.11959e-05	0.0015389	0.00121608	Cgnl1/Arhgef5/Baiap2l2/Fam107a/Vil1/Rapgef3/Synpo/Pawr/Dmtn/Cx3cl1/Ush1c/Limch1/Kank4/Shank3/Arhgef15/Phldb2/Eln/Dbn1/Pls1/Fermt2/Espn/Asap3/Nox4/Dlc1/Sorbs1/Fscn1/Epha1/Pfn2/Rhpn1/Serpinf2/Rhpn2/Sorbs3/Synpo2/Aif1l/Synpo2l/Add2/Kiss1r/Prkcq/Spag6l/Shank1/Prkn	41
GO:0044283	small molecule biosynthetic process	94/2000	445/13771	8.32774e-05	0.00157265	0.00124275	Abat/Acss1/Pcbd1/Ces1g/Pah/Pdk2/Abhd3/Cbs/Prkaa2/Fgf1/Acsm2/Slc45a3/Agt/Fads6/Ggt1/G6pc/Pcx/Fbp1/Ppargc1a/Ces1e/Aass/Cth/Sord/Coq8a/Thnsl2/Mgll/Acacb/Gpd1/Ldhb/Rdh16f2/Hnf4a/Pck1/Rdh16/Ces1d/Dgat2/Cyp2c23/Ephx1/C1qtnf3/Acsm1/Bmp6/Aldh8a1/Fa2h/Amacr/Prox1/Clcn2/Dhcr24/Ppara/Apob/Hoga1/Elovl7/Ces1f/Pgam2/Fgfr4/Upb1/Ak1/Malrd1/Hnf1a/Agxt2/Mgst3/Plod2/Fads2/Cyp4a10/Acsm5/Fbp2/Cyp4a31/Acmsd/Cyp2j6/Pec…	94
GO:0001990	regulation of systemic arterial blood pressure by hormone	13/2000	29/13771	8.50792e-05	0.0016009	0.00126507	Enpep/Agt/Nos3/Cyp2j5/Ace2/Agtr1a/F2r/Serpinf2/Sucnr1/Adrb1/Edn3/F2rl1/Corin	13
GO:0006883	cellular sodium ion homeostasis	2000-11-01	22/13771	8.82628e-05	0.00164894	0.00130304	Agt/Atp1b1/Atp1a1/Atp4a/Umod/Scnn1a/Tesc/Nr3c2/Slc1a3/Atp1b2/Atp1a2	11
GO:0048843	negative regulation of axon extension involved in axon guidance	2000-11-01	22/13771	8.82628e-05	0.00164894	0.00130304	Sema4g/Ryk/Sema6a/Sema5a/Sema3g/Sema3b/Sema6d/Wnt5a/Sema3f/Sema6c/Sema3d	11
GO:0003158	endothelium development	34/2000	122/13771	9.31144e-05	0.00173339	0.00136977	Notch4/Fgf1/Agt/Tie1/Sox17/Pecam1/Bmp4/Cdh5/Heg1/Rapgef3/Proc/Bmp6/Prox1/Nr2f2/Sox18/Fstl1/Cldn5/Ppp1r16b/Kdr/Col18a1/Dll4/Hoxb5/Foxc2/Cnmd/Acvr2b/Dmd/Hey1/F2rl1/Stard13/Robo4/Alox12/Atoh8/Ednra/Hey2	34
GO:0006576	cellular biogenic amine metabolic process	24/2000	75/13771	9.60177e-05	0.00176855	0.00139756	Abat/Epas1/Sult1d1/Slc1a1/Dao/Kl/Npr1/Maob/Afmid/Cyp2d22/Gpr37/Sult1a1/Agtr1a/Acmsd/Agmat/Sat2/Ddc/Azin2/Dmgdh/Sncaip/Rtl4/Gata3/Ednra/Prkn	24
GO:0050953	sensory perception of light stimulus	24/2000	75/13771	9.60177e-05	0.00176855	0.00139756	Kcnj10/Epas1/Clic5/Reep6/Lamb2/Whrn/Pde6a/Ush1c/Cacnb4/Lamc3/Abca4/Gprc5c/Sema5a/Bbs1/Dll4/Rgs9bp/Cabp4/Olfm2/Rdh5/Hsf4/Gjc1/Mfrp/Guca1b/Cacnb2	24
GO:0051963	regulation of synapse assembly	24/2000	75/13771	9.60177e-05	0.00176855	0.00139756	Ptprd/Thbs2/Gpc4/Adgrl1/Farp1/Dlg5/Nptx1/Ntn1/Clstn1/Rab17/Lrrn1/Lrfn3/Fzd1/Flrt1/Gpc6/Ephb3/Cux2/Negr1/Wnt5a/Lrtm2/Ephb2/Six4/Amigo2/Lrfn4	24
GO:0055078	sodium ion homeostasis	17/2000	45/13771	0.000101192	0.00185083	0.00146258	Slc12a1/Slc12a3/Agt/Atp1b1/Atp1a1/Atp4a/Umod/Scnn1a/Tesc/Atp6v1b1/Nr3c2/Slc1a3/Atp1b2/Atp1a2/Tfap2b/Ednra/Corin	17
GO:0060412	ventricular septum morphogenesis	17/2000	45/13771	0.000101192	0.00185083	0.00146258	Tgfbr3/Bmp4/Nos3/Slit3/Prox1/Fgfrl1/Robo2/Slit2/Fzd1/Tbx3/Nog/Wnt5a/Hey1/Fzd2/Heyl/Pitx2/Hey2	17
GO:1901342	regulation of vasculature development	61/2000	263/13771	0.000103852	0.00189287	0.0014958	Aqp1/Enpp2/Thbs2/Notch4/Fgf1/Agt/Tie1/Dab2ip/Tek/Nos3/Ddah1/Cdh5/Flt1/Col4a3/Rapgef3/Cx3cl1/Col4a2/Mdk/Fbln5/Itgb8/Igf2/Vegfc/Sema6a/Cldn5/Ppp1r16b/Sema5a/Ccl5/Kdr/Jcad/Agtr1a/Tspan12/Foxc1/Vegfd/Epha1/Prkd1/Apoh/Foxc2/Cnmd/Ccbe1/Ramp2/Hoxa5/Tbxa2r/Wnt5a/Ets1/Cd59a/Angpt2/Tafa5/Sfrp2/Angptl3/Angptl7/Stard13/Ptn/Dcn/Adm/Reck/Prok1/Tert/Apela/Angpt4/Sulf1/Gata2	61
GO:0048704	embryonic skeletal system morphogenesis	25/2000	80/13771	0.000106708	0.00192259	0.00151929	Bmp4/Hspg2/Gas1/Hoxa7/Bmp7/Lhx1/Osr2/Hoxd9/Hoxa9/Hoxd10/Hoxb5/Nog/Foxc2/Hoxc9/Hoxd4/Hoxa5/Hoxc4/Hoxb2/Hoxb6/Hoxb7/Hoxa3/Hoxb8/Six4/Dscaml1/Mycn	25
GO:0042178	xenobiotic catabolic process	2000-10-01	19/13771	0.00010713	0.00192259	0.00151929	Acsl1/Cryz/Gstm5/Fmo4/Cyp1a1/Nos1/Gstm2/Gsta2/Abcc2/Gsta5	10
GO:0042403	thyroid hormone metabolic process	2000-10-01	19/13771	0.00010713	0.00192259	0.00151929	Slc16a2/Iyd/Hpn/Dio1/Slco4a1/Reln/Crym/Pax8/Sult1b1/Gata3	10
GO:0043116	negative regulation of vascular permeability	2000-10-01	19/13771	0.00010713	0.00192259	0.00151929	Arhgap35/Ddah1/Cldn5/Fermt2/Slit2/Sh3gl2/Ramp2/Angpt1/Pde3a/Adm	10
GO:0032782	bile acid secretion	2000-07-01	10/13771	0.000108056	0.00192259	0.00151929	Ces1g/Stard10/Casr/Ces1e/Ces1d/Ces1f/Slc51b	7
GO:0070294	renal sodium ion absorption	2000-07-01	10/13771	0.000108056	0.00192259	0.00151929	Wnk4/Klhl3/Kcnj1/Umod/Guca2b/Kcnq1/Ednra	7
GO:0072178	nephric duct morphogenesis	2000-07-01	10/13771	0.000108056	0.00192259	0.00151929	Bmp4/Pax2/Hnf1b/Gpc3/Lhx1/Epha4/Gata3	7
GO:0009611	response to wounding	88/2000	414/13771	0.000110476	0.00195897	0.00154804	Aqp1/Ptger3/Abat/Fgf1/Folr1/Arhgap35/Plpp3/Slc1a1/Pecam1/F13b/Fermt1/Vil1/Lamb2/Celsr1/Hnf4a/Neo1/Dst/Kng2/Nol3/Kank1/Dmtn/Cx3cl1/Dcbld2/Ptprf/Proc/Fgfr3/Mdk/Ppara/Slc1a2/Slc4a1/Rtn4rl1/Nlrp6/Matn4/Phldb2/Ccm2l/Evpl/Fermt2/Dysf/Pear1/Kdr/Erbb2/Yap1/Cadm4/Pard3/Adra2b/Ddr1/Entpd2/F2r/Proz/Epha4/Cldn19/Serpinf2/Nog/Slc1a3/Sytl4/Morn4/Apoh/Serpine2/Foxc2/Hgfac/Tbxa2r/Wnt5a/Adrb1/Mmp2/Epb41l4b/Syt7/T…	88
GO:0061437	renal system vasculature development	2000-12-01	26/13771	0.000112885	0.00198822	0.00157114	Aqp1/Bmp4/Tek/Pdgfd/Bmp7/Notch3/Foxc2/Angpt2/Angpt1/Tcf21/Ednra/Pdgfrb	12
GO:0061440	kidney vasculature development	2000-12-01	26/13771	0.000112885	0.00198822	0.00157114	Aqp1/Bmp4/Tek/Pdgfd/Bmp7/Notch3/Foxc2/Angpt2/Angpt1/Tcf21/Ednra/Pdgfrb	12
GO:0045834	positive regulation of lipid metabolic process	38/2000	143/13771	0.00011332	0.00198919	0.00157191	Ces1g/Adgrf5/Fgf1/Slc45a3/Agt/Pcx/Abhd6/Ppargc1a/Ces1e/Tek/Aadac/Gpam/Flt1/Rdh16f2/Hnf4a/Nr1h4/Irs1/Rdh16/Ces1d/Dgat2/Fabp3/Fgfr3/Bmp6/Erbb4/Ppara/Igf2/Ces1f/Ccdc3/Apoa2/Agtr1a/Sorbs1/Apoh/Sec14l2/Angptl3/Sctr/Rdh1/Star/Pdgfrb	38
GO:0060415	muscle tissue morphogenesis	20/2000	58/13771	0.000113707	0.00198931	0.00157201	Tgfbr3/Heg1/Lrp2/Prox1/Epor/Ccm2l/Pkp2/Foxc1/Fzd1/Dll4/Myh6/Nog/Foxc2/Wnt5a/Angpt1/Hey1/Fzd2/Pitx2/Ednra/Hey2	20
GO:0051145	smooth muscle cell differentiation	22/2000	67/13771	0.000121021	0.0021102	0.00166754	Agt/Bmp4/Cth/Rbpms2/Tbx2/Fgf9/Smad6/Tbx3/Tmem204/Ramp2/Wnt7b/Kit/Olfm2/Smarcd3/Hey1/Adm/Pitx2/Comp/Gper1/Ednra/Hey2/Pdgfrb	22
GO:0045765	regulation of angiogenesis	60/2000	259/13771	0.000122125	0.00212238	0.00167717	Aqp1/Enpp2/Thbs2/Notch4/Fgf1/Agt/Tie1/Dab2ip/Tek/Nos3/Ddah1/Cdh5/Flt1/Col4a3/Rapgef3/Cx3cl1/Col4a2/Mdk/Fbln5/Itgb8/Igf2/Vegfc/Sema6a/Cldn5/Ppp1r16b/Sema5a/Ccl5/Kdr/Jcad/Agtr1a/Tspan12/Foxc1/Vegfd/Epha1/Prkd1/Apoh/Foxc2/Cnmd/Ccbe1/Ramp2/Hoxa5/Tbxa2r/Wnt5a/Ets1/Cd59a/Angpt2/Tafa5/Sfrp2/Angptl3/Stard13/Ptn/Dcn/Adm/Reck/Prok1/Tert/Apela/Angpt4/Sulf1/Gata2	60
GO:0003184	pulmonary valve morphogenesis	2000-09-01	16/13771	0.000122541	0.00212255	0.0016773	Bmp4/Nos3/Stra6/Robo2/Slit2/Smad6/Hey1/Heyl/Hey2	9
GO:1902305	regulation of sodium ion transmembrane transport	19/2000	54/13771	0.000123244	0.00212769	0.00168136	Ank3/Fxyd2/Wnk4/Prss8/Atp1b1/Ptpn3/Scn4b/Stk39/Tesc/Pcsk9/Hecw2/Nos1/Atp1b2/Atp1a2/Dmd/Fxyd6/Kcnq1/Fgf12/Gper1	19
GO:0050878	regulation of body fluid levels	62/2000	270/13771	0.000123781	0.00212787	0.0016815	Aqp1/Ptger3/Abat/Wnk4/Slc5a2/F13b/Umod/Heg1/Hnf4a/Kng2/Clcnka/Scnn1a/Kalrn/Dmtn/Cx3cl1/Proc/Erbb4/Fa2h/Adcy6/Stk39/Slc4a1/Nlrp6/Cckar/Celsr2/Pear1/Guca2b/Adra2b/Ddr1/Entpd2/F2r/Proz/Kdf1/Atp6v1b1/Trpc1/Btc/Serpinf2/Apoh/Serpine2/Vdr/Hgfac/Tbxa2r/Adrb1/Fzd6/Neurl1a/Npr3/Prkcq/F2rl1/Tfap2b/Adm/Ephb2/Alox12/Aqp3/Tfpi2/Comp/Trp63/Sctr/Prlr/Aqp7/C1qtnf1/Serping1/Atp2b2/Fbln1	62
GO:0003279	cardiac septum development	31/2000	109/13771	0.000124068	0.00212787	0.0016815	Tgfbr3/Bmp4/Nos3/Sall1/Ank2/Heg1/Pcsk5/Slit3/Dnah11/Lrp2/Parva/Prox1/Fgfrl1/Stra6/Bmp7/Tbx2/Robo2/Slit2/Fzd1/Smad6/Tbx3/Nog/Pax8/Wnt5a/Hey1/Fzd2/Ptk7/Heyl/Pitx2/Gata3/Hey2	31
GO:0003096	renal sodium ion transport	2000-08-01	13/13771	0.000126769	0.00213912	0.0016904	Wnk4/Klhl3/Kcnj1/Umod/Guca2b/Atp6v1b1/Kcnq1/Ednra	8
GO:0043691	reverse cholesterol transport	2000-08-01	13/13771	0.000126769	0.00213912	0.0016904	Ces1g/Ces1e/Apom/Abca5/Ces1d/Ces1f/Hnf1a/Apoa2	8
GO:0060572	morphogenesis of an epithelial bud	2000-08-01	13/13771	0.000126769	0.00213912	0.0016904	Sostdc1/Bmp4/Bmp7/Nog/Ar/Wnt5a/Trp63/Sulf1	8
GO:0072160	nephron tubule epithelial cell differentiation	2000-08-01	13/13771	0.000126769	0.00213912	0.0016904	Pax2/Wwtr1/Prom1/Lhx1/Yap1/Pax8/Fat4/Gata3	8
GO:0072189	ureter development	2000-08-01	13/13771	0.000126769	0.00213912	0.0016904	Sox17/Bmp4/Pax2/Mecom/Lhx1/Lzts2/Emx2/Gata3	8
GO:1905314	semi-lunar valve development	13/2000	30/13771	0.000130277	0.00219126	0.00173159	Tie1/Bmp4/Nos3/Slit3/Stra6/Robo2/Slit2/Smad6/Gata5/Hey1/Heyl/Gata3/Hey2	13
GO:1903530	regulation of secretion by cell	101/2000	491/13771	0.000134046	0.00224743	0.00177598	Egf/Ptger3/Abat/Casr/Myo6/Agt/Chrna4/Pde4c/Cxcl12/Myo5b/Sfrp1/Hnf4a/Grin3a/Neo1/Cyp2j5/Nr1h4/Cd200/Rhbdf1/Rab11fip3/Irs1/Kalrn/Slc18a1/Syp/Maob/C1qtnf3/Bmp6/Cacnb4/Adcy1/Inha/Cplx2/Cadps2/Atp9a/Vegfc/Igfbp3/Cckar/Fgfr4/Malrd1/Hnf1a/Srcin1/Stxbp5l/Camk2n1/Gabbr1/Syt2/Pclo/Ildr1/Ccl5/Syt9/Agtr1a/Syt3/F2r/Exph5/Slc4a8/Llgl2/Bace1/Pfkm/Pfn2/Septin1/Adra1a/Syt17/Cacna1h/Nr3c2/Cck/Adcy5/Sytl4/Nos1/Nr0b…	101
GO:0140115	export across plasma membrane	17/2000	46/13771	0.000138985	0.00232279	0.00183553	Atp1b1/Atp1a1/Atp4a/Slc22a18/Slc4a4/Abcg2/Slc17a3/Slc22a2/Kcnk5/Atp1b2/Kcne1l/Abcc2/Atp1a2/Kcnh2/Kcnq1/Kcna2/Kcnb1	17
GO:0034331	cell junction maintenance	14/2000	34/13771	0.000140482	0.00233289	0.00184351	Chchd10/Plekha7/Whrn/Epb41l3/Shroom2/Shank2/Fermt2/Erc2/F2r/Camsap3/Syngap1/Cntnap1/Cadm1/F2rl1	14
GO:0043268	positive regulation of potassium ion transport	14/2000	34/13771	0.000140482	0.00233289	0.00184351	Wnk4/Atp1b1/Ank2/Rapgef3/Fhl1/Stk39/Lrrc52/Atp1b2/Kcnn2/Kcne1l/Kcnh2/Edn3/Kcnmb1/Kcnq1	14
GO:0048705	skeletal system morphogenesis	48/2000	196/13771	0.000140928	0.0023329	0.00184352	Cbs/Bmp4/Alpl/Sfrp1/Col27a1/Fgfr3/Bmp6/Sox6/Hspg2/Ryk/Gas1/Hoxa7/Bmp7/Lhx1/Hoxd8/Sp5/Osr2/Hoxd9/Foxc1/Hoxa9/Hoxd10/Hoxb5/Nog/Vdr/Foxc2/Hoxc9/Hoxd4/Hoxa5/Acvr2b/Hoxc4/Mmp2/Rflna/Ihh/Sfrp2/Hoxb2/Hoxb6/Csgalnact1/Hoxb7/Sox5/Hoxa3/Hoxb8/Fbn2/Six4/Dscaml1/Comp/Msx1/Mycn/Pdgfrb	48
GO:0010632	regulation of epithelial cell migration	51/2000	212/13771	0.000143444	0.00236704	0.00187051	Aqp1/Egf/Enpp2/Tgfbr3/Fgf1/Agt/Plpp3/Dab2ip/Bmp4/Epb41l5/Tek/Nos3/Mmrn2/Vil1/Card10/Prox1/Nr2f2/Igf2/Vegfc/Amotl1/Dnaja4/Sema5a/Marveld3/Mcc/Kdr/Jcad/Slit2/Bcar1/Zfp580/Rab25/Dll4/Pfn2/Prkd1/Ptprr/Apoh/Foxc2/Ccbe1/Tbxa2r/Wnt5a/Ets1/Epb41l4b/Angpt2/Angpt1/Stard13/Fgfbp1/Dcn/Alox12/Atoh8/Gata3/Angpt4/Gata2	51
GO:0044106	cellular amine metabolic process	26/2000	86/13771	0.000144178	0.00237168	0.00187417	Abat/Epas1/Sult1d1/Slc1a1/Dao/Kl/Nr1h4/Npr1/Maob/Afmid/Cyp2d22/Gpr37/Sult1a1/Agtr1a/Acmsd/Agmat/Sat2/Ddc/Abcc2/Azin2/Dmgdh/Sncaip/Rtl4/Gata3/Ednra/Prkn	26
GO:1903522	regulation of blood circulation	47/2000	191/13771	0.000145728	0.00238967	0.00188838	Ptger3/Epas1/Casr/Agt/Atp1b1/Slc1a1/Atp1a1/Nos3/Mgll/Faah/Ank2/Scn4b/Cx3cl1/Ace2/Irx3/Ehd3/Arhgap42/Pkp2/Agtr1a/Adra2b/F2r/Thrb/Slc4a3/Smad6/Myh6/Adra1a/Cacna1h/Nos1/Kcnn2/Kcne1l/Kcnj5/Tbxa2r/Adrb1/Atp1a2/Mmp2/Cacna1g/Dmd/Cacna1c/Kcnh2/Edn3/Nos2/Kcnq1/Adm/Gjc1/Ednra/Hey2/Cacnb2	47
GO:0044058	regulation of digestive system process	2000-11-01	23/13771	0.00014703	0.00240348	0.0018993	Aqp1/Ptger3/Wnk4/Abcg2/Slc22a5/Pawr/Stk39/Apoa2/Hip1r/Adrb1/Kcnq1	11
GO:0006637	acyl-CoA metabolic process	24/2000	77/13771	0.000152216	0.0024728	0.00195407	Acss1/Acsl1/Pdk2/Acsm2/Glyat/Gpam/Gcdh/Acacb/Hnf4a/Ces1d/Dgat2/Pipox/Acsm1/Acnat2/Keg1/Fitm2/Acsm5/Ehhadh/Acot3/Acot12/Acnat1/Acot4/Acsm3/Baat	24
GO:0035383	thioester metabolic process	24/2000	77/13771	0.000152216	0.0024728	0.00195407	Acss1/Acsl1/Pdk2/Acsm2/Glyat/Gpam/Gcdh/Acacb/Hnf4a/Ces1d/Dgat2/Pipox/Acsm1/Acnat2/Keg1/Fitm2/Acsm5/Ehhadh/Acot3/Acot12/Acnat1/Acot4/Acsm3/Baat	24
GO:0001935	endothelial cell proliferation	37/2000	140/13771	0.000156398	0.00253288	0.00200155	Egf/Tie1/Bmp4/Cxcl12/Tek/Mmrn2/Flt1/Col4a3/Fgfr3/Bmp6/Mdk/Prox1/Nr2f2/Igf2/Vegfc/Egfl7/Ppp1r16b/Dysf/Sema5a/Kdr/Jcad/Agtr1a/Zfp580/Vegfd/Dll4/Prkd1/Cdh13/Apoh/Cnmd/Nrarp/Wnt5a/Dlk1/Fgfbp1/Atoh8/Apela/Sulf1/Gata2	37
GO:0022898	regulation of transmembrane transporter activity	50/2000	208/13771	0.000169149	0.00273092	0.00215805	Ank3/Fxyd2/Cltrn/Wnk4/Pkd2/Atp1b1/Kcnj1/Ppargc1a/Chrna4/Bmp4/Ank2/Ptpn3/Scn4b/Rapgef3/Fhl1/Pdzk1/Pm20d1/Cacnb4/Stk39/Ace2/Shank3/Ehd3/Lrrc52/Arc/Dysf/Htr3a/Tesc/Pcsk9/Rph3a/Hecw2/Reln/Ano9/Kcns1/Atp1b2/Kcne1l/Adrb1/Atp1a2/Dmd/Fxyd6/Cacng7/Cacnb3/Kcnq1/Fgf12/Ephb2/Stac/Gper1/Ednra/Rem1/Shank1/Cacnb2	50
GO:0014031	mesenchymal cell development	23/2000	73/13771	0.000173196	0.0027816	0.0021981	Folr1/Bmp4/Lama5/Sema4g/Erbb4/Sema6a/Nrtn/Bmp7/Sema5a/Foxc1/Sema3g/Sema3b/Sema6d/Foxc2/Sema3f/Hey1/Sema6c/Edn3/Heyl/Pitx2/Sema3d/Ednra/Hey2	23
GO:0021675	nerve development	21/2000	64/13771	0.000173351	0.0027816	0.0021981	Sall1/Fgfr3/Lrig1/Pax2/Nptx1/Nrtn/Slc1a3/Serpine2/Sema3f/Dmd/Gabrb3/Hoxb2/Ngf/Atp8b1/Hoxa3/Ephb2/Six4/Kcna2/Plxna4/Ednra/Sulf1	21
GO:0010092	specification of animal organ identity	2000-12-01	27/13771	0.000176461	0.00280574	0.00221718	Fgf1/Bmp4/Lrp2/Pax2/Fgfr4/Robo2/Gata5/Ar/Pax8/Wnt5a/Smarcd3/Spry1	12
GO:0001658	branching involved in ureteric bud morphogenesis	18/2000	51/13771	0.000176465	0.00280574	0.00221718	Lgr4/Fgf1/Agt/Bmp4/Sall1/Lama5/Pax2/Hnf1b/Gpc3/Agtr1a/Lhx1/Nog/Pax8/Fat4/Hoxb7/Six4/Tcf21/Hs3st3a1	18
GO:0055008	cardiac muscle tissue morphogenesis	18/2000	51/13771	0.000176465	0.00280574	0.00221718	Tgfbr3/Heg1/Lrp2/Prox1/Epor/Ccm2l/Pkp2/Foxc1/Dll4/Myh6/Nog/Foxc2/Wnt5a/Angpt1/Hey1/Pitx2/Ednra/Hey2	18
GO:0007266	Rho protein signal transduction	33/2000	121/13771	0.000183712	0.00291211	0.00230124	Arhgef12/Arhgap35/Pecam1/Heg1/Celsr1/Kank1/Kalrn/Arhgap32/Cdc42ep1/Eps8l2/Arhgap42/Ntn1/Agtr1a/Arhgef28/Dlc1/F2r/Lpar2/Arhgef25/Cdh13/Adra1a/Cnksr1/Adrb1/Arhgdig/Adgrg1/Synpo2l/Rtkn/F2rl1/Stard13/Cdc42ep5/Eps8l1/Ednra/Rtn4r/Pdgfrb	33
GO:0050806	positive regulation of synaptic transmission	35/2000	131/13771	0.000184917	0.00292236	0.00230933	Car2/Slc1a1/Fam107a/Mme/Kalrn/Prkcz/Erbb4/Calb1/Adcy1/Shank2/Shank3/Syde1/Arc/Clstn1/Slc4a8/Reln/Car7/Igsf11/Epha4/Adra1a/Nog/Slc1a3/Nos1/Serpine2/Adrb1/Kiss1r/Cacng7/Ptn/Ephb2/Syt12/Mpp2/Chrd/Cyp46a1/Shisa7/Lama2	35
GO:0003081	regulation of systemic arterial blood pressure by renin-angiotensin	2000-10-01	20/13771	0.000186424	0.0029373	0.00232114	Enpep/Agt/Cyp2j5/Ace2/Agtr1a/F2r/Serpinf2/Sucnr1/Adrb1/F2rl1	10
GO:0060113	inner ear receptor cell differentiation	20/2000	60/13771	0.000193071	0.00303289	0.00239668	Myo6/Clic5/Bmp4/Whrn/Jag2/Ush1c/Fgfr3/Pls1/Fat4/Esrp1/Gabrb3/Tshr/Hey1/Cecr2/Atp8b1/Kcnq1/Fzd2/Mycn/Atp2b2/Hey2	20
GO:0045940	positive regulation of steroid metabolic process	13/2000	31/13771	0.000194715	0.00304956	0.00240985	Ces1g/Fgf1/Agt/Ppargc1a/Ces1e/Ces1d/Bmp6/Igf2/Ces1f/Apoa2/Agtr1a/Sec14l2/Star	13
GO:0051952	regulation of amine transport	22/2000	69/13771	0.000196303	0.00306525	0.00242225	Ptger3/Abat/Cltrn/Agt/Chrna4/Cxcl12/Slc18a1/Sv2a/Ace2/Gabbr1/Syt2/Syt9/Syt3/Syt17/Cck/Htr1b/Syt7/Syt12/Kcna2/Kcnb1/Slc15a1/Sncg	22
GO:0001708	cell fate specification	16/2000	43/13771	0.000198067	0.0030836	0.00243675	Sox17/Tenm4/Sox6/Pax2/Sox18/Hoxc10/Hnf1b/Tbx2/Dhh/Hoxd10/Tbx3/Ar/Wnt5a/Ihh/Esrp1/Sfrp2	16
GO:0030900	forebrain development	63/2000	280/13771	0.00020152	0.00312213	0.0024672	Aqp1/Ptger3/Arhgap35/Dab2ip/Bmp4/Cxcl12/Sall1/Lrp2/Fgfr3/Erbb4/Mdk/Ccdc141/Prox1/Nr2f2/Slc1a2/Rtn4rl1/Hsd3b2/Emx1/Ryk/Shank3/Cckar/Mecom/Sema5a/Bbs1/Lhx1/Dlc1/Robo2/Notch3/Slit2/Lamb1/Reln/Nfib/Ccdc85c/Tbx3/Sall3/Nog/Atp1b2/Kirrel3/Ptchd1/Emx2/Fat4/Dab1/Pou3f3/Ephb3/Hsd3b3/Wnt7b/Wnt5a/Bcl11b/Atp1a2/Adgrg1/Hsd3b9/Dixdc1/Lef1/Ephb2/Pitx2/Msx1/Id4/Chrd/Nr2f1/Plxna4/Tox/Rtn4r/Gata2	63
GO:0010594	regulation of endothelial cell migration	40/2000	157/13771	0.000202782	0.00312213	0.0024672	Egf/Fgf1/Agt/Plpp3/Dab2ip/Bmp4/Tek/Nos3/Mmrn2/Card10/Prox1/Nr2f2/Igf2/Vegfc/Amotl1/Dnaja4/Sema5a/Kdr/Jcad/Slit2/Bcar1/Zfp580/Dll4/Prkd1/Apoh/Foxc2/Ccbe1/Tbxa2r/Wnt5a/Ets1/Angpt2/Angpt1/Stard13/Fgfbp1/Dcn/Alox12/Atoh8/Gata3/Angpt4/Gata2	40
GO:0044060	regulation of endocrine process	14/2000	35/13771	0.000203067	0.00312213	0.0024672	Agt/Cyp2j5/Bmp6/Inha/Fgfr4/Agtr1a/F2r/Vdr/Adrb1/F2rl1/Ecrg4/Inhbb/C1qtnf1/Pomc	14
GO:0030517	negative regulation of axon extension	15/2000	39/13771	0.000203504	0.00312213	0.0024672	Sema4g/Ryk/Sema6a/Ntn1/Sema5a/Map2/Slit2/Sema3g/Sema3b/Sema6d/Wnt5a/Sema3f/Sema6c/Sema3d/Rtn4r	15
GO:0007605	sensory perception of sound	29/2000	102/13771	0.000203527	0.00312213	0.0024672	Myo6/Slc9a3r2/Clic5/Hpn/Whrn/Jag2/Atp6v0a4/Lrp2/Ush1c/Lrig1/Myh14/Fzd4/Bsnd/Ror1/Eps8l2/Tmie/Espn/Gjb2/Myo7b/Thrb/Crym/Atp6v1b1/Otoa/Slc1a3/Gabrb3/Kit/Atp8b1/Kcnq1/Atp2b2	29
GO:0007164	establishment of tissue polarity	19/2000	56/13771	0.000213389	0.00326385	0.00257919	Sfrp1/Celsr1/Hnf4a/Erbb4/Ryk/Gpc3/Pkhd1/Fzd1/Astn2/Fat4/Fzd3/Wnt7b/Wnt5a/Fzd6/Sfrp2/Spag6l/Fzd2/Ptk7/Trp63	19
GO:0032970	regulation of actin filament-based process	77/2000	359/13771	0.000216041	0.00329479	0.00260364	Ptger3/Cgnl1/Arhgef5/Cyfip2/Arhgap35/Baiap2l2/Pecam1/Fam107a/Atp1a1/Tek/Fhod3/Ank2/Nckap1/Vil1/Celsr1/Rapgef3/Kank1/Synpo/Dmtn/Cx3cl1/Mdk/Esam/Limch1/Prox1/Shroom2/Kank4/Shank3/Cdc42ep1/Arhgef15/Phldb2/Eln/Dbn1/Fermt2/Sema5a/Pkp2/Asap3/Nox4/Pard3/Dlc1/Slit2/Scin/Fscn1/Epha1/Pfn2/Rhpn1/Nphs1/Cacna1h/Serpinf2/Jam3/Nos1/Hip1r/Lmod1/Arhgap44/Rhpn2/Adrb1/Sorbs3/Synpo2/Atp1a2/Tmod1/Synpo2l/Add2/Arhgef1…	77
GO:0006821	chloride transport	21/2000	65/13771	0.000221474	0.00336782	0.00266135	Slc12a1/Slc12a3/Wnk4/Casr/Clic5/Car2/Slc1a1/Slc26a1/Clcnka/Clcn2/Slc4a1/Bsnd/Clcnkb/Slc4a8/Car7/Ano9/Slc1a3/Gabrb3/Ttyh1/Atp8b1/Slc26a7	21
GO:0048645	animal organ formation	18/2000	52/13771	0.000233644	0.00354258	0.00279945	Fgf1/Folr1/Bmp4/Lrp2/Pax2/Fgfr4/Bmp7/Robo2/Gata5/Nog/Ar/Pax8/Wnt5a/Smarcd3/Hoxa3/Spry1/Trp63/Sulf1	18
GO:0003176	aortic valve development	2000-11-01	24/13771	0.00023596	0.00355708	0.00281091	Tie1/Bmp4/Nos3/Slit3/Robo2/Slit2/Smad6/Gata5/Hey1/Gata3/Hey2	11
GO:0032528	microvillus organization	2000-11-01	24/13771	0.00023596	0.00355708	0.00281091	Cdhr5/Podxl/Vil1/Hnf4a/Ush1c/Cdhr2/Pls1/Espn/Rap1gap/Fscn1/Atp8b1	11
GO:0048644	muscle organ morphogenesis	20/2000	61/13771	0.00024851	0.00373551	0.0029519	Tgfbr3/Heg1/Lrp2/Prox1/Epor/Ccm2l/Pkp2/Foxc1/Fzd1/Dll4/Myh6/Nog/Foxc2/Wnt5a/Angpt1/Hey1/Fzd2/Pitx2/Ednra/Hey2	20
GO:0007611	learning or memory	52/2000	222/13771	0.000252073	0.00377821	0.00298565	Ttc36/Mapt/Agt/Slc1a1/Mme/Rapgef3/Kalrn/Synpo/Dnah11/Prkcz/Slc2a4/Calb1/Mdk/Adcy1/Igf2/Shank2/Shank3/Tanc1/Stra6/Arc/Camk2n1/Meis2/Ppp1r1b/Pak6/Lamb1/Syngap1/Reln/Bace1/Rcan2/Nog/Cck/Ptchd1/Apbb1/Cux2/Adrb1/Atp1a2/Gabrb3/Kit/Sorcs3/Cacna1c/Ngf/Lmx1b/Ptn/Ttbk1/Ephb2/Ndrg4/Chrd/Nrxn3/Aff2/Shank1/Shisa7/Prkn	52
GO:0003229	ventricular cardiac muscle tissue development	17/2000	48/13771	0.000252866	0.00377926	0.00298648	Tgfbr3/Heg1/Lrp2/Prox1/Epor/Irx3/Ccm2l/Pkp2/Foxc1/Dll4/Myh6/Tbx3/Nog/Foxc2/Hey1/Ednra/Hey2	17
GO:0048592	eye morphogenesis	34/2000	128/13771	0.000255776	0.00381187	0.00301225	Aqp1/Slc1a1/Bmp4/Fat1/Flt1/Ush1c/Fgfr3/Calb1/Prox1/Shroom2/Pax2/Gas1/Col5a2/Stra6/Olfm3/Bmp7/Prom1/Kdr/Lhx1/Tspan12/Tbx2/Thrb/Col8a1/Nectin3/Cabp4/Ihh/Gdf11/Ptn/Ephb2/Mfrp/Pitx2/Obsl1/Crb2/Mfap2	34
GO:0055062	phosphate ion homeostasis	2000-08-01	14/13771	0.000258095	0.00381694	0.00301626	Slc34a3/Slc34a1/Alpl/Umod/Fgfr4/Abcc6/Enpp3/Tfap2b	8
GO:0072506	trivalent inorganic anion homeostasis	2000-08-01	14/13771	0.000258095	0.00381694	0.00301626	Slc34a3/Slc34a1/Alpl/Umod/Fgfr4/Abcc6/Enpp3/Tfap2b	8
GO:0015669	gas transport	2000-07-01	11/13771	0.000259765	0.00381694	0.00301626	Aqp1/Car14/Car2/Car12/Car4/Aqp6/Cygb	7
GO:0021871	forebrain regionalization	2000-07-01	11/13771	0.000259765	0.00381694	0.00301626	Bmp4/Emx1/Lhx1/Emx2/Wnt7b/Adgrg1/Nr2f1	7
GO:0072176	nephric duct development	2000-07-01	11/13771	0.000259765	0.00381694	0.00301626	Bmp4/Pax2/Hnf1b/Gpc3/Lhx1/Epha4/Gata3	7
GO:0048663	neuron fate commitment	2000-12-01	28/13771	0.000268229	0.00391929	0.00309713	Bmp4/Jag2/Hoxc10/Zfp521/Notch3/Dll4/Hoxd10/Bcl11b/Ihh/Esrp1/Chrd/Gata2	12
GO:0060561	apoptotic process involved in morphogenesis	2000-12-01	28/13771	0.000268229	0.00391929	0.00309713	Tgfbr3/Jag2/Pax2/Hnf1b/Bmp7/Foxc1/Pax8/Vdr/Foxc2/Cryab/Wnt7b/Lef1	12
GO:0072132	mesenchyme morphogenesis	16/2000	44/13771	0.000269692	0.00392969	0.00310535	Nos3/Nckap1/Hnf1a/Bmp7/Tbx2/Robo2/Foxc1/Gata5/Tbx3/Nog/Foxc2/Wnt5a/Hey1/Lef1/Heyl/Msx1	16
GO:0001503	ossification	70/2000	322/13771	0.000272475	0.00395922	0.00312869	Lgr4/Ranbp3l/Tgfbr3/Igfbp5/Casr/Cbs/Bmp4/Kl/Alpl/Sfrp1/Fstl3/Atp6v0a4/Fgfr3/Bmp6/Mdk/Igf2/Hspg2/Wwtr1/Npr2/Sgms2/Vegfc/Igfbp3/Sost/Gpc3/Lrp3/Bmp7/Fermt2/Gabbr1/Mn1/Yap1/Notum/Osr2/Calcr/Foxc1/Thrb/Fgf9/Bmp3/Fzd1/Atp6v1b1/Smad6/Prkd1/Dhh/Glis1/Nog/Plxnb1/Vdr/Foxc2/Fat4/Cnmd/Zbtb16/Acvr2b/Wnt7b/Wnt5a/Mmp2/Dlk1/Rflna/Ihh/Sfrp2/Csgalnact1/Hey1/Ptn/Bmp8a/Fbn2/Bglap3/Comp/Trp63/Id4/Chrd/Kazald1/Mgp	70
GO:0021537	telencephalon development	44/2000	180/13771	0.000273409	0.00396178	0.00313071	Aqp1/Dab2ip/Bmp4/Cxcl12/Sall1/Erbb4/Mdk/Ccdc141/Prox1/Slc1a2/Rtn4rl1/Hsd3b2/Emx1/Ryk/Shank3/Bbs1/Lhx1/Robo2/Slit2/Lamb1/Reln/Nfib/Ccdc85c/Sall3/Atp1b2/Kirrel3/Emx2/Fat4/Dab1/Pou3f3/Ephb3/Hsd3b3/Wnt5a/Bcl11b/Atp1a2/Adgrg1/Hsd3b9/Dixdc1/Lef1/Ephb2/Id4/Nr2f1/Plxna4/Rtn4r	44
GO:0055010	ventricular cardiac muscle tissue morphogenesis	15/2000	40/13771	0.000282279	0.004079	0.00322335	Tgfbr3/Heg1/Lrp2/Prox1/Epor/Ccm2l/Pkp2/Foxc1/Dll4/Myh6/Nog/Foxc2/Hey1/Ednra/Hey2	15
GO:0042908	xenobiotic transport	13/2000	32/13771	0.000284645	0.00410187	0.00324142	Slc47a1/Slc22a1/Slc22a18/Abcg2/Slc18a1/Slc17a3/Slc15a2/Slc22a4/Abcc6/Slc22a2/Slc18a2/Abcc2/Atp8b1	13
GO:0035850	epithelial cell differentiation involved in kidney development	14/2000	36/13771	0.000288238	0.00414224	0.00327331	Klf15/Bmp4/Sall1/Lamb2/Pax2/Wwtr1/Prom1/Lhx1/Yap1/Pax8/Foxc2/Fat4/Gata3/Ednra	14
GO:0001570	vasculogenesis	24/2000	80/13771	0.00029119	0.00417319	0.00329777	Tgfbr3/Fgf1/Tie1/Sox17/Tek/Heg1/Itgb8/Fzd4/Sox18/Egfl7/Epor/Kdr/Yap1/Fgf9/Ramp2/Wnt7b/Angpt1/Hey1/Adm/Gjc1/Pitx2/Hey2/Apela/Pdgfrb	24
GO:0050680	negative regulation of epithelial cell proliferation	34/2000	129/13771	0.000299692	0.00428311	0.00338463	Tgfbr3/Ptprk/Dab2ip/Bmp4/Mmrn2/Hpn/Flt1/Sfrp1/Col4a3/Cdkn1c/Fgfr3/Nr2f2/Gas1/Lims2/Gpc3/Marveld3/Mcc/Rap1gap/Aqp11/Kdf1/Nfib/Dll4/Apoh/Ar/Vdr/Cnmd/Wnt5a/Dlk1/Sfrp2/Ptn/Eaf2/Atoh8/Gata3/Sulf1	34
GO:0002040	sprouting angiogenesis	31/2000	114/13771	0.000300497	0.00428311	0.00338463	Fgf1/Bmp4/Tek/Mmrn2/Flt1/Card10/Clec14a/Ephb4/Parva/Vegfc/Sema6a/Ppp1r16b/Sema5a/Kdr/Jcad/Agtr1a/Slit2/Vegfd/Dll4/Cdh13/Foxc2/Ramp2/Nrarp/Tbxa2r/Angpt1/Stard13/Lef1/Fgfbp1/Reck/Apela/Gata2	31
GO:0006865	amino acid transport	32/2000	119/13771	0.00030169	0.00428843	0.00338884	Kcnj10/Abat/Cltrn/Myo6/Slc16a2/Slc6a19/Agt/Slc1a1/Slc47a1/Slc7a9/Cacnb4/Slc6a20b/Sv2a/Ace2/Slc1a2/Slc3a1/Gabbr1/Slc22a4/Slc22a2/Llgl2/Slc6a18/Cck/Slc1a3/Slc6a17/Slc25a29/Htr1b/Slc6a20a/Sfxn4/Slc7a13/Slc38a11/Slc15a1/Lrrc8e	32
GO:0060688	regulation of morphogenesis of a branching structure	18/2000	53/13771	0.000306322	0.00430905	0.00340513	Lgr4/Agt/Bmp4/Sall1/Sfrp1/Mdk/Pax2/Bmp7/Agtr1a/Lhx1/Nog/Ar/Pax8/Ntn4/Wnt5a/Hoxb7/Six4/Sulf1	18
GO:0050890	cognition	57/2000	251/13771	0.000308559	0.00430905	0.00340513	Ttc36/Mapt/Shroom4/Agt/Slc1a1/Chrna4/Fam107a/Mgat3/Mme/Rapgef3/Kalrn/Synpo/Dnah11/Prkcz/Slc2a4/Calb1/Mdk/Adcy1/Igf2/Shank2/Shank3/Tanc1/Stra6/Arc/Camk2n1/Meis2/Ppp1r1b/Pak6/Lamb1/Syngap1/Reln/Bace1/Rcan2/Nog/Cck/Ptchd1/Apbb1/Cux2/Adrb1/Atp1a2/Gabrb3/Kit/Sorcs3/Cacna1c/Ngf/Lmx1b/Rtl4/Ptn/Ttbk1/Ephb2/Ndrg4/Chrd/Nrxn3/Aff2/Shank1/Shisa7/Prkn	57
GO:0001946	lymphangiogenesis	2000-10-01	21/13771	0.000309731	0.00430905	0.00340513	Tie1/Clec14a/Prox1/Sox18/Vegfc/Foxc1/Ptpn14/Foxc2/Ccbe1/Acvr2b	10
GO:0009065	glutamine family amino acid catabolic process	2000-10-01	21/13771	0.000309731	0.00430905	0.00340513	Aldh4a1/Prodh/Dao/Adhfe1/Nos3/Ddah1/Prodh2/Fah/Nos1/Nos2	10
GO:0009072	aromatic amino acid family metabolic process	2000-10-01	21/13771	0.000309731	0.00430905	0.00340513	Ttc36/Pcbd1/Pah/Iyd/Fah/Afmid/Cyp2d22/Hgd/Acmsd/Hpdl	10
GO:0035809	regulation of urine volume	2000-10-01	21/13771	0.000309731	0.00430905	0.00340513	Ptger3/Slc5a2/Umod/Adcy6/Slc4a1/Btc/Adrb1/Npr3/Tfap2b/Adm	10
GO:0060037	pharyngeal system development	2000-10-01	21/13771	0.000309731	0.00430905	0.00340513	Adgrf5/Folr1/Bmp4/Plxna2/Bmp7/Nog/Six4/Gata3/Ednra/Ripply3	10
GO:0086019	cell-cell signaling involved in cardiac conduction	2000-10-01	21/13771	0.000309731	0.00430905	0.00340513	Ank2/Scn4b/Pkp2/Kcnn2/Kcne1l/Kcnj5/Cacna1g/Cacna1c/Kcnq1/Cacnb2	10
GO:0006939	smooth muscle contraction	26/2000	90/13771	0.000322887	0.00446831	0.00353099	Ptger3/Abat/Agt/Flt1/Pawr/Apbb2/Arhgap42/Tbx2/Adra2b/F2r/Adra1a/Tbx3/Apbb1/Grip2/Tbxa2r/Adrb1/Atp1a2/Cacna1g/Myh11/Kit/Cacna1c/Edn3/Comp/Gper1/Ednra/Sulf1	26
GO:0007189	adenylate cyclase-activating G protein-coupled receptor signaling pathway	26/2000	90/13771	0.000322887	0.00446831	0.00353099	Ptger3/Adgrl1/Tmem116/Adgrl4/Ptgfr/Lpar3/Adcy1/Adcy6/Lgr5/Adra2b/Calcr/Lpar2/Adra1a/Adcy5/Nos1/S1pr5/Gcgr/Ramp2/Tbxa2r/Adrb1/Rapgef4/Adgrg1/Tshr/Adm/Gpr161/Gper1	26
GO:0061351	neural precursor cell proliferation	38/2000	150/13771	0.000326485	0.00450619	0.00356092	Egf/Slc16a2/Zfp503/Sall1/Cx3cl1/Lrp2/Mdk/Prox1/Emx1/Shank3/Lims2/Vegfc/Dbn1/Bbs1/Lhx1/Eml1/Spint2/Dll4/Nog/Emx2/Fzd3/Pou3f3/Wnt7b/Wnt5a/Adgrg1/Fzd6/Tead3/Smarcd3/Dixdc1/Ptn/Sox5/Lef1/Id4/Zfp423/Tox/Trnp1/Cend1/Gata2	38
GO:0048168	regulation of neuronal synaptic plasticity	17/2000	49/13771	0.000335384	0.00461682	0.00364834	Kcnj10/Agt/Kalrn/Synpo/Syp/Shank3/Arc/Kdr/Syngap1/Nog/Kcnn2/Kit/Neurl1a/Ephb2/Chrd/Star/Shisa7	17
GO:0060840	artery development	28/2000	100/13771	0.000343135	0.00468652	0.00370342	Adgrf5/Notch4/Folr1/Bmp4/Lrp2/Ephb4/Mdk/Prox1/Apob/Stra6/Tbx2/Robo2/Notch3/Foxc1/Dll4/Smad6/Nog/Prickle1/Foxc2/Acvr2b/Angptl3/Hey1/Tfap2b/Comp/Chrd/Ednra/Hey2/Pdgfrb	28
GO:0090101	negative regulation of transmembrane receptor protein serine/threonine kinase signaling pathway	28/2000	100/13771	0.000343135	0.00468652	0.00370342	Tgfbr3/Sostdc1/Sfrp1/Adamtsl2/Fstl3/Htra1/Pbld2/Lrp2/Vasn/Ppara/Sost/Fst/Pmepa1/Magi2/Nbl1/Fzd1/Smad6/Nog/Veph1/Nepn/Wnt5a/Dact2/Sfrp2/Rasl11b/Fbn2/Spry1/Chrd/Prdm16	28
GO:1902414	protein localization to cell junction	28/2000	100/13771	0.000343135	0.00468652	0.00370342	Cgnl1/Mapt/Gpc4/Pecam1/Cdh5/Heg1/Kalrn/Prkcz/Dlg5/Nptx1/Magi2/Fermt2/Clstn1/Pclo/Marveld3/Ildr1/Adam22/Reln/Nphs1/Jam3/Nectin3/Gpc6/Arhgap44/Grip2/Rapgef4/Cacng7/Dlgap1/Shank1	28
GO:0022612	gland morphogenesis	32/2000	120/13771	0.000355089	0.00483606	0.0038216	Igfbp5/Sostdc1/Fgf1/Bmp4/Lama1/Hpn/Sfrp1/Lama5/Mdk/Prox1/Lims2/Ntn1/Bmp7/Tbx2/Ddr1/Slit2/Nfib/Eda/Tbx3/Nog/Esrp2/Ar/Ntn4/Vdr/Wnt5a/Mmp2/Esrp1/Ptn/Edar/Trp63/Id4/Sulf1	32
GO:0051216	cartilage development	40/2000	161/13771	0.000355933	0.00483606	0.0038216	Cbs/Bmp4/Col27a1/Fgfr3/Bmp6/Mdk/Sox6/Itgb8/Hspg2/Bmp7/Bbs1/Osr2/Frzb/Nfib/Thrb/Fgf9/Bmp3/Nog/Mboat2/Cnmd/Zbtb16/Hoxa5/Wnt7b/Wnt5a/Hoxc4/Chadl/Rflna/Ihh/Sfrp2/Csgalnact1/Sox5/Hoxa3/Bmp8a/Bgn/Comp/Smad9/Msx1/Mycn/Mgp/Sulf1	40
GO:0010631	epithelial cell migration	60/2000	269/13771	0.00035979	0.0048758	0.003853	Aqp1/Egf/Enpp2/Tgfbr3/Fgf1/Agt/Plpp3/Dab2ip/Pecam1/Bmp4/Epb41l5/Tek/Nos3/Cdh5/Mmrn2/Fermt1/Vil1/Kank1/Card10/Clec14a/Ephb4/Prox1/Nr2f2/Igf2/Vegfc/Fstl1/Amotl1/Dnaja4/Sema5a/Marveld3/Mcc/Kdr/Jcad/Slit2/Bcar1/Zfp580/Rab25/Dll4/Pfn2/Prkd1/Cdh13/Ptprr/Apoh/Foxc2/Ccbe1/Tbxa2r/Wnt5a/Ets1/Epb41l4b/Angpt2/Kit/Angpt1/Stard13/Fgfbp1/Dcn/Alox12/Atoh8/Gata3/Angpt4/Gata2	60
GO:0003407	neural retina development	16/2000	45/13771	0.000362657	0.00488932	0.00386368	Slc1a1/Ush1c/Calb1/Rab11fip4/Prom1/Lhx1/Tspan12/Thrb/Dll4/Cabp4/Ihh/Smarcd3/Ptn/Gpm6a/Obsl1/Crb2	16
GO:0072091	regulation of stem cell proliferation	16/2000	45/13771	0.000362657	0.00488932	0.00386368	Sox17/Bmp4/Fermt1/Sox18/Vegfc/Fermt2/Yap1/Kdf1/Ovol1/Tbx3/Epcam/Septin4/Ngf/Thpo/Fbln1/Tert	16
GO:0050974	detection of mechanical stimulus involved in sensory perception	2000-11-01	25/13771	0.000366354	0.00491384	0.00388306	Cxcl12/Hpn/Whrn/Pawr/Bace1/Serpine2/Kit/Cacnb3/Kcnq1/Atp2b2/Piezo2	11
GO:1901381	positive regulation of potassium ion transmembrane transport	2000-11-01	25/13771	0.000366354	0.00491384	0.00388306	Wnk4/Atp1b1/Ank2/Rapgef3/Lrrc52/Atp1b2/Kcne1l/Kcnh2/Edn3/Kcnmb1/Kcnq1	11
GO:0001938	positive regulation of endothelial cell proliferation	25/2000	86/13771	0.000375888	0.00501599	0.00396378	Egf/Bmp4/Cxcl12/Fgfr3/Bmp6/Mdk/Prox1/Igf2/Vegfc/Egfl7/Ppp1r16b/Dysf/Sema5a/Kdr/Jcad/Agtr1a/Zfp580/Vegfd/Prkd1/Cdh13/Nrarp/Wnt5a/Fgfbp1/Apela/Gata2	25
GO:0042310	vasoconstriction	25/2000	86/13771	0.000375888	0.00501599	0.00396378	Ptger3/Casr/Agt/Mgll/Faah/Cyp2j5/Cx3cl1/Arhgap42/Agtr1a/Adra2b/F2r/Smad6/Adra1a/Nos1/Htr1b/Grip2/Tbxa2r/Atp1a2/Mmp2/Cacna1g/Cacna1c/Edn3/Adm/Comp/Ednra	25
GO:0015833	peptide transport	53/2000	231/13771	0.000379179	0.00504704	0.00398831	Aqp1/Ptger3/Abat/Cltrn/Slc22a8/Casr/Car2/Slc16a2/Agt/Pde4c/Sfrp1/Hnf4a/Nr1h4/Irs1/Kalrn/Ildr2/Hnf1b/Cckar/Slc15a2/Hnf1a/Stxbp5l/Camk2n1/Gabbr1/Pclo/Ildr1/Ccl5/Syt9/Ptprn2/Pfkm/Abcb9/Slc18a2/Adcy5/Sytl4/Nos1/Nr0b2/Pax8/Acvr2b/Rapgef4/Syt7/Rph3al/Cacna1c/Edn3/Ecrg4/Inhbb/Nos2/Kcnq1/Tfap2b/Exoc3l/Kcnb1/Tfr2/Gper1/Slc15a1/Prkn	53
GO:0043114	regulation of vascular permeability	15/2000	41/13771	0.00038595	0.00511447	0.0040416	Arhgap35/Ddah1/Cdh5/Bmp6/Cldn5/Plvap/Fermt2/Slit2/Sh3gl2/Ocln/Ramp2/Angpt1/Pde3a/Adm/Mylk3	15
GO:0007601	visual perception	22/2000	72/13771	0.000386201	0.00511447	0.0040416	Kcnj10/Epas1/Clic5/Reep6/Lamb2/Pde6a/Cacnb4/Lamc3/Abca4/Gprc5c/Sema5a/Bbs1/Dll4/Rgs9bp/Cabp4/Olfm2/Rdh5/Hsf4/Gjc1/Mfrp/Guca1b/Cacnb2	22
GO:0099504	synaptic vesicle cycle	41/2000	167/13771	0.000394449	0.00517237	0.00408736	Abca13/Myo6/Chrna4/Dnm3/Grin3a/Dnajc6/Slc18a1/Syp/Slc2a4/Cacnb4/Adcy1/Sv2a/Cplx2/Cadps2/Syde1/Stxbp5l/Magi2/Syt2/Pclo/Syt9/Erc2/Grik5/Sh3gl2/Slc4a8/Bace1/Slc18a2/Syn3/Pfn2/Adra1a/Nr3c2/Htr1b/Ddc/Sptbn2/Rapgef4/Syt7/Syn2/Ston1/Syt12/Pcdh17/Nrxn3/Sncg	41
GO:1901888	regulation of cell junction assembly	41/2000	167/13771	0.000394449	0.00517237	0.00408736	Enpp2/Ptprd/Thbs2/Gpc4/Agt/Adgrl1/Fam107a/Epb41l5/Tek/Farp1/Dmtn/Dlg5/Limch1/Ace2/Nptx1/Irx3/Phldb2/Ntn1/Cldn5/Fermt2/Clstn1/Rab17/Kdr/Dlc1/Camsap3/Lrrn1/Lrfn3/Fzd1/Flrt1/Cldn19/Gpc6/Ephb3/Cux2/Negr1/Crb3/Wnt5a/Lrtm2/Ephb2/Six4/Amigo2/Lrfn4	41
GO:0032352	positive regulation of hormone metabolic process	2000-09-01	18/13771	0.000395387	0.00517237	0.00408736	Ppargc1a/Hpn/Rdh16f2/Rdh16/Bmp6/Igf2/Pax8/Rdh1/Gata3	9
GO:0051791	medium-chain fatty acid metabolic process	2000-09-01	18/13771	0.000395387	0.00517237	0.00408736	Ces1g/Abhd3/Ces1e/Ces1d/Ces1f/Cyp4a10/Cyp4a31/Cyp4a14/Cyp4a12a	9
GO:0042417	dopamine metabolic process	2000-12-01	29/13771	0.000397511	0.00517237	0.00408736	Abat/Epas1/Slc1a1/Dao/Npr1/Maob/Cyp2d22/Gpr37/Agtr1a/Ddc/Sncaip/Prkn	12
GO:0007162	negative regulation of cell adhesion	60/2000	270/13771	0.000398483	0.00517237	0.00408736	Ptger3/Enpp2/Abat/Notch4/Bmp4/Fam107a/Cxcl12/Epb41l5/Podxl/Kng2/Kank1/Pawr/Dmtn/Bmp6/Plxna2/Mdk/Dlg5/Ppara/Ildr2/Fzd4/Phldb2/Sema6a/Hoxa7/Srcin1/Ccm2l/Sema5a/Erbb2/Dlc1/Nat8f1/Lamb1/Spint2/Bcar1/Epha4/Cdh13/Jam3/Nat8/Dtx1/Epcam/Plxnb1/Serpine2/Dab1/Nrarp/Lag3/Mmp2/Dact2/Ihh/Angpt2/Angpt1/Lef1/Ephb2/Alox12/Nat8f2/Dscaml1/C1qtnf1/Plxna4/Lax1/Pla2g2d/Fbln1/Nat8f3/Spry4	60
GO:0090130	tissue migration	60/2000	270/13771	0.000398483	0.00517237	0.00408736	Aqp1/Egf/Enpp2/Tgfbr3/Fgf1/Agt/Plpp3/Dab2ip/Pecam1/Bmp4/Epb41l5/Tek/Nos3/Cdh5/Mmrn2/Fermt1/Vil1/Kank1/Card10/Clec14a/Ephb4/Prox1/Nr2f2/Igf2/Vegfc/Fstl1/Amotl1/Dnaja4/Sema5a/Marveld3/Mcc/Kdr/Jcad/Slit2/Bcar1/Zfp580/Rab25/Dll4/Pfn2/Prkd1/Cdh13/Ptprr/Apoh/Foxc2/Ccbe1/Tbxa2r/Wnt5a/Ets1/Epb41l4b/Angpt2/Kit/Angpt1/Stard13/Fgfbp1/Dcn/Alox12/Atoh8/Gata3/Angpt4/Gata2	60
GO:0090132	epithelium migration	60/2000	270/13771	0.000398483	0.00517237	0.00408736	Aqp1/Egf/Enpp2/Tgfbr3/Fgf1/Agt/Plpp3/Dab2ip/Pecam1/Bmp4/Epb41l5/Tek/Nos3/Cdh5/Mmrn2/Fermt1/Vil1/Kank1/Card10/Clec14a/Ephb4/Prox1/Nr2f2/Igf2/Vegfc/Fstl1/Amotl1/Dnaja4/Sema5a/Marveld3/Mcc/Kdr/Jcad/Slit2/Bcar1/Zfp580/Rab25/Dll4/Pfn2/Prkd1/Cdh13/Ptprr/Apoh/Foxc2/Ccbe1/Tbxa2r/Wnt5a/Ets1/Epb41l4b/Angpt2/Kit/Angpt1/Stard13/Fgfbp1/Dcn/Alox12/Atoh8/Gata3/Angpt4/Gata2	60
GO:0007157	heterophilic cell-cell adhesion via plasma membrane cell adhesion molecules	14/2000	37/13771	0.000402274	0.00518443	0.00409688	Ptprd/Adgrl1/Tenm4/Umod/Tenm2/Mcam/Cadm1/Nectin3/Fat4/Scarf2/Sele/Amigo2/Crb2/Cadm3	14
GO:0090175	regulation of establishment of planar polarity	14/2000	37/13771	0.000402274	0.00518443	0.00409688	Sfrp1/Celsr1/Ryk/Gpc3/Pkhd1/Fzd1/Fzd3/Wnt7b/Wnt5a/Fzd6/Sfrp2/Spag6l/Fzd2/Ptk7	14
GO:0042490	mechanoreceptor differentiation	20/2000	63/13771	0.000402386	0.00518443	0.00409688	Myo6/Clic5/Bmp4/Whrn/Jag2/Ush1c/Fgfr3/Pls1/Fat4/Esrp1/Gabrb3/Tshr/Hey1/Cecr2/Atp8b1/Kcnq1/Fzd2/Mycn/Atp2b2/Hey2	20
GO:0010719	negative regulation of epithelial to mesenchymal transition	13/2000	33/13771	0.000407724	0.00524031	0.00414104	Tgfbr3/Dab2ip/Hpn/Sfrp1/Pawr/Vasn/Epha4/Nog/Sfrp2/Spry1/Zfp750/Mark1/Gata3	13
GO:0001843	neural tube closure	28/2000	101/13771	0.000410036	0.00524425	0.00414415	Folr1/Arhgap35/Bmp4/Sall1/Cobl/Nckap1/Sfrp1/Celsr1/Enah/Lrp2/Pax2/Dlc1/Cc2d2a/Spint2/Fzd1/Nog/Prickle1/St14/Fzd3/Wnt5a/Fzd6/Sfrp2/Rgma/Cecr2/Shroom3/Adm/Fzd2/Ptk7	28
GO:0060606	tube closure	28/2000	101/13771	0.000410036	0.00524425	0.00414415	Folr1/Arhgap35/Bmp4/Sall1/Cobl/Nckap1/Sfrp1/Celsr1/Enah/Lrp2/Pax2/Dlc1/Cc2d2a/Spint2/Fzd1/Nog/Prickle1/St14/Fzd3/Wnt5a/Fzd6/Sfrp2/Rgma/Cecr2/Shroom3/Adm/Fzd2/Ptk7	28
GO:0014020	primary neural tube formation	29/2000	106/13771	0.000415335	0.00528617	0.00417728	Folr1/Arhgap35/Bmp4/Sall1/Cobl/Nckap1/Sfrp1/Celsr1/Enah/Lrp2/Pax2/Bmp7/Dlc1/Cc2d2a/Spint2/Fzd1/Nog/Prickle1/St14/Fzd3/Wnt5a/Fzd6/Sfrp2/Rgma/Cecr2/Shroom3/Adm/Fzd2/Ptk7	29
GO:0045446	endothelial cell differentiation	29/2000	106/13771	0.000415335	0.00528617	0.00417728	Notch4/Agt/Tie1/Sox17/Pecam1/Bmp4/Cdh5/Heg1/Rapgef3/Proc/Bmp6/Prox1/Nr2f2/Sox18/Fstl1/Cldn5/Ppp1r16b/Kdr/Col18a1/Hoxb5/Cnmd/Acvr2b/Dmd/Hey1/F2rl1/Robo4/Atoh8/Ednra/Hey2	29
GO:0006887	exocytosis	66/2000	304/13771	0.000417345	0.00529886	0.00418731	Cltrn/Myo6/Steap2/Chrna4/Myo5b/Rab3ip/Grin3a/Syp/Dmtn/Cacnb4/Adcy1/Sv2a/Cplx2/Cadps2/Atp9a/Syde1/Sytl1/Srcin1/Stxbp5l/Syt2/Pclo/Ccl5/Syt9/Syt3/Erc2/Exph5/Grik5/Exoc3l2/Slc4a8/Llgl2/Rab25/Bace1/Ptgds/Pfn2/Septin1/Adra1a/Syt17/Scrn1/Cacna1h/Exoc3l4/Nr3c2/Sytl4/Lin7a/Gcgr/Htr1b/Sptbn2/Septin4/Cacna1g/Rapgef4/Syt7/Kit/Rph3al/Cacna1c/F2rl1/Syn2/Clnk/Ccl8/Syt12/Exoc3l/Sytl5/Nrxn3/Kcnb1/Trarg1/Prss12/Pr…	66
GO:0007613	memory	31/2000	116/13771	0.000418402	0.00529942	0.00418775	Ttc36/Mapt/Slc1a1/Kalrn/Prkcz/Slc2a4/Calb1/Mdk/Adcy1/Igf2/Shank2/Shank3/Arc/Camk2n1/Ppp1r1b/Pak6/Reln/Bace1/Rcan2/Nog/Cck/Ptchd1/Cux2/Adrb1/Gabrb3/Sorcs3/Ngf/Lmx1b/Ptn/Shank1/Shisa7	31
GO:0099003	vesicle-mediated transport in synapse	45/2000	189/13771	0.0004368	0.00551908	0.00436134	Abca13/Myo6/Chrna4/Myo5b/Dnm3/Grin3a/Dnajc6/Slc18a1/Syp/Slc2a4/Cacnb4/Adcy1/Sv2a/Cplx2/Cadps2/Syde1/Stxbp5l/Arc/Magi2/Clstn1/Syt2/Pclo/Syt9/Erc2/Grik5/Sh3gl2/Slc4a8/Bace1/Slc18a2/Syn3/Pfn2/Adra1a/Nr3c2/Htr1b/Ddc/Grip2/Sptbn2/Rapgef4/Syt7/Syn2/Ston1/Syt12/Pcdh17/Nrxn3/Sncg	45
GO:0051960	regulation of nervous system development	86/2000	419/13771	0.000442247	0.00557444	0.00440508	Enpp2/Ptprd/Mapt/Thbs2/Adgrl1/Bmp4/Cxcl12/Myo5b/Tenm4/Flt1/Lpar3/Mme/Sema4g/Kalrn/Cx3cl1/Lrp2/Ptprf/Fgfr3/Plxna2/Mdk/Dlg5/Ryk/Shank3/Vegfc/Dbn1/Sema6a/Ntn1/Bmp7/Clstn1/Sema5a/Kdr/Yap1/Pard3/Map2/Robo2/Slit2/Atp5g1/Sema3g/Lrrn1/Sema3b/Syngap1/Reln/Dll4/Flrt1/Epha4/Map1b/Nog/Nos1/Plxnb1/Sema6d/Serpine2/Jade2/Aspa/Dab1/Fzd3/Ephb3/Cux2/Wnt7b/Wnt5a/Islr2/Sema3f/Kit/Neurl1a/Smarcd3/Rgma/Ngf/Hey1/Sema6c…	86
GO:0072330	monocarboxylic acid biosynthetic process	41/2000	168/13771	0.00044998	0.00565828	0.00447133	Acss1/Ces1g/Abhd3/Prkaa2/Acsm2/Slc45a3/Agt/Fads6/Ces1e/Thnsl2/Mgll/Acacb/Ldhb/Rdh16f2/Hnf4a/Rdh16/Ces1d/Acsm1/Aldh8a1/Fa2h/Amacr/Prox1/Hoga1/Elovl7/Ces1f/Fgfr4/Malrd1/Hnf1a/Fads2/Acsm5/Pecr/Pklr/Slc27a2/Ptgds/Elovl2/Cyp1a1/Acsm3/Alox12/Rdh1/Star/Baat	41
GO:0032412	regulation of ion transmembrane transporter activity	47/2000	200/13771	0.000451393	0.00566243	0.00447461	Ank3/Fxyd2/Wnk4/Pkd2/Atp1b1/Kcnj1/Ppargc1a/Chrna4/Bmp4/Ank2/Ptpn3/Scn4b/Rapgef3/Fhl1/Pdzk1/Cacnb4/Stk39/Shank3/Ehd3/Lrrc52/Arc/Dysf/Htr3a/Tesc/Pcsk9/Rph3a/Hecw2/Reln/Ano9/Kcns1/Atp1b2/Kcne1l/Adrb1/Atp1a2/Dmd/Fxyd6/Cacng7/Cacnb3/Kcnq1/Fgf12/Ephb2/Stac/Gper1/Ednra/Rem1/Shank1/Cacnb2	47
GO:0050767	regulation of neurogenesis	75/2000	356/13771	0.000455237	0.00568386	0.00449154	Enpp2/Ptprd/Mapt/Bmp4/Cxcl12/Myo5b/Tenm4/Flt1/Lpar3/Mme/Sema4g/Kalrn/Cx3cl1/Lrp2/Ptprf/Fgfr3/Plxna2/Mdk/Ryk/Shank3/Vegfc/Dbn1/Sema6a/Ntn1/Bmp7/Sema5a/Kdr/Yap1/Map2/Robo2/Slit2/Atp5g1/Sema3g/Sema3b/Syngap1/Reln/Dll4/Epha4/Map1b/Nog/Nos1/Plxnb1/Sema6d/Serpine2/Jade2/Aspa/Dab1/Fzd3/Cux2/Wnt7b/Wnt5a/Islr2/Sema3f/Kit/Neurl1a/Smarcd3/Rgma/Ngf/Hey1/Sema6c/Dixdc1/Ptn/Map6/Ephb2/Heyl/Id4/Obsl1/Plxna4/Star…	75
GO:0050771	negative regulation of axonogenesis	19/2000	59/13771	0.000455274	0.00568386	0.00449154	Sema4g/Ryk/Sema6a/Ntn1/Sema5a/Map2/Slit2/Sema3g/Sema3b/Syngap1/Sema6d/Dab1/Wnt5a/Sema3f/Rgma/Sema6c/Ephb2/Sema3d/Rtn4r	19
GO:0006936	muscle contraction	51/2000	222/13771	0.000468833	0.00581722	0.00459693	Ptger3/Abat/Agt/Atp1b1/Atp1a1/Ank2/Flt1/Scn4b/Pawr/Apbb2/Ace2/Myh14/Pgam2/Ehd3/Arhgap42/Dbn1/Pkp2/Tbx2/Adra2b/F2r/Myh6/Adra1a/Tbx3/Trim63/Cacna1h/Nos1/Lmod1/Kcnn2/Apbb1/Kcne1l/Grip2/Kcnj5/Tbxa2r/Adrb1/Atp1a2/Cacna1g/Dmd/Tmod1/Myh11/Kit/Cacna1c/Kcnh2/Edn3/Kcnq1/Stac/Myom2/Comp/Gper1/Ednra/Sulf1/Cacnb2	51
GO:0033865	nucleoside bisphosphate metabolic process	26/2000	92/13771	0.000470404	0.00581722	0.00459693	Acss1/Acsl1/Pdk2/Acsm2/Glyat/Gpam/Pank1/Gcdh/Acacb/Hnf4a/Ces1d/Dgat2/Pipox/Acsm1/Acnat2/Keg1/Fitm2/Acsm5/Ehhadh/Acot3/Acot12/Acnat1/Acot4/Sult1b1/Acsm3/Baat	26
GO:0033875	ribonucleoside bisphosphate metabolic process	26/2000	92/13771	0.000470404	0.00581722	0.00459693	Acss1/Acsl1/Pdk2/Acsm2/Glyat/Gpam/Pank1/Gcdh/Acacb/Hnf4a/Ces1d/Dgat2/Pipox/Acsm1/Acnat2/Keg1/Fitm2/Acsm5/Ehhadh/Acot3/Acot12/Acnat1/Acot4/Sult1b1/Acsm3/Baat	26
GO:0034032	purine nucleoside bisphosphate metabolic process	26/2000	92/13771	0.000470404	0.00581722	0.00459693	Acss1/Acsl1/Pdk2/Acsm2/Glyat/Gpam/Pank1/Gcdh/Acacb/Hnf4a/Ces1d/Dgat2/Pipox/Acsm1/Acnat2/Keg1/Fitm2/Acsm5/Ehhadh/Acot3/Acot12/Acnat1/Acot4/Sult1b1/Acsm3/Baat	26
GO:2000649	regulation of sodium ion transmembrane transporter activity	16/2000	46/13771	0.000481948	0.00591354	0.00467305	Ank3/Fxyd2/Wnk4/Atp1b1/Ptpn3/Scn4b/Stk39/Tesc/Pcsk9/Hecw2/Atp1a2/Dmd/Fxyd6/Kcnq1/Fgf12/Gper1	16
GO:0003091	renal water homeostasis	2000-08-01	15/13771	0.000482715	0.00591354	0.00467305	Aqp1/Umod/Adcy6/Atp6v1b1/Tfap2b/Aqp3/Sctr/Aqp7	8
GO:0048485	sympathetic nervous system development	2000-08-01	15/13771	0.000482715	0.00591354	0.00467305	Erbb2/Fzd3/Sema3f/Tfap2b/Trp63/Plxna4/Gata3/Ednra	8
GO:1903587	regulation of blood vessel endothelial cell proliferation involved in sprouting angiogenesis	2000-08-01	15/13771	0.000482715	0.00591354	0.00467305	Mmrn2/Ppp1r16b/Jcad/Agtr1a/Dll4/Fgfbp1/Apela/Gata2	8
GO:0030072	peptide hormone secretion	48/2000	206/13771	0.000484549	0.00592213	0.00467984	Aqp1/Ptger3/Abat/Cltrn/Casr/Slc16a2/Agt/Pde4c/Sfrp1/Hnf4a/Nr1h4/Irs1/Kalrn/Ildr2/Hnf1b/Cckar/Hnf1a/Stxbp5l/Camk2n1/Gabbr1/Pclo/Ildr1/Ccl5/Syt9/Ptprn2/Pfkm/Slc18a2/Adcy5/Sytl4/Nos1/Nr0b2/Pax8/Acvr2b/Rapgef4/Syt7/Rph3al/Cacna1c/Edn3/Ecrg4/Inhbb/Nos2/Kcnq1/Tfap2b/Exoc3l/Kcnb1/Tfr2/Gper1/Prkn	48
GO:0007009	plasma membrane organization	31/2000	117/13771	0.000491431	0.00599226	0.00473525	Ank3/Folr1/Tie1/Plscr2/Tlcd1/Baiap2l2/Ank2/Fa2h/Epb41l3/Sypl2/Slc4a1/Ehd2/Cavin2/Mtss2/Ndrg1/Dysf/Sh3tc2/Spaca6/Sh3gl2/Ano9/Plscr4/Pacsin3/Sytl4/Ar/Fat4/Syt7/Xkr6/Chmp4c/Atp8b1/Sptb/Mymx	31
GO:0061162	establishment of monopolar cell polarity	2000-10-01	22/13771	0.000494287	0.00601306	0.00475169	Lama1/Fat1/Camsap3/Fscn1/Map1b/Crb3/Wnt5a/Spag6l/Ptk7/Syne4	10
GO:0050770	regulation of axonogenesis	38/2000	153/13771	0.000496731	0.00602877	0.0047641	Mapt/Arhgap35/Cxcl12/Myo5b/Lpar3/Sema4g/Plxna2/Ryk/Dbn1/Sema6a/Ntn1/Sema5a/Map2/Robo2/Slit2/Atp5g1/Sema3g/Sema3b/Syngap1/Epha4/Map1b/Plxnb1/Sema6d/Dab1/Ephb3/Wnt5a/Islr2/Chn1/Sema3f/Rgma/Ngf/Sema6c/Dixdc1/Map6/Ephb2/Plxna4/Sema3d/Rtn4r	38
GO:0001736	establishment of planar polarity	18/2000	55/13771	0.000512154	0.00620157	0.00490065	Sfrp1/Celsr1/Erbb4/Ryk/Gpc3/Pkhd1/Fzd1/Astn2/Fat4/Fzd3/Wnt7b/Wnt5a/Fzd6/Sfrp2/Spag6l/Fzd2/Ptk7/Trp63	18
GO:0003382	epithelial cell morphogenesis	15/2000	42/13771	0.000520618	0.00627501	0.00495869	Notch4/Pecam1/Epb41l5/Fat1/Heg1/Pard3/Col18a1/Spint2/Rab25/Ar/St14/Cnmd/Bcl11b/Dact2/Ihh	15
GO:0019226	transmission of nerve impulse	15/2000	42/13771	0.000520618	0.00627501	0.00495869	Ank3/Agt/Pawr/Cacnb4/Myh14/Cntnap1/Cldn19/Otoa/Cacna1h/Jam3/Cacna1g/Rapgef4/Cacng7/Fgf12/Kcna2	15
GO:0060291	long-term synaptic potentiation	24/2000	83/13771	0.000531534	0.00639185	0.00505102	Slc1a1/Fam107a/Mme/Kalrn/Prkcz/Calb1/Adcy1/Shank2/Shank3/Arc/Reln/Igsf11/Epha4/Nog/Nos1/Serpine2/Adrb1/Ptn/Ephb2/Syt12/Mpp2/Chrd/Cyp46a1/Shisa7	24
GO:0090179	planar cell polarity pathway involved in neural tube closure	2000-07-01	12/13771	0.000545183	0.00654094	0.00516884	Sfrp1/Celsr1/Fzd1/Wnt5a/Sfrp2/Fzd2/Ptk7	7
GO:0031589	cell-substrate adhesion	69/2000	324/13771	0.000552506	0.00661364	0.00522629	Enpp2/Ptprk/Agt/Pecam1/Fam107a/Epb41l5/Tek/Egfl6/Fermt1/Sfrp1/Lama5/Itga1/Pcsk5/Lamb2/Kank1/Dmtn/Prkcz/Mdk/Limch1/Parva/Lamc3/Itgb8/Fzd4/Sned1/Lims2/Vegfc/Phldb2/Dbn1/Hoxa7/Srcin1/Fermt2/Tmem8b/Kdr/Antxr1/Dlc1/Sorbs1/Ddr1/Camsap3/Lamb1/Bcar1/Col8a1/Ecm2/Epha1/Rhpn1/Smad6/Cdh13/Eda/Otoa/Jam3/Fbln2/Atp1b2/Ntn4/Ephb3/Bcam/Sorbs3/Dmd/Angpt2/Ttyh1/Angptl3/Angpt1/Tnxb/Epdr1/Ptn/Ston1/Spag6l/Spock2/Egfl…	69
GO:0006694	steroid biosynthetic process	32/2000	123/13771	0.000568953	0.00679497	0.00536957	Ces1g/Prkaa2/Fgf1/Ppargc1a/Akr1c21/Ces1e/Igfbp7/Atp1a1/Ces1d/Bmp6/Amacr/Prox1/Clcn2/Dhcr24/Apob/Igf2/Hsd3b2/Ces1f/Fgfr4/Fdx1/Malrd1/Hnf1a/Slc27a2/Dhh/Cacna1h/Cyp1a1/Sec14l2/Hsd3b3/Hsd3b9/Dkk3/Star/Baat	32
GO:0050982	detection of mechanical stimulus	2000-12-01	30/13771	0.000575666	0.00684161	0.00540643	Pkd2/Cxcl12/Hpn/Whrn/Pawr/Bace1/Serpine2/Kit/Cacnb3/Kcnq1/Atp2b2/Piezo2	12
GO:0072337	modified amino acid transport	2000-12-01	30/13771	0.000575666	0.00684161	0.00540643	Slc22a8/Slc16a12/Folr1/Slc7a9/Pdzk1/Slc22a5/Lrp2/Slc6a20b/Slc3a1/Slc22a4/Slc6a20a/Slc7a13	12
GO:1901379	regulation of potassium ion transmembrane transport	19/2000	60/13771	0.000576782	0.00684161	0.00540643	Ptger3/Ank3/Fxyd2/Wnk4/Atp1b1/Kcnj1/Ank2/Rapgef3/Fhl1/Stk39/Lrrc52/Kcns1/Atp1b2/Kcnn2/Kcne1l/Kcnh2/Edn3/Kcnmb1/Kcnq1	19
GO:0010595	positive regulation of endothelial cell migration	28/2000	103/13771	0.000579112	0.00684445	0.00540868	Egf/Fgf1/Agt/Plpp3/Bmp4/Tek/Nos3/Prox1/Igf2/Vegfc/Amotl1/Sema5a/Kdr/Jcad/Bcar1/Zfp580/Prkd1/Foxc2/Ccbe1/Wnt5a/Ets1/Angpt1/Fgfbp1/Alox12/Atoh8/Gata3/Angpt4/Gata2	28
GO:0046883	regulation of hormone secretion	49/2000	213/13771	0.000579743	0.00684445	0.00540868	Ptger3/Abat/Casr/Agt/Pde4c/Sfrp1/Hnf4a/Cyp2j5/Nr1h4/Rab11fip3/Irs1/Kalrn/C1qtnf3/Bmp6/Inha/Igfbp3/Cckar/Fgfr4/Hnf1a/Stxbp5l/Camk2n1/Gabbr1/Ildr1/Ccl5/Syt9/Agtr1a/Pfkm/Adcy5/Sytl4/Nos1/Nr0b2/Pax8/Vdr/Syt7/Rph3al/Kiss1r/Edn3/Ecrg4/Inhbb/Nos2/Kcnq1/Tfap2b/C1qtnf1/Kcnb1/Tfr2/Gper1/Scg5/Pomc/Prkn	49
GO:0048593	camera-type eye morphogenesis	29/2000	108/13771	0.000580947	0.00684445	0.00540868	Aqp1/Slc1a1/Bmp4/Fat1/Flt1/Ush1c/Fgfr3/Calb1/Prox1/Shroom2/Pax2/Stra6/Bmp7/Prom1/Kdr/Lhx1/Tspan12/Tbx2/Thrb/Col8a1/Nectin3/Cabp4/Ihh/Gdf11/Ptn/Ephb2/Pitx2/Obsl1/Crb2	29
GO:0006749	glutathione metabolic process	22/2000	74/13771	0.000588451	0.00690176	0.00545397	Clic5/Ggt1/Slc1a1/Gpx3/Cth/Dpep1/Gstt2/Oplah/Slc1a2/Gstt3/Gstm5/Gsta4/Gstt1/Nat8f1/Nat8/Gstm2/Gsta2/Nat8f6/Nat8f2/Gsta5/Ggt6/Nat8f3	22
GO:0043266	regulation of potassium ion transport	22/2000	74/13771	0.000588451	0.00690176	0.00545397	Ptger3/Ank3/Fxyd2/Wnk4/Atp1b1/Kcnj1/Nos3/Ank2/Rapgef3/Fhl1/Stk39/Cckar/Lrrc52/Kcns1/Nos1/Atp1b2/Kcnn2/Kcne1l/Kcnh2/Edn3/Kcnmb1/Kcnq1	22
GO:0016055	Wnt signaling pathway	76/2000	365/13771	0.000601006	0.00703325	0.00555787	Egf/Lgr4/Pkd2/Sostdc1/Klf15/Prkaa2/Folr1/Gpc4/Plpp3/Sox17/Dab2ip/Sall1/Sox13/Fermt1/Sfrp1/Mgat3/Trabd2b/Celsr1/Kank1/Fgfr3/Mdk/Fzd4/Ryk/Wwtr1/Ror1/Hnf1b/Ndrg2/Hnf1a/Lgr5/Sost/Gpc3/Fermt2/Amotl1/Bicc1/Celsr2/Sema5a/Mcc/Yap1/Notum/Grb10/Lzts2/Sox7/Frzb/Fgf9/Fzd1/Eda/Nog/Atp6v1c2/Prickle1/Tle2/Fzd3/Nrarp/Wnt7b/Wnt5a/Amotl2/Rnf43/Fzd6/Sfrp2/Ptpru/Dixdc1/Shisa3/Gpc5/Lef1/Fzd2/Ptk7/Reck/Pitx2/Wnt5b/Dkk…	76
GO:0002028	regulation of sodium ion transport	23/2000	79/13771	0.000619143	0.00722933	0.00571282	Ank3/Fxyd2/Wnk4/Prss8/Slc9a3/Atp1b1/Atp1a1/Nos3/Ptpn3/Scn4b/Stk39/Tesc/Pcsk9/Hecw2/Nos1/Atp1b2/Serpine2/Atp1a2/Dmd/Fxyd6/Kcnq1/Fgf12/Gper1	23
GO:0048863	stem cell differentiation	42/2000	176/13771	0.000633974	0.00738601	0.00583663	Folr1/Esrrb/Sox17/Bmp4/Sfrp1/Lama5/Sema4g/Erbb4/Sox6/Pax2/Sox18/Hnf1b/Sema6a/Hoxa7/Nrtn/Bmp7/Sema5a/Yap1/Frzb/Foxc1/Sema3g/Sema3b/Fzd1/Slc4a11/Epcam/Prickle1/Sema6d/Foxc2/Hoxd4/Wnt7b/Sema3f/Kit/Sema6c/Edn3/Ptn/Sox5/Gpm6a/Pitx2/Msx1/Trp63/Sema3d/Ednra	42
GO:0048588	developmental cell growth	51/2000	225/13771	0.000651514	0.00757349	0.00598479	Mapt/Cyfip2/Agt/Cxcl12/Myo5b/Mgll/Cobl/Lamb2/Lpar3/Sema4g/Slit3/Prkcz/Ppara/Emx1/Ryk/Dbn1/Sema6a/Ntn1/Syt2/Sema5a/Ddr1/Syt3/Map2/Pak6/Slit2/Atp5g1/Sema3g/Sh3gl2/Sema3b/Flrt1/Map1b/Adra1a/Syt17/Sema6d/Jade2/Auts2/Wnt5a/Islr2/Adrb1/Sema3f/Cacng7/Rgma/Ngf/Sema6c/Edn3/Spag6l/Plxna4/Sema3d/Ednra/Rtn4r/Prkn	51
GO:0198738	cell-cell signaling by wnt	76/2000	366/13771	0.000653143	0.00757558	0.00598644	Egf/Lgr4/Pkd2/Sostdc1/Klf15/Prkaa2/Folr1/Gpc4/Plpp3/Sox17/Dab2ip/Sall1/Sox13/Fermt1/Sfrp1/Mgat3/Trabd2b/Celsr1/Kank1/Fgfr3/Mdk/Fzd4/Ryk/Wwtr1/Ror1/Hnf1b/Ndrg2/Hnf1a/Lgr5/Sost/Gpc3/Fermt2/Amotl1/Bicc1/Celsr2/Sema5a/Mcc/Yap1/Notum/Grb10/Lzts2/Sox7/Frzb/Fgf9/Fzd1/Eda/Nog/Atp6v1c2/Prickle1/Tle2/Fzd3/Nrarp/Wnt7b/Wnt5a/Amotl2/Rnf43/Fzd6/Sfrp2/Ptpru/Dixdc1/Shisa3/Gpc5/Lef1/Fzd2/Ptk7/Reck/Pitx2/Wnt5b/Dkk…	76
GO:0048339	paraxial mesoderm development	2000-09-01	19/13771	0.000654819	0.00757823	0.00598853	Epb41l5/Nckap1/Tead1/Hnf1a/Yap1/Foxc1/Foxc2/Wnt5a/Lef1	9
GO:0016079	synaptic vesicle exocytosis	26/2000	94/13771	0.000674007	0.00776592	0.00613685	Myo6/Chrna4/Grin3a/Syp/Cacnb4/Adcy1/Sv2a/Cplx2/Cadps2/Syde1/Stxbp5l/Syt2/Pclo/Syt9/Erc2/Grik5/Slc4a8/Bace1/Pfn2/Adra1a/Nr3c2/Htr1b/Sptbn2/Syt7/Syt12/Nrxn3	26
GO:0032414	positive regulation of ion transmembrane transporter activity	26/2000	94/13771	0.000674007	0.00776592	0.00613685	Ank3/Wnk4/Pkd2/Atp1b1/Bmp4/Ank2/Rapgef3/Pdzk1/Cacnb4/Stk39/Shank3/Ehd3/Lrrc52/Arc/Htr3a/Tesc/Reln/Atp1b2/Adrb1/Dmd/Cacnb3/Ephb2/Stac/Gper1/Ednra/Cacnb2	26
GO:0051928	positive regulation of calcium ion transport	30/2000	114/13771	0.000679285	0.00780953	0.00617132	Pkd2/Casr/Atp1b1/Bmp4/Cxcl12/Ank2/Lpar3/Rapgef3/Cx3cl1/Cacnb4/Ehd3/Ccl5/Agtr1a/Calcr/F2r/Trpc1/Cldn16/Lilra5/Adrb1/Mchr1/Cacna1c/Cacnb3/Stac/Gper1/Ednra/Atp2b2/Capn3/P2rx5/Pdgfrb/Cacnb2	30
GO:0060078	regulation of postsynaptic membrane potential	21/2000	70/13771	0.000680976	0.00781181	0.00617311	Abat/Chrna4/Cx3cl1/Prkcz/Tmem25/Shank3/Dbn1/Pclo/Grik5/Reln/Igsf11/Nr3c2/Celf4/Cux2/Grip2/Adrb1/Gabrb3/Cacnb3/Mpp2/Shank1/Prkn	21
GO:0010876	lipid localization	72/2000	344/13771	0.000709953	0.00812639	0.00642171	Abca13/Ces1g/Stard10/Acsl1/Vldlr/Agt/Plscr2/Ces1e/Apom/Abca5/Acacb/Abcg2/Cyp2j5/Nr1h4/Ces1d/Dgat2/Osbpl6/Osbpl5/Fabp3/Bmp6/Slco2a1/Ppara/Apob/Slc22a22/Slc4a1/Fzd4/Osbp2/Atp9a/Ces1f/Igfbp3/Cpt1b/Abca4/Hnf1a/Dennd5b/Stra6/Dysf/Fitm2/Apoa2/Vstm2a/Agtr1a/Mttp/Pcsk9/Osbpl10/Slc27a2/Fitm1/Slc51b/Ano9/Plscr4/Gramd1c/Slco1a6/Apoh/Slc5a8/Plppr4/Slco1a1/Abcc2/Syt7/Slc10a5/Tmem30b/Angptl3/Xkr6/Kiss1r/Ecrg4/…	72
GO:0008016	regulation of heart contraction	35/2000	140/13771	0.000714381	0.00814387	0.00643552	Epas1/Agt/Atp1b1/Slc1a1/Atp1a1/Nos3/Ank2/Scn4b/Ace2/Irx3/Ehd3/Pkp2/Thrb/Slc4a3/Myh6/Adra1a/Cacna1h/Nos1/Kcnn2/Kcne1l/Kcnj5/Adrb1/Atp1a2/Cacna1g/Dmd/Cacna1c/Kcnh2/Edn3/Nos2/Kcnq1/Adm/Gjc1/Ednra/Hey2/Cacnb2	35
GO:0046890	regulation of lipid biosynthetic process	39/2000	161/13771	0.000714593	0.00814387	0.00643552	Ces1g/Adgrf5/Fgf1/Slc45a3/Agt/Pcx/Abhd6/Ppargc1a/Ces1e/Igfbp7/Atp1a1/Gpam/Rdh16f2/Hnf4a/Nr1h4/Pck1/Rdh16/Ces1d/Dgat2/Fabp3/Bmp6/Erbb4/Prox1/Clcn2/Ppara/Apob/Igf2/Ces1f/Fgfr4/Malrd1/Ccdc3/Fitm2/Sorbs1/Dhh/Sec14l2/Rdh1/Dkk3/Star/Gper1	39
GO:0061337	cardiac conduction	17/2000	52/13771	0.000736452	0.00837474	0.00661796	Agt/Ank2/Scn4b/Ace2/Irx3/Ehd3/Pkp2/Slc4a3/Kcnn2/Kcne1l/Kcnj5/Cacna1g/Cacna1c/Kcnh2/Kcnq1/Gjc1/Cacnb2	17
GO:0085029	extracellular matrix assembly	14/2000	39/13771	0.000748183	0.00848969	0.00670879	Ltbp4/Agt/Tie1/Lamb2/Fbln5/Thsd4/Phldb2/Antxr1/Lamb1/Ntn4/Ramp2/Ihh/Myh11/Tnxb	14
GO:0003156	regulation of animal organ formation	2000-10-01	23/13771	0.000761408	0.00854705	0.00675412	Fgf1/Bmp4/Fgfr4/Bmp7/Robo2/Gata5/Ar/Wnt5a/Spry1/Sulf1	10
GO:0009954	proximal/distal pattern formation	2000-10-01	23/13771	0.000761408	0.00854705	0.00675412	Hoxc10/Irx3/Hoxd9/Hoxa9/Hoxd10/Irx2/Hoxa10/Irx1/Hoxc9/Trp63	10
GO:0030859	polarized epithelial cell differentiation	2000-10-01	23/13771	0.000761408	0.00854705	0.00675412	Lama1/Fat1/Dlg5/Camsap3/Crb3/Wnt5a/Spag6l/Ptk7/Syne4/Trp63	10
GO:0036303	lymph vessel morphogenesis	2000-10-01	23/13771	0.000761408	0.00854705	0.00675412	Tie1/Clec14a/Prox1/Sox18/Vegfc/Foxc1/Ptpn14/Foxc2/Ccbe1/Acvr2b	10
GO:0061339	establishment or maintenance of monopolar cell polarity	2000-10-01	23/13771	0.000761408	0.00854705	0.00675412	Lama1/Fat1/Camsap3/Fscn1/Map1b/Crb3/Wnt5a/Spag6l/Ptk7/Syne4	10
GO:0007498	mesoderm development	24/2000	85/13771	0.000775057	0.00868163	0.00686047	Bmp4/Epb41l5/Sall1/Nckap1/Pax2/Irx3/Tead1/Hnf1a/Bmp7/Lhx1/Yap1/Foxc1/Ovol1/Tbx3/Nog/Foxc2/Acvr2b/Wnt5a/Rps6ka6/Sfrp2/Lef1/Trp63/Chrd/Crb2	24
GO:0099565	chemical synaptic transmission, postsynaptic	20/2000	66/13771	0.000786305	0.00878881	0.00694516	Abat/Chrna4/Cx3cl1/Prkcz/Tmem25/Shank3/Dbn1/Pclo/Grik5/Reln/Igsf11/Celf4/Cux2/Grip2/Adrb1/Gabrb3/Cacnb3/Mpp2/Shank1/Prkn	20
GO:1904427	positive regulation of calcium ion transmembrane transport	21/2000	71/13771	0.00083673	0.00932972	0.00737261	Pkd2/Atp1b1/Bmp4/Ank2/Rapgef3/Cx3cl1/Cacnb4/Ehd3/Agtr1a/Calcr/F2r/Trpc1/Adrb1/Cacna1c/Cacnb3/Stac/Gper1/Ednra/Capn3/P2rx5/Cacnb2	21
GO:0009713	catechol-containing compound biosynthetic process	2000-08-01	16/13771	0.000842889	0.00932972	0.00737261	Epas1/Dao/Kl/Cyp2d22/Gpr37/Agtr1a/Ddc/Gata3	8
GO:0042423	catecholamine biosynthetic process	2000-08-01	16/13771	0.000842889	0.00932972	0.00737261	Epas1/Dao/Kl/Cyp2d22/Gpr37/Agtr1a/Ddc/Gata3	8
GO:1902337	regulation of apoptotic process involved in morphogenesis	2000-08-01	16/13771	0.000842889	0.00932972	0.00737261	Tgfbr3/Pax2/Hnf1b/Bmp7/Foxc1/Pax8/Vdr/Foxc2	8
GO:0043542	endothelial cell migration	46/2000	200/13771	0.000843617	0.00932972	0.00737261	Egf/Fgf1/Agt/Plpp3/Dab2ip/Pecam1/Bmp4/Tek/Nos3/Cdh5/Mmrn2/Card10/Clec14a/Ephb4/Prox1/Nr2f2/Igf2/Vegfc/Fstl1/Amotl1/Dnaja4/Sema5a/Kdr/Jcad/Slit2/Bcar1/Zfp580/Dll4/Prkd1/Cdh13/Apoh/Foxc2/Ccbe1/Tbxa2r/Wnt5a/Ets1/Angpt2/Angpt1/Stard13/Fgfbp1/Dcn/Alox12/Atoh8/Gata3/Angpt4/Gata2	46
GO:0014033	neural crest cell differentiation	22/2000	76/13771	0.00087696	0.00967802	0.00764784	Folr1/Bmp4/Sfrp1/Lama5/Sema4g/Erbb4/Sema6a/Nrtn/Bmp7/Sema5a/Frzb/Foxc1/Sema3g/Sema3b/Sema6d/Foxc2/Sema3f/Sema6c/Edn3/Pitx2/Sema3d/Ednra	22
GO:0099173	postsynapse organization	40/2000	168/13771	0.000882972	0.00972385	0.00768406	Ptprd/Lzts3/Myo5b/Dnm3/Farp1/Kalrn/Ptprf/Shank2/Shank3/Nptx1/Ndrg2/Tanc1/Dbn1/Srcin1/Arc/Magi2/Ndrg1/Ngef/Sorbs1/Rph3a/Arhgef9/Syngap1/Reln/Cntnap1/Epha4/Cadm1/Ephb3/Arhgap44/Cux2/Grip2/Sptbn2/Wnt5a/Sema3f/Rapgef4/Ptn/Ephb2/Dgkb/Lrfn4/Shank1/Shisa7	40
GO:0050810	regulation of steroid biosynthetic process	19/2000	62/13771	0.000905515	0.00995115	0.00786368	Ces1g/Fgf1/Ppargc1a/Ces1e/Igfbp7/Atp1a1/Ces1d/Bmp6/Prox1/Clcn2/Apob/Igf2/Ces1f/Fgfr4/Malrd1/Dhh/Sec14l2/Dkk3/Star	19
GO:0003179	heart valve morphogenesis	15/2000	44/13771	0.00091258	0.00996598	0.0078754	Tie1/Bmp4/Nos3/Slit3/Fgfrl1/Stra6/Robo2/Slit2/Smad6/Gata5/Erg/Hey1/Heyl/Gata3/Hey2	15
GO:0035088	establishment or maintenance of apical/basal cell polarity	15/2000	44/13771	0.00091258	0.00996598	0.0078754	Lama1/Fat1/Dlg5/Pard3/Camsap3/Fscn1/Mtcl1/Prickle2/Lin7a/Crb3/Wnt5a/Spag6l/Ptk7/Syne4/Crb2	15
GO:0061245	establishment or maintenance of bipolar cell polarity	15/2000	44/13771	0.00091258	0.00996598	0.0078754	Lama1/Fat1/Dlg5/Pard3/Camsap3/Fscn1/Mtcl1/Prickle2/Lin7a/Crb3/Wnt5a/Spag6l/Ptk7/Syne4/Crb2	15
GO:0010975	regulation of neuron projection development	90/2000	452/13771	0.000915738	0.00997964	0.00788619	Ptprd/Mapt/Vldlr/Agt/Arhgap35/Dab2ip/Bmp4/Cxcl12/Lzts3/Myo5b/Cobl/Dnm3/Sfrp1/Sdc2/Neo1/Cspg4/Lpar3/Kank1/Sema4g/Kalrn/Inpp5j/Cx3cl1/Ptprf/Plxna2/Mdk/Adcy6/Rtn4rl1/Ryk/Shank3/Ror1/Epor/Dbn1/Sema6a/Srcin1/Arc/Ntn1/Magi2/Bmp7/Ngef/Plk5/Rab17/Sema5a/Map2/Robo2/Hecw2/Slit2/Atp5g1/Sema3g/Sema3b/Syngap1/Reln/Fzd1/Epha4/Prkd1/Map1b/Plxnb1/Sema6d/Atp1b2/Serpine2/Dab1/Apbb1/Ephb3/Arhgap44/Cux2/Negr1/Wnt5a/…	90
GO:0006869	lipid transport	62/2000	290/13771	0.000927094	0.0100824	0.00796739	Abca13/Ces1g/Stard10/Acsl1/Vldlr/Agt/Plscr2/Ces1e/Apom/Abca5/Abcg2/Cyp2j5/Nr1h4/Ces1d/Osbpl6/Osbpl5/Fabp3/Bmp6/Slco2a1/Apob/Slc22a22/Slc4a1/Fzd4/Osbp2/Atp9a/Ces1f/Igfbp3/Cpt1b/Abca4/Hnf1a/Dennd5b/Stra6/Apoa2/Agtr1a/Mttp/Pcsk9/Osbpl10/Slc27a2/Slc51b/Ano9/Plscr4/Gramd1c/Slco1a6/Apoh/Slc5a8/Plppr4/Slco1a1/Abcc2/Syt7/Slc10a5/Tmem30b/Xkr6/Kiss1r/Ecrg4/Pla2g5/Atp8b1/Nos2/Kcnq1/C1qtnf1/Star/Pla2g2d/Pomc	62
GO:0032231	regulation of actin filament bundle assembly	28/2000	106/13771	0.00094687	0.0102634	0.00811043	Cgnl1/Arhgef5/Vil1/Rapgef3/Synpo/Cx3cl1/Limch1/Kank4/Shank3/Arhgef15/Phldb2/Dbn1/Fermt2/Asap3/Nox4/Dlc1/Epha1/Pfn2/Rhpn1/Serpinf2/Rhpn2/Sorbs3/Synpo2/Synpo2l/Kiss1r/Prkcq/Shank1/Prkn	28
GO:0002790	peptide secretion	48/2000	212/13771	0.000947662	0.0102634	0.00811043	Aqp1/Ptger3/Abat/Cltrn/Casr/Slc16a2/Agt/Pde4c/Sfrp1/Hnf4a/Nr1h4/Irs1/Kalrn/Ildr2/Hnf1b/Cckar/Hnf1a/Stxbp5l/Camk2n1/Gabbr1/Pclo/Ildr1/Ccl5/Syt9/Ptprn2/Pfkm/Slc18a2/Adcy5/Sytl4/Nos1/Nr0b2/Pax8/Acvr2b/Rapgef4/Syt7/Rph3al/Cacna1c/Edn3/Ecrg4/Inhbb/Nos2/Kcnq1/Tfap2b/Exoc3l/Kcnb1/Tfr2/Gper1/Prkn	48
GO:0009612	response to mechanical stimulus	27/2000	101/13771	0.000951422	0.0102828	0.00812578	Aqp1/Pkd2/Cxcl12/Atp1a1/Nos3/Hpn/Whrn/Kalrn/Pawr/Mdk/Pax2/Shank3/Stra6/Bace1/Slc1a3/Nos1/Serpine2/Atp1a2/Mmp2/Dmd/Kit/Cacnb3/Ptn/Kcnq1/Ednra/Atp2b2/Piezo2	27
GO:0072089	stem cell proliferation	20/2000	67/13771	0.000970282	0.010465	0.00826978	Sox17/Bmp4/Fermt1/Sox18/Vegfc/Mecom/Fermt2/Yap1/Kdf1/Ovol1/Tbx3/Epcam/Septin4/Wnt5a/Rnf43/Sfrp2/Ngf/Thpo/Fbln1/Tert	20
GO:0042060	wound healing	66/2000	314/13771	0.00103262	0.0109698	0.00866864	Aqp1/Ptger3/Abat/Fgf1/Arhgap35/Plpp3/Pecam1/F13b/Fermt1/Vil1/Celsr1/Hnf4a/Dst/Kng2/Kank1/Dmtn/Cx3cl1/Dcbld2/Proc/Ppara/Slc4a1/Nlrp6/Phldb2/Ccm2l/Evpl/Fermt2/Dysf/Pear1/Kdr/Erbb2/Yap1/Cadm4/Pard3/Adra2b/Ddr1/Entpd2/F2r/Proz/Cldn19/Serpinf2/Nog/Sytl4/Apoh/Serpine2/Foxc2/Hgfac/Tbxa2r/Wnt5a/Adrb1/Epb41l4b/Syt7/Tafa5/Fzd6/Arhgef19/Prkcq/F2rl1/Chmp4c/Ephb2/Alox12/Ptk7/Tfpi2/Comp/C1qtnf1/Serping1/Fbln1/…	66
GO:0014850	response to muscle activity	2000-07-01	13/13771	0.00103333	0.0109698	0.00866864	Prkaa2/Tns2/Agt/Ppargc1a/Perm1/Fndc5/Capn3	7
GO:0090177	establishment of planar polarity involved in neural tube closure	2000-07-01	13/13771	0.00103333	0.0109698	0.00866864	Sfrp1/Celsr1/Fzd1/Wnt5a/Sfrp2/Fzd2/Ptk7	7
GO:0090178	regulation of establishment of planar polarity involved in neural tube closure	2000-07-01	13/13771	0.00103333	0.0109698	0.00866864	Sfrp1/Celsr1/Fzd1/Wnt5a/Sfrp2/Fzd2/Ptk7	7
GO:0003177	pulmonary valve development	2000-09-01	20/13771	0.00103805	0.0109698	0.00866864	Bmp4/Nos3/Stra6/Robo2/Slit2/Smad6/Hey1/Heyl/Hey2	9
GO:0003338	metanephros morphogenesis	2000-09-01	20/13771	0.00103805	0.0109698	0.00866864	Lgr4/Bmp4/Sall1/Calb1/Pax2/Fras1/Lhx1/Pax8/Wnt7b	9
GO:0007350	blastoderm segmentation	2000-09-01	20/13771	0.00103805	0.0109698	0.00866864	Bmp4/Nckap1/Pcsk6/Tbx3/Nog/Wnt5a/Sema3f/Chrd/Ednra	9
GO:0035089	establishment of apical/basal cell polarity	2000-09-01	20/13771	0.00103805	0.0109698	0.00866864	Lama1/Fat1/Camsap3/Fscn1/Crb3/Wnt5a/Spag6l/Ptk7/Syne4	9
GO:0045217	cell-cell junction maintenance	2000-09-01	20/13771	0.00103805	0.0109698	0.00866864	Plekha7/Whrn/Epb41l3/Shroom2/Fermt2/F2r/Camsap3/Cntnap1/F2rl1	9
GO:0060571	morphogenesis of an epithelial fold	2000-09-01	20/13771	0.00103805	0.0109698	0.00866864	Sostdc1/Bmp4/Bmp7/Nog/Ar/Wnt5a/Cecr2/Trp63/Sulf1	9
GO:0002064	epithelial cell development	44/2000	191/13771	0.00104391	0.0110094	0.00869995	Notch4/Agt/Pecam1/Bmp4/Epb41l5/Cdh5/Fat1/Heg1/Lamb2/Hnf4a/Rapgef3/Map7/Proc/Fgfr3/Bmp6/Prox1/Sox18/Cldn5/Ppp1r16b/Yap1/Pard3/Col18a1/Exph5/Tfcp2l1/Spint2/Kdf1/Rab25/Ar/St14/Foxc2/Cnmd/Krt10/Hoxa5/Wnt5a/Bcl11b/Dmd/Tmod1/Dact2/Ihh/F2rl1/Robo4/Shroom3/Trp63/Ednra	44
GO:0031644	regulation of nervous system process	31/2000	122/13771	0.0010515	0.0110671	0.00874557	Kcnj10/Abat/Agt/Chrna4/Nos3/Mgll/Tenm4/Pawr/Prkcz/Tmem25/Shank3/Nptx1/Dbn1/Pclo/Pard3/F2r/Reln/Igsf11/Cck/Nos1/Celf4/Cux2/Grip2/Rapgef4/Cacnb3/Fgf12/2700046G09Rik/Dlgap1/Shank1/Shisa7/Prkn	31
GO:0060041	retina development in camera-type eye	30/2000	117/13771	0.00107397	0.0112624	0.00889985	Slc1a1/Lama1/Lamb2/Pde6a/Ush1c/Calb1/Prox1/Clcn2/Lamc3/Fzd4/Pax2/Arhgef15/Rab11fip4/Prom1/Lhx1/Tspan12/Thrb/Dll4/Celf4/Nectin3/Cabp4/Acvr2b/Ihh/Smarcd3/Ptn/Gpm6a/Mfrp/Obsl1/Crb2/Pdgfrb	30
GO:0051180	vitamin transport	13/2000	36/13771	0.0010765	0.0112624	0.00889985	Folr1/Slc2a2/Afm/Slc44a4/Abcg2/Cubn/Lrp2/Slc23a1/Slc19a3/Gc/Amn/Stra6/Slc35f3	13
GO:1902742	apoptotic process involved in development	13/2000	36/13771	0.0010765	0.0112624	0.00889985	Tgfbr3/Jag2/Pax2/Hnf1b/Bmp7/Foxc1/Pax8/Vdr/Foxc2/Cryab/Wnt7b/Xkr6/Lef1	13
GO:0048871	multicellular organismal homeostasis	86/2000	431/13771	0.00110172	0.0115032	0.00909013	Aqp1/Ptger3/Lgr4/Abat/Epas1/Acsl1/Adgrf5/Car2/Prkaa2/Esrrb/Tns2/Kcnj1/Slc1a1/Esrrg/Abhd6/Ppargc1a/Nos3/Alpl/Acacb/Umod/Pbld2/Whrn/Pde6a/Scnn1a/Slc22a5/Ces1d/Pm20d1/Apbb2/Ush1c/Bmp6/Erbb4/Fa2h/Adcy6/Stk39/Ildr2/Wwtr1/Hoxc10/Cckar/Irx3/Abca4/Hnf1a/Ksr2/Cldn5/Prom1/Ildr1/Bbs1/Ccl5/Kdr/Nox4/Yap1/Guca2b/Grb10/F2r/Foxc1/Sh3gl2/Kdf1/Ldb2/Atp6v1b1/Ocln/Atp1b2/Foxc2/Ybx2/Acvr2b/Adrb1/Dlk1/Ihh/Npr3/Tshr/An…	86
GO:0001837	epithelial to mesenchymal transition	34/2000	138/13771	0.0011108	0.0115749	0.00914682	Tgfbr3/Notch4/Dab2ip/Bmp4/Epb41l5/Hpn/Sfrp1/Pawr/Mdk/Vasn/Dlg5/Wwtr1/Phldb2/Bmp7/Fermt2/Foxc1/Epha4/Tbx3/Nog/Wnt5a/Sfrp2/Erg/Hey1/Lef1/Spry1/Zfp750/Heyl/Msx1/Chrd/Mark1/Gata3/Ednra/Crb2/Hey2	34
GO:0071692	protein localization to extracellular region	66/2000	315/13771	0.00112529	0.0117026	0.00924774	Egf/Ptger3/Abat/Cltrn/Casr/Pde4c/Afm/Sfrp1/Hnf4a/Neo1/Nr1h4/Cd200/Rhbdf1/Rab11fip3/Irs1/Dmtn/C1qtnf3/Ildr2/Vegfc/Hnf1b/Cckar/Malrd1/Hnf1a/Srcin1/Stxbp5l/Camk2n1/Pclo/Nbl1/Ccl5/Syt9/Agtr1a/Mttp/Ptprn2/F2r/Exph5/Llgl2/Cavin1/Pfkm/Slc18a2/Adcy5/Sytl4/Nos1/Nr0b2/Apbb1/Acvr2b/Sucnr1/Adrb1/Rapgef4/Syt7/A1cf/Rph3al/Cacna1c/Olfm2/Prkcq/F2rl1/Inhbb/Nos2/Kcnq1/Tfap2b/Fbn2/Comp/Kcnb1/Gper1/Tvp23a/Sncg/Prkn	66
GO:0045777	positive regulation of blood pressure	2000-12-01	32/13771	0.00113524	0.0117514	0.00928632	Rarres2/Agt/Ephx2/Cyp2j5/Nr2f2/Camk2n1/Agtr1a/Adra2b/Adra1a/Grip2/Tbxa2r/Adrb1	12
GO:0086065	cell communication involved in cardiac conduction	2000-12-01	32/13771	0.00113524	0.0117514	0.00928632	Ank2/Scn4b/Irx3/Pkp2/Kcnn2/Kcne1l/Kcnj5/Cacna1g/Cacna1c/Kcnq1/Gjc1/Cacnb2	12
GO:0003094	glomerular filtration	2000-10-01	24/13771	0.00113673	0.0117514	0.00928632	Aqp1/Adgrf5/Umod/F2r/Rhpn1/Rhpn2/F2rl1/Jchain/Ednra/Sulf1	10
GO:0030949	positive regulation of vascular endothelial growth factor receptor signaling pathway	2000-06-01	10/13771	0.00115503	0.011847	0.00936182	Bmp4/Tek/Kdr/Grb10/Fgf9/Angpt1	6
GO:0072224	metanephric glomerulus development	2000-06-01	10/13771	0.00115503	0.011847	0.00936182	Aqp1/Lgr4/Lamb2/Pax2/Tcf21/Pdgfrb	6
GO:0086067	AV node cell to bundle of His cell communication	2000-06-01	10/13771	0.00115503	0.011847	0.00936182	Ank2/Scn4b/Cacna1g/Cacna1c/Gjc1/Cacnb2	6
GO:0097152	mesenchymal cell apoptotic process	2000-06-01	10/13771	0.00115503	0.011847	0.00936182	Pax2/Hnf1b/Bmp7/Pax8/Msx1/Ednra	6
GO:0003401	axis elongation	2000-11-01	28/13771	0.0011615	0.0118668	0.00937752	Fgf1/Bmp4/Sfrp1/Hnf1b/Yap1/Wnt5a/Sfrp2/Six4/Spry1/Ptk7/Nat8f3	11
GO:0008207	C21-steroid hormone metabolic process	2000-11-01	28/13771	0.0011615	0.0118668	0.00937752	Ppargc1a/Akr1c21/Bmp6/Clcn2/Hsd3b2/Cyp2d22/Cacna1h/Hsd3b3/Hsd3b9/Dkk3/Cyp46a1	11
GO:0072521	purine-containing compound metabolic process	68/2000	327/13771	0.00117519	0.0119833	0.00946955	Acss1/Ttr/Aldob/Acsl1/Pdk2/Prkaa2/Esrrb/Acsm2/Glyat/Fbp1/Ppargc1a/Dpyd/Nos3/Gpam/Pank1/Gcdh/Acacb/Gpd1/Slc4a4/Hnf4a/Dhtkd1/Npr1/Ces1d/Dgat2/Pipox/Tkfc/Acsm1/Ldhd/Cacnb4/Adcy1/Adcy6/Ppara/Slc4a1/Acnat2/Npr2/Pgam2/Keg1/Ak1/Nudt4/Macrod2/Fitm2/Acsm5/Macrod1/Pde9a/Ehhadh/Atp5g1/Pklr/Acot3/Pfkm/Adcy5/Fhit/Gnmt/Nos1/Shmt1/Acot12/Acnat1/Acot4/Nos2/Sult1b1/Acsm3/Eno4/Gucy1b1/Ak4/Guca1b/Baat/Atp2b2/Hkdc1/…	68
GO:0014032	neural crest cell development	20/2000	68/13771	0.00118998	0.0121081	0.00956813	Folr1/Bmp4/Lama5/Sema4g/Erbb4/Sema6a/Nrtn/Bmp7/Sema5a/Foxc1/Sema3g/Sema3b/Sema6d/Foxc2/Sema3f/Sema6c/Edn3/Pitx2/Sema3d/Ednra	20
GO:0007015	actin filament organization	79/2000	391/13771	0.00119206	0.0121081	0.00956813	Cgnl1/Arhgef5/Cyfip2/Myo6/Shroom4/Arhgap35/Baiap2l2/Pecam1/Fam107a/Myo5b/Fhod3/Fat1/Cobl/Nckap1/Vil1/Rapgef3/Enah/Kank1/Synpo/Pawr/Dmtn/Cx3cl1/Ush1c/Esam/Limch1/Prox1/Shroom2/Kank4/Shank3/Cdc42ep1/Arhgef15/Phldb2/Eln/Myo1d/Dbn1/Pls1/Fermt2/Espn/Myo19/Sema5a/Myo7b/Asap3/Nox4/Dlc1/Sorbs1/Slit2/Bcar1/Scin/Fscn1/Epha1/Pfn2/Rhpn1/Nphs1/Serpinf2/Hip1r/Lmod1/Elmo3/Rhpn2/Myo5c/Sorbs3/Synpo2/Rflna/Sh3d21/…	79
GO:0032535	regulation of cellular component size	69/2000	333/13771	0.00119879	0.0121529	0.00960355	Aqp1/Slc12a1/Slc12a3/Mapt/Cyfip2/Arhgap35/Baiap2l2/Pecam1/Cdhr5/Cxcl12/Myo5b/Mgll/Fhod3/Nckap1/Vil1/Lpar3/Rapgef3/Kank1/Sema4g/Dmtn/Ush1c/Cdhr2/Esam/Shroom2/Kank4/Ryk/Shank3/Cdc42ep1/Pex11a/Eln/Dbn1/Sema6a/Pls1/Ntn1/Slc6a12/Pclo/Sema5a/Map2/Aqp11/Slit2/Atp5g1/Sema3g/Scin/Sema3b/Pfn2/Map1b/Nphs1/Hip1r/Sema6d/Lmod1/Wnt7b/Wnt5a/Islr2/Sema3f/Tmod1/Add2/Rgma/Ngf/Sema6c/F2rl1/Sptb/Cdc42ep5/Sctr/Plxna4/…	69
GO:0055074	calcium ion homeostasis	75/2000	368/13771	0.00122254	0.0123697	0.00977488	Ptger3/Pkd2/Slc34a1/Casr/Agt/Slc37a4/Atp1b1/Bmp4/Cdh5/Kl/Alpl/Ank2/Umod/Ptgfr/Lpar3/Kng2/Nol3/Synpo/Slc25a23/Pawr/Cx3cl1/Fgfr3/Calb1/Cacnb4/Sv2a/Sypl2/Cckar/Epor/Camk2n1/Clstn1/Ccl5/Pkhd1/Kdr/Agtr1a/Abcc6/Nalf2/Calcr/F2r/Atp6v1b1/Trpc1/Prkd1/Adra1a/Slc24a5/Adcy5/Nos1/Vdr/Pygm/Ackr2/Ric3/Bok/Tbxa2r/Wnt5a/Adrb1/Atp1a2/Cacna1g/Dmd/Mchr1/Xcr1/Cacna1c/Ngf/Cacnb3/Edn3/F2rl1/Tfap2b/Adm/Ccl8/Fzd2/C1qtnf1…	75
GO:0048864	stem cell development	21/2000	73/13771	0.001242	0.0125374	0.00990742	Folr1/Bmp4/Lama5/Sema4g/Erbb4/Sema6a/Nrtn/Bmp7/Sema5a/Foxc1/Sema3g/Sema3b/Sema6d/Foxc2/Wnt7b/Sema3f/Sema6c/Edn3/Pitx2/Sema3d/Ednra	21
GO:0007612	learning	30/2000	118/13771	0.00124392	0.0125374	0.00990742	Ttc36/Agt/Slc1a1/Rapgef3/Kalrn/Synpo/Shank2/Shank3/Tanc1/Stra6/Meis2/Ppp1r1b/Pak6/Syngap1/Reln/Nog/Cck/Apbb1/Atp1a2/Gabrb3/Kit/Sorcs3/Cacna1c/Ptn/Ephb2/Ndrg4/Chrd/Nrxn3/Shank1/Prkn	30
GO:0032956	regulation of actin cytoskeleton organization	67/2000	322/13771	0.00125165	0.0125911	0.00994988	Cgnl1/Arhgef5/Cyfip2/Arhgap35/Baiap2l2/Pecam1/Fam107a/Tek/Fhod3/Nckap1/Vil1/Celsr1/Rapgef3/Kank1/Synpo/Dmtn/Cx3cl1/Mdk/Esam/Limch1/Prox1/Shroom2/Kank4/Shank3/Cdc42ep1/Arhgef15/Phldb2/Eln/Dbn1/Fermt2/Sema5a/Asap3/Nox4/Dlc1/Slit2/Scin/Fscn1/Epha1/Pfn2/Rhpn1/Nphs1/Serpinf2/Jam3/Hip1r/Lmod1/Arhgap44/Rhpn2/Sorbs3/Synpo2/Tmod1/Synpo2l/Add2/Arhgef19/Kiss1r/Prkcq/F2rl1/Dixdc1/Smim22/Sptb/Cdc42ep5/Carmil3…	67
GO:0008344	adult locomotory behavior	22/2000	78/13771	0.00128007	0.0128192	0.0101301	Kcnj10/Mapt/Cxcl12/Kalrn/Cacnb4/Shank2/Adam22/Hoxd9/Epha4/Prex2/Hoxd10/Dab1/Atp1a2/Tmod1/Tshr/Cacna1c/Ngf/Hoxb8/Fgf12/Cend1/Sncg/Prkn	22
GO:0010721	negative regulation of cell development	37/2000	155/13771	0.00128413	0.0128192	0.0101301	Bmp4/Kank1/Sema4g/Dmtn/Fgfr3/Ryk/Npr2/Sema6a/Ntn1/Bmp7/Sema5a/Map2/Frzb/Slit2/Sema3g/Bcar1/Sema3b/Syngap1/Nog/Sema6d/Dab1/Wnt7b/Wnt5a/Sema3f/Rflna/Grb14/Rgma/Sema6c/Ptn/Ephb2/Id4/Mycn/Sema3d/Fbln1/Rtn4r/Tert/Spry4	37
GO:0045766	positive regulation of angiogenesis	37/2000	155/13771	0.00128413	0.0128192	0.0101301	Aqp1/Notch4/Fgf1/Tie1/Tek/Nos3/Ddah1/Cdh5/Flt1/Rapgef3/Cx3cl1/Mdk/Itgb8/Igf2/Vegfc/Sema5a/Ccl5/Kdr/Jcad/Agtr1a/Vegfd/Epha1/Prkd1/Foxc2/Ccbe1/Ramp2/Tbxa2r/Wnt5a/Ets1/Angpt2/Sfrp2/Angptl3/Adm/Tert/Apela/Angpt4/Gata2	37
GO:1904018	positive regulation of vasculature development	37/2000	155/13771	0.00128413	0.0128192	0.0101301	Aqp1/Notch4/Fgf1/Tie1/Tek/Nos3/Ddah1/Cdh5/Flt1/Rapgef3/Cx3cl1/Mdk/Itgb8/Igf2/Vegfc/Sema5a/Ccl5/Kdr/Jcad/Agtr1a/Vegfd/Epha1/Prkd1/Foxc2/Ccbe1/Ramp2/Tbxa2r/Wnt5a/Ets1/Angpt2/Sfrp2/Angptl3/Adm/Tert/Apela/Angpt4/Gata2	37
GO:0009581	detection of external stimulus	18/2000	59/13771	0.0012959	0.0128876	0.0101841	Pkd2/Reep6/Cxcl12/Hpn/Whrn/Pawr/Cacnb4/Sema5a/Bace1/Rgs9bp/Serpine2/Cabp4/Kit/Cacnb3/Kcnq1/Guca1b/Atp2b2/Piezo2	18
GO:0009582	detection of abiotic stimulus	18/2000	59/13771	0.0012959	0.0128876	0.0101841	Pkd2/Reep6/Cxcl12/Hpn/Whrn/Pawr/Cacnb4/Sema5a/Bace1/Rgs9bp/Serpine2/Cabp4/Kit/Cacnb3/Kcnq1/Guca1b/Atp2b2/Piezo2	18
GO:0050920	regulation of chemotaxis	44/2000	193/13771	0.00130471	0.0129506	0.0102339	Rarres2/Casr/Fgf1/Cxcl12/Sema4g/Cx3cl1/Mdk/Stk39/Ryk/Vegfc/Sema6a/Pdgfd/Dysf/Sema5a/Nbl1/Ccl5/Kdr/Robo2/Slit2/Sema3g/Sema3b/Zfp580/Vegfd/Prkd1/Cdh13/Tmem102/Jam3/Sema6d/Sucnr1/Wnt5a/Sema3f/Angpt2/Mmp28/Sema6c/Edn3/F2rl1/Ptn/Nova2/Artn/Plxna4/Sema3d/Ednra/Pdgfrb/Ccl27a	44
GO:0045197	establishment or maintenance of epithelial cell apical/basal polarity	14/2000	41/13771	0.00131696	0.0130474	0.0103104	Lama1/Fat1/Dlg5/Pard3/Camsap3/Mtcl1/Prickle2/Lin7a/Crb3/Wnt5a/Spag6l/Ptk7/Syne4/Crb2	14
GO:0014066	regulation of phosphatidylinositol 3-kinase signaling	24/2000	88/13771	0.00131995	0.0130523	0.0103143	Egf/Slc9a3r2/Agt/Dab2ip/Tek/Flt1/Erbb4/Ror1/Ptpn13/Pdgfd/Ppp1r16b/Ccl5/Kdr/Erbb2/F2r/Unc5b/Reln/Plxnb1/Serpine2/Angpt1/F2rl1/Dcn/Gper1/Pdgfrb	24
GO:1900271	regulation of long-term synaptic potentiation	16/2000	50/13771	0.00135219	0.0133458	0.0105462	Fam107a/Mme/Kalrn/Calb1/Adcy1/Shank3/Arc/Reln/Igsf11/Epha4/Nos1/Adrb1/Ptn/Ephb2/Cyp46a1/Shisa7	16
GO:0060537	muscle tissue development	72/2000	352/13771	0.0013688	0.0134843	0.0106557	Tgfbr3/Hlf/Igfbp5/Fgf1/Agt/Ppargc1a/Bmp4/Fhod3/Tenm4/Heg1/Myorg/Rbfox1/Usp2/Lrp2/Erbb4/Prox1/Sox6/Myh14/Nr2f2/Ppara/Igf2/Hspg2/Epor/Irx3/Eln/Stra6/Ccm2l/Bmp7/Dysf/Pkp2/Nox4/Yap1/Tbx2/Hoxd9/Foxc1/Fgf9/Boc/Dll4/Speg/Cntnap1/Myh6/Gata5/Adra1a/Hoxd10/Nphs1/Tbx3/Nog/Pgm5/Foxc2/Wnt5a/Adrb1/Dmd/Ihh/Myh11/Angpt1/Hey1/Plagl1/Nebl/Tfap2b/Lef1/Six4/Gjc1/Srpk3/Tcf21/Heyl/Pitx2/Trp63/Ednra/Capn3/Hey2/Pdgfrb/M…	72
GO:0045198	establishment of epithelial cell apical/basal polarity	2000-08-01	17/13771	0.00139047	0.0136456	0.0107831	Lama1/Fat1/Camsap3/Crb3/Wnt5a/Spag6l/Ptk7/Syne4	8
GO:1904748	regulation of apoptotic process involved in development	2000-08-01	17/13771	0.00139047	0.0136456	0.0107831	Tgfbr3/Pax2/Hnf1b/Bmp7/Foxc1/Pax8/Vdr/Foxc2	8
GO:0001764	neuron migration	35/2000	145/13771	0.00139299	0.0136456	0.0107831	Mapt/Dab2ip/Cxcl12/Celsr1/Neo1/Apbb2/Erbb4/Mdk/Nr2f2/Cckar/Sema6a/Ntn1/Celsr2/Bbs1/Lhx1/Reln/Robo3/Pomgnt2/Cck/Astn2/Kirrel3/Dab1/Fzd3/Apbb1/Auts2/Septin4/Adgrg1/Lmx1b/Gpm6a/Pitx2/Nr2f1/Mark1/Gata3/Astn1/Gata2	35
GO:0048675	axon extension	30/2000	119/13771	0.00143672	0.0140476	0.0111008	Mapt/Cxcl12/Myo5b/Mgll/Lamb2/Sema4g/Slit3/Ryk/Dbn1/Sema6a/Ntn1/Sema5a/Map2/Slit2/Atp5g1/Sema3g/Sema3b/Map1b/Sema6d/Auts2/Wnt5a/Islr2/Sema3f/Ngf/Sema6c/Edn3/Plxna4/Sema3d/Ednra/Rtn4r	30
GO:0006638	neutral lipid metabolic process	29/2000	114/13771	0.001472	0.0143389	0.011331	Ces1g/Acsl1/Slc37a4/G6pc/Abhd6/Aadac/Gpam/Mgll/Faah/Nr1h4/Pck1/Ces1d/Dgat2/Plpp1/Apob/Fitm2/Apoa2/Slc22a4/Mttp/Pcsk9/Mogat2/Thrb/Apoh/Mogat1/Lpin3/Cyp2e1/Angptl3/Tnxb/Dgkb	29
GO:0006639	acylglycerol metabolic process	29/2000	114/13771	0.001472	0.0143389	0.011331	Ces1g/Acsl1/Slc37a4/G6pc/Abhd6/Aadac/Gpam/Mgll/Faah/Nr1h4/Pck1/Ces1d/Dgat2/Plpp1/Apob/Fitm2/Apoa2/Slc22a4/Mttp/Pcsk9/Mogat2/Thrb/Apoh/Mogat1/Lpin3/Cyp2e1/Angptl3/Tnxb/Dgkb	29
GO:0034754	cellular hormone metabolic process	21/2000	74/13771	0.00150095	0.0145938	0.0115324	Ttr/Ppargc1a/Akr1c21/Rdh16f2/Rdh16/Bmp6/Aldh8a1/Clcn2/Hsd3b2/Cyp2d22/Sult1a1/Cyp2s1/Cacna1h/Cyp1a1/Hsd3b3/Hsd3b9/Adm/Rdh1/Dkk3/Star/Cyp46a1	21
GO:0043616	keratinocyte proliferation	2000-12-01	33/13771	0.00155096	0.0149965	0.0118506	Ptprk/Fermt1/Mdk/Irf6/Fst/Yap1/Kdf1/Prkd1/Cdh13/Vdr/Bcl11b/Trp63	12
GO:0045933	positive regulation of muscle contraction	2000-12-01	33/13771	0.00155096	0.0149965	0.0118506	Ptger3/Abat/Atp1a1/Pawr/Ace2/Adra2b/F2r/Adra1a/Tbxa2r/Kit/Kcnq1/Gper1	12
GO:0060071	Wnt signaling pathway, planar cell polarity pathway	2000-12-01	33/13771	0.00155096	0.0149965	0.0118506	Sfrp1/Celsr1/Ryk/Gpc3/Fzd1/Fzd3/Wnt7b/Wnt5a/Fzd6/Sfrp2/Fzd2/Ptk7	12
GO:1901890	positive regulation of cell junction assembly	23/2000	84/13771	0.00155528	0.0150105	0.0118617	Enpp2/Ptprd/Thbs2/Agt/Adgrl1/Epb41l5/Tek/Dlg5/Ace2/Irx3/Cldn5/Fermt2/Clstn1/Kdr/Lrrn1/Flrt1/Cldn19/Ephb3/Cux2/Crb3/Lrtm2/Ephb2/Amigo2	23
GO:0051588	regulation of neurotransmitter transport	25/2000	94/13771	0.00156027	0.0150309	0.0118779	Myo6/Chrna4/Grin3a/Slc18a1/Syp/Cacnb4/Adcy1/Cplx2/Stxbp5l/Slc4a8/Bace1/Slc18a2/Pfn2/Adra1a/Nr3c2/Nos1/Kcnc3/Htr1b/Sncaip/Ngf/Edn3/Syt12/Nrxn3/Sncg/Prkn	25
GO:0050926	regulation of positive chemotaxis	2000-09-01	21/13771	0.00158429	0.0151785	0.0119944	Casr/Cxcl12/Vegfc/Kdr/Vegfd/Cdh13/Angpt2/F2rl1/Artn	9
GO:0099560	synaptic membrane adhesion	2000-09-01	21/13771	0.00158429	0.0151785	0.0119944	Ptprd/Gpc4/Ptprf/Magi2/Lrfn3/Cadm1/Gpc6/Pcdh17/Lrfn4	9
GO:1902307	positive regulation of sodium ion transmembrane transport	2000-09-01	21/13771	0.00158429	0.0151785	0.0119944	Ank3/Wnk4/Prss8/Atp1b1/Tesc/Nos1/Atp1b2/Dmd/Gper1	9
GO:0110053	regulation of actin filament organization	53/2000	245/13771	0.00159729	0.015275	0.0120708	Cgnl1/Arhgef5/Cyfip2/Arhgap35/Baiap2l2/Pecam1/Fhod3/Nckap1/Vil1/Rapgef3/Kank1/Synpo/Dmtn/Cx3cl1/Esam/Limch1/Shroom2/Kank4/Shank3/Cdc42ep1/Arhgef15/Phldb2/Eln/Dbn1/Fermt2/Sema5a/Asap3/Nox4/Dlc1/Slit2/Scin/Epha1/Pfn2/Rhpn1/Nphs1/Serpinf2/Hip1r/Lmod1/Rhpn2/Sorbs3/Synpo2/Tmod1/Synpo2l/Add2/Kiss1r/Prkcq/F2rl1/Sptb/Cdc42ep5/Carmil3/Plekhh2/Shank1/Prkn	53
GO:0008543	fibroblast growth factor receptor signaling pathway	18/2000	60/13771	0.0016041	0.0153121	0.0121001	Fgf1/Kl/Fgfr3/Fgfrl1/Fgfr4/Frs3/Tbx2/Fgf9/Flrt1/Nog/Fat4/Wnt5a/Fgfbp1/Spry1/Chrd/Gata3/Sulf1/Spry4	18
GO:0060284	regulation of cell development	92/2000	472/13771	0.00161136	0.0153535	0.0121327	Enpp2/Ptprd/Mapt/Bmp4/Cxcl12/Cdh5/Myo5b/Tenm4/Flt1/Lpar3/Mme/Kank1/Sema4g/Kalrn/Dmtn/Cx3cl1/Lrp2/Ptprf/Proc/Fgfr3/Plxna2/Mdk/Ryk/Shank3/Npr2/Lims2/Vegfc/Dbn1/Sema6a/Ntn1/Cldn5/Bmp7/Fermt2/Sema5a/Kdr/Yap1/Map2/Robo2/Frzb/Slit2/Atp5g1/Sema3g/Bcar1/Sema3b/Syngap1/Reln/Dll4/Epha4/Map1b/Nog/Nos1/Plxnb1/Sema6d/Serpine2/Jade2/Aspa/Dab1/Fzd3/Cux2/Grip2/Wnt7b/Wnt5a/Islr2/Sema3f/Rflna/Kit/Grb14/Neurl1a/Sma…	92
GO:0110110	positive regulation of animal organ morphogenesis	2000-11-01	29/13771	0.00162839	0.0154874	0.0122386	Fgf1/Bmp4/Fgfr4/Robo2/Gata5/Ar/Wnt5a/Six4/Spry1/Gata3/Ednra	11
GO:0015695	organic cation transport	2000-10-01	25/13771	0.00165031	0.0155266	0.0122695	Slc47a1/Slc22a1/Slc44a4/Slc25a42/Pdzk1/Slc22a5/Slc19a3/Slc22a4/Slc22a2/Slc35f3	10
GO:0048169	regulation of long-term neuronal synaptic plasticity	2000-10-01	25/13771	0.00165031	0.0155266	0.0122695	Kcnj10/Agt/Synpo/Syp/Shank3/Kdr/Syngap1/Kit/Neurl1a/Ephb2	10
GO:0060512	prostate gland morphogenesis	2000-10-01	25/13771	0.00165031	0.0155266	0.0122695	Bmp4/Sfrp1/Bmp7/Nog/Ar/Wnt5a/Mmp2/Trp63/Id4/Sulf1	10
GO:0060740	prostate gland epithelium morphogenesis	2000-10-01	25/13771	0.00165031	0.0155266	0.0122695	Bmp4/Sfrp1/Bmp7/Nog/Ar/Wnt5a/Mmp2/Trp63/Id4/Sulf1	10
GO:0061484	hematopoietic stem cell homeostasis	2000-10-01	25/13771	0.00165031	0.0155266	0.0122695	Arhgef5/Glis2/Cadps2/Emcn/Fstl1/Crispld1/Myct1/Nbea/Septin4/Adgrg1	10
GO:0097205	renal filtration	2000-10-01	25/13771	0.00165031	0.0155266	0.0122695	Aqp1/Adgrf5/Umod/F2r/Rhpn1/Rhpn2/F2rl1/Jchain/Ednra/Sulf1	10
GO:0030856	regulation of epithelial cell differentiation	30/2000	120/13771	0.00165486	0.0155415	0.0122813	Notch4/Bmp4/Cdh5/Sall1/Cdkn1c/Proc/Bmp6/Pax2/Wwtr1/Hoxa7/Cldn5/Prom1/Lhx1/Yap1/Frzb/Foxc1/Kdf1/Tbx3/Pax8/Vdr/Fat4/Esrp1/Hey1/Spry1/Atoh8/Trp63/Prlr/Mycn/Gata3/Hey2	30
GO:0051924	regulation of calcium ion transport	49/2000	223/13771	0.00166648	0.0156225	0.0123453	Egf/Ptger3/Pkd2/Casr/Spink1/Agt/Atp1b1/Bmp4/Cxcl12/Nos3/Ank2/Lpar3/Rapgef3/Nol3/Pawr/Cx3cl1/Usp2/Cacnb4/Cckar/Ehd3/Dysf/Ccl5/Agtr1a/Calcr/F2r/Trpc1/Prkd1/Pacsin3/Nos1/Cldn16/Vdr/Lilra5/Adrb1/Atp1a2/Cacna1g/Dmd/Mchr1/Cacna1c/Ngf/Cacnb3/Stac/Gper1/Ednra/Atp2b2/Capn3/P2rx5/Rem1/Pdgfrb/Cacnb2	49
GO:0014065	phosphatidylinositol 3-kinase signaling	29/2000	115/13771	0.00170073	0.0159059	0.0125693	Egf/Slc9a3r2/Agt/Dab2ip/Tek/Flt1/Irs1/Erbb4/Ror1/Ptpn13/Pdgfd/Ppp1r16b/Pear1/Ccl5/Kdr/Erbb2/F2r/Pik3c2b/Unc5b/Reln/Prex2/Plxnb1/Serpine2/Angpt1/F2rl1/Dcn/Gata3/Gper1/Pdgfrb	29
GO:0030323	respiratory tube development	41/2000	179/13771	0.00170279	0.0159059	0.0125693	Epas1/Igfbp5/Fgf1/Bmp4/Nos3/Lama1/Heg1/Adamtsl2/Lama5/Pcsk5/Celsr1/Slc23a1/Fgfr3/Dlg5/Clcn2/Fgfr4/Gpc3/Stra6/Kdr/Yap1/Tbx2/Sim2/Traf4/Nfib/Thrb/Fgf9/Nog/Esrp2/Ccbe1/Hoxa5/Acvr2b/Wnt7b/Wnt5a/Esrp1/Spry1/Ptk7/Tcf21/Pitx2/Mycn/Mgp/Pdgfrb	41
GO:0050922	negative regulation of chemotaxis	16/2000	51/13771	0.00170881	0.0159233	0.0125831	Sema4g/Ryk/Sema6a/Sema5a/Nbl1/Robo2/Slit2/Sema3g/Sema3b/Sema6d/Wnt5a/Sema3f/Angpt2/Mmp28/Sema6c/Sema3d	16
GO:0045055	regulated exocytosis	43/2000	190/13771	0.00171075	0.0159233	0.0125831	Cltrn/Myo6/Steap2/Chrna4/Grin3a/Syp/Dmtn/Cacnb4/Adcy1/Sv2a/Cplx2/Cadps2/Syde1/Stxbp5l/Syt2/Pclo/Syt9/Syt3/Erc2/Grik5/Slc4a8/Bace1/Ptgds/Pfn2/Adra1a/Syt17/Cacna1h/Nr3c2/Htr1b/Sptbn2/Cacna1g/Rapgef4/Syt7/Kit/Rph3al/Cacna1c/F2rl1/Syn2/Clnk/Syt12/Nrxn3/Kcnb1/Gata2	43
GO:0007219	Notch signaling pathway	36/2000	152/13771	0.0017157	0.0159411	0.0125971	Notch4/Nr1h4/Jag2/Pgam2/Hnf1b/Egfl7/Bmp7/Tcim/Yap1/Tbx2/Robo2/Notch3/Foxc1/Cdh6/Llgl2/Dll4/Gata5/Rcan2/Dtx1/Nr0b2/Foxc2/Fat4/Grip2/Nrarp/Nrip2/Dlk1/Kit/Neurl1a/Hey1/Heyl/Reck/Trp63/Zfp423/Hey2/Angpt4/Gata2	36
GO:0051606	detection of stimulus	28/2000	110/13771	0.00174247	0.0161611	0.012771	Pigr/Pkd2/Casr/Reep6/Cxcl12/Hpn/Whrn/Pawr/Cdhr2/Cacnb4/Sema5a/Yap1/Bace1/Dach1/Rgs9bp/Cadm1/Serpine2/Cabp4/Kit/Cacnb3/Kcnmb1/Kcnq1/Rtp3/Lpo/Guca1b/Azgp1/Atp2b2/Piezo2	28
GO:0043271	negative regulation of ion transport	32/2000	131/13771	0.00177646	0.0164472	0.012997	Ptger3/Ank3/Fxyd2/Abat/Wnk4/Pkd2/Spink1/Nos3/Slc18a1/Pawr/Usp2/Maob/Stk39/Hsd3b2/Dysf/Gabbr1/Pcsk9/Hecw2/Ano9/Pacsin3/Nos1/Serpine2/Kcne1l/Htr1b/Hsd3b3/Atp1a2/Kcnh2/Cacnb3/Kcnq1/Fgf12/Ephb2/Rem1	32
GO:0006833	water transport	2000-07-01	14/13771	0.00180857	0.0165725	0.0130961	Aqp1/Slc5a1/Aqp11/Aqp6/Aqp3/Sctr/Aqp7	7
GO:0042249	establishment of planar polarity of embryonic epithelium	2000-07-01	14/13771	0.00180857	0.0165725	0.0130961	Sfrp1/Celsr1/Fzd1/Wnt5a/Sfrp2/Fzd2/Ptk7	7
GO:0086014	atrial cardiac muscle cell action potential	2000-07-01	14/13771	0.00180857	0.0165725	0.0130961	Ank2/Kcnn2/Kcne1l/Kcnj5/Cacna1c/Kcnq1/Cacnb2	7
GO:0086026	atrial cardiac muscle cell to AV node cell signaling	2000-07-01	14/13771	0.00180857	0.0165725	0.0130961	Ank2/Kcnn2/Kcne1l/Kcnj5/Cacna1c/Kcnq1/Cacnb2	7
GO:0086066	atrial cardiac muscle cell to AV node cell communication	2000-07-01	14/13771	0.00180857	0.0165725	0.0130961	Ank2/Kcnn2/Kcne1l/Kcnj5/Cacna1c/Kcnq1/Cacnb2	7
GO:0032411	positive regulation of transporter activity	26/2000	100/13771	0.00180901	0.0165725	0.0130961	Ank3/Wnk4/Pkd2/Atp1b1/Bmp4/Ank2/Rapgef3/Pdzk1/Cacnb4/Stk39/Shank3/Ehd3/Lrrc52/Arc/Htr3a/Tesc/Reln/Atp1b2/Adrb1/Dmd/Cacnb3/Ephb2/Stac/Gper1/Ednra/Cacnb2	26
GO:2000177	regulation of neural precursor cell proliferation	23/2000	85/13771	0.00184472	0.0168701	0.0133313	Egf/Slc16a2/Sall1/Cx3cl1/Lrp2/Mdk/Prox1/Emx1/Lims2/Vegfc/Lhx1/Spint2/Dll4/Nog/Fzd3/Wnt5a/Adgrg1/Smarcd3/Ptn/Zfp423/Tox/Cend1/Gata2	23
GO:0007422	peripheral nervous system development	17/2000	56/13771	0.00185602	0.0169337	0.0133815	Agt/Slc5a3/Lamb2/Fa2h/Ndrg1/Sh3tc2/Erbb2/Pard3/Adam22/Hoxd9/Cntnap1/Hoxd10/Dmd/Ngf/Artn/Heyl/Plxna4	17
GO:0072507	divalent inorganic cation homeostasis	79/2000	397/13771	0.00185814	0.0169337	0.0133815	Ptger3/Ank3/Pkd2/Slc34a1/Casr/Agt/Slc37a4/Atp1b1/Slc1a1/Bmp4/Slc39a5/Slc30a2/Cdh5/Kl/Alpl/Ank2/Umod/Ptgfr/Lpar3/Kng2/Nol3/Synpo/Slc25a23/Pawr/Cx3cl1/Fgfr3/Calb1/Cacnb4/Sv2a/Sypl2/Cckar/Epor/Camk2n1/Clstn1/Ccl5/Pkhd1/Kdr/Agtr1a/Abcc6/Nalf2/Calcr/F2r/Atp6v1b1/Trpc1/Prkd1/Adra1a/Slc24a5/Adcy5/Nos1/Vdr/Pygm/Ackr2/Ric3/Bok/Tbxa2r/Wnt5a/Adrb1/Atp1a2/Cacna1g/Dmd/Mchr1/Xcr1/Cacna1c/Ngf/Cacnb3/Edn3/F2rl1/…	79
GO:0010634	positive regulation of epithelial cell migration	34/2000	142/13771	0.00186958	0.0170083	0.0134405	Aqp1/Egf/Enpp2/Fgf1/Agt/Plpp3/Bmp4/Epb41l5/Tek/Nos3/Vil1/Prox1/Igf2/Vegfc/Amotl1/Sema5a/Kdr/Jcad/Bcar1/Zfp580/Rab25/Prkd1/Foxc2/Ccbe1/Wnt5a/Ets1/Epb41l4b/Angpt1/Fgfbp1/Alox12/Atoh8/Gata3/Angpt4/Gata2	34
GO:0098656	anion transmembrane transport	36/2000	153/13771	0.00193674	0.0175885	0.0138989	Kcnj10/Slc12a1/Slc12a3/Cltrn/Slc16a7/Slc16a12/Slc34a1/Casr/Folr1/Agt/Slc37a4/Slc1a1/Slc47a1/Slc44a4/Slc17a1/Slc25a42/Lrp2/Slc23a1/Slc6a20b/Ace2/Slc1a2/Slc3a1/Slc13a1/Slc4a8/Slc22a2/Ano9/Slc13a2/Slc25a21/Slc1a3/Slc25a29/Gabrb3/Slc6a20a/Slc7a13/Slc26a4/Slc13a4/Lrrc8e	36
GO:0035592	establishment of protein localization to extracellular region	64/2000	310/13771	0.00194008	0.0175885	0.0138989	Egf/Ptger3/Abat/Cltrn/Casr/Pde4c/Afm/Sfrp1/Hnf4a/Neo1/Nr1h4/Cd200/Rhbdf1/Rab11fip3/Irs1/Dmtn/C1qtnf3/Ildr2/Vegfc/Hnf1b/Cckar/Malrd1/Hnf1a/Srcin1/Stxbp5l/Camk2n1/Pclo/Ccl5/Syt9/Agtr1a/Mttp/Ptprn2/F2r/Exph5/Llgl2/Cavin1/Pfkm/Slc18a2/Adcy5/Sytl4/Nos1/Nr0b2/Apbb1/Acvr2b/Sucnr1/Adrb1/Rapgef4/Syt7/A1cf/Rph3al/Cacna1c/Olfm2/Prkcq/F2rl1/Inhbb/Nos2/Kcnq1/Tfap2b/Comp/Kcnb1/Gper1/Tvp23a/Sncg/Prkn	64
GO:0001974	blood vessel remodeling	15/2000	47/13771	0.00194876	0.0176062	0.0139129	Epas1/Tgfbr3/Cbs/Nos3/Nol3/Eln/Foxc1/Dll4/Foxc2/Acvr2b/Angpt2/Erg/Nos2/Hoxa3/Ednra	15
GO:1903053	regulation of extracellular matrix organization	15/2000	47/13771	0.00194876	0.0176062	0.0139129	Aebp1/Agt/Tie1/Fgfr4/Phldb2/Sema5a/Antxr1/Ddr1/Cyp2j6/Fscn1/Chadl/Ets1/Angptl7/Tnxb/Prdm5	15
GO:0014068	positive regulation of phosphatidylinositol 3-kinase signaling	19/2000	66/13771	0.0020591	0.018539	0.01465	Egf/Agt/Tek/Flt1/Erbb4/Ror1/Pdgfd/Ccl5/Kdr/Erbb2/F2r/Unc5b/Reln/Plxnb1/Angpt1/F2rl1/Dcn/Gper1/Pdgfrb	19
GO:0061053	somite development	19/2000	66/13771	0.0020591	0.018539	0.01465	Epb41l5/Cobl/Nckap1/Sfrp1/Plxna2/Lhx1/Frzb/Foxc1/Nog/Meox1/Foxc2/Nrarp/Wnt5a/Ihh/Sfrp2/Lef1/Six4/Dmrt2/Crb2	19
GO:0070839	metal ion export	2000-12-01	34/13771	0.00208431	0.0187337	0.0148039	Atp1b1/Atp1a1/Atp4a/Slc4a4/Kcnk5/Atp1b2/Kcne1l/Atp1a2/Kcnh2/Kcnq1/Kcna2/Kcnb1	12
GO:0030111	regulation of Wnt signaling pathway	57/2000	271/13771	0.00215385	0.0193255	0.0152716	Egf/Lgr4/Sostdc1/Klf15/Folr1/Plpp3/Sox17/Dab2ip/Sall1/Sox13/Fermt1/Sfrp1/Trabd2b/Kank1/Fgfr3/Mdk/Fzd4/Wwtr1/Hnf1b/Hnf1a/Lgr5/Sost/Gpc3/Bicc1/Sema5a/Mcc/Yap1/Notum/Grb10/Lzts2/Sox7/Frzb/Fgf9/Fzd1/Eda/Nog/Atp6v1c2/Prickle1/Tle2/Nrarp/Wnt5a/Rnf43/Fzd6/Sfrp2/Ptpru/Dixdc1/Shisa3/Gpc5/Lef1/Ptk7/Reck/Wnt5b/Dkk3/Tmem198/Tert/Sulf1/Prkn	57
GO:0015721	bile acid and bile salt transport	2000-08-01	18/13771	0.00218653	0.0194851	0.0153977	Nr1h4/Hnf1a/Slc51b/Slco1a6/Slco1a1/Abcc2/Slc10a5/Atp8b1	8
GO:0042537	benzene-containing compound metabolic process	2000-08-01	18/13771	0.00218653	0.0194851	0.0153977	Cyp4b1/Ephx2/Kyat1/Hao2/Fah/Afmid/Gstm5/Kyat3	8
GO:0086010	membrane depolarization during action potential	2000-08-01	18/13771	0.00218653	0.0194851	0.0153977	Ank3/Ptpn3/Scn4b/Cacna1h/Cacna1g/Cacna1c/Kcnh2/Cacnb2	8
GO:0090103	cochlea morphogenesis	2000-08-01	18/13771	0.00218653	0.0194851	0.0153977	Hpn/Pax2/Tbx2/Frzb/Wnt5a/Tshr/Fzd2/Ptk7	8
GO:0035272	exocrine system development	14/2000	43/13771	0.00220838	0.0194933	0.0154042	Lama1/Lama5/Clcn2/Igf2/Bmp7/Tfcp2l1/Foxc1/Nfib/Eda/Igsf3/Esrp2/Ntn4/Esrp1/Edar	14
GO:0072348	sulfur compound transport	14/2000	43/13771	0.00220838	0.0194933	0.0154042	Slc22a8/Slc1a1/Slc44a4/Slc7a9/Slc26a1/Abcg2/Slc19a3/Slc3a1/Slc26a10/Slc13a1/Slc35f3/Slc7a13/Slc26a4/Slc26a7	14
GO:0098815	modulation of excitatory postsynaptic potential	14/2000	43/13771	0.00220838	0.0194933	0.0154042	Chrna4/Prkcz/Tmem25/Shank3/Dbn1/Pclo/Reln/Igsf11/Celf4/Cux2/Grip2/Cacnb3/Shank1/Prkn	14
GO:0001991	regulation of systemic arterial blood pressure by circulatory renin-angiotensin	2000-06-01	11/13771	0.00222935	0.0194933	0.0154042	Agt/Agtr1a/F2r/Sucnr1/Adrb1/F2rl1	6
GO:0009071	serine family amino acid catabolic process	2000-06-01	11/13771	0.00222935	0.0194933	0.0154042	Cbs/Dao/Thnsl2/Amt/Gldc/Shmt1	6
GO:0021604	cranial nerve structural organization	2000-06-01	11/13771	0.00222935	0.0194933	0.0154042	Pax2/Sema3f/Dmd/Hoxb2/Kcna2/Plxna4	6
GO:0021889	olfactory bulb interneuron differentiation	2000-06-01	11/13771	0.00222935	0.0194933	0.0154042	Sall1/Erbb4/Robo2/Slit2/Sall3/Wnt5a	6
GO:0032536	regulation of cell projection size	2000-06-01	11/13771	0.00222935	0.0194933	0.0154042	Cdhr5/Vil1/Ush1c/Cdhr2/Pls1/Wnt7b	6
GO:0042415	norepinephrine metabolic process	2000-06-01	11/13771	0.00222935	0.0194933	0.0154042	Epas1/Kl/Rtl4/Gata3/Ednra/Prkn	6
GO:0048845	venous blood vessel morphogenesis	2000-06-01	11/13771	0.00222935	0.0194933	0.0154042	Notch4/Heg1/Ephb4/Prox1/Pitx2/Chrd	6
GO:0060080	inhibitory postsynaptic potential	2000-06-01	11/13771	0.00222935	0.0194933	0.0154042	Abat/Chrna4/Cx3cl1/Dbn1/Adrb1/Gabrb3	6
GO:0061448	connective tissue development	49/2000	226/13771	0.00223217	0.0194933	0.0154042	Cbs/Ppargc1a/Bmp4/Nr1h4/Dgat2/Col27a1/Fgfr3/Bmp6/Mdk/Sox6/Itgb8/Hspg2/Rorc/Pdgfd/Bmp7/Bbs1/Guca2b/Osr2/Frzb/Nfib/Thrb/Fgf9/Bmp3/Nog/Mboat2/Foxc2/Cnmd/Zbtb16/Hoxa5/Wnt7b/Wnt5a/Hoxc4/Chadl/Rflna/Ihh/Sfrp2/Csgalnact1/Sox5/Hoxa3/Bmp8a/Bgn/Comp/Smad9/Msx1/Id4/Mycn/Mgp/Sulf1/Pdgfrb	49
GO:2001259	positive regulation of cation channel activity	17/2000	57/13771	0.00229313	0.0199923	0.0157985	Ank3/Pkd2/Bmp4/Ank2/Cacnb4/Shank3/Ehd3/Lrrc52/Arc/Reln/Adrb1/Cacnb3/Ephb2/Stac/Gper1/Ednra/Cacnb2	17
GO:0035640	exploration behavior	2000-10-01	26/13771	0.00233661	0.0201895	0.0159543	Abat/Chrna4/Shank2/Shank3/Gad1/Nog/Atp1a2/Gabrb3/Lsamp/Chrd	10
GO:0009187	cyclic nucleotide metabolic process	2000-09-01	22/13771	0.00233891	0.0201895	0.0159543	Npr1/Cacnb4/Adcy1/Adcy6/Npr2/Pde9a/Adcy5/Gucy1b1/Atp2b2	9
GO:0035115	embryonic forelimb morphogenesis	2000-09-01	22/13771	0.00233891	0.0201895	0.0159543	Mecom/Osr2/Hoxd9/Hoxa9/Tbx3/Cacna1c/Reck/Msx1/Trp63	9
GO:0035116	embryonic hindlimb morphogenesis	2000-09-01	22/13771	0.00233891	0.0201895	0.0159543	Bmp4/Mecom/Gpc3/Osr2/Tbx3/Zbtb16/Pitx2/Msx1/Trp63	9
GO:0035929	steroid hormone secretion	2000-09-01	22/13771	0.00233891	0.0201895	0.0159543	Agt/Cyp2j5/Bmp6/Fzd4/Agtr1a/Ecrg4/Kcnq1/C1qtnf1/Pomc	9
GO:0055064	chloride ion homeostasis	2000-09-01	22/13771	0.00233891	0.0201895	0.0159543	Slc12a1/Slc12a3/Wnk4/Umod/Car12/Bsnd/Atp6v1b1/Abcc2/Kcnq1	9
GO:0010633	negative regulation of epithelial cell migration	18/2000	62/13771	0.00240825	0.0207538	0.0164002	Tgfbr3/Dab2ip/Mmrn2/Card10/Nr2f2/Dnaja4/Marveld3/Mcc/Slit2/Dll4/Pfn2/Ptprr/Apoh/Tbxa2r/Angpt2/Stard13/Dcn/Angpt4	18
GO:0060541	respiratory system development	44/2000	199/13771	0.00245953	0.0210626	0.0166442	Epas1/Igfbp5/Fgf1/Bmp4/Nos3/Lama1/Heg1/Adamtsl2/Lama5/Celsr1/Slc23a1/Fgfr3/Dlg5/Fgfrl1/Clcn2/Fgfr4/Gpc3/Stra6/Kdr/Yap1/Tbx2/Sim2/Nfib/Thrb/Fgf9/Speg/Eda/Nog/Esrp2/Ccbe1/Hoxa5/Acvr2b/Wnt7b/Wnt5a/Esrp1/Lef1/Six4/Spry1/Ptk7/Tcf21/Pitx2/Mycn/Mgp/Pdgfrb	44
GO:0015807	L-amino acid transport	15/2000	48/13771	0.00246019	0.0210626	0.0166442	Kcnj10/Cltrn/Agt/Slc1a1/Slc47a1/Slc7a9/Slc6a20b/Ace2/Slc1a2/Slc3a1/Slc22a2/Slc1a3/Slc25a29/Slc6a20a/Slc7a13	15
GO:0017156	calcium-ion regulated exocytosis	15/2000	48/13771	0.00246019	0.0210626	0.0166442	Cltrn/Cadps2/Syt2/Syt9/Syt3/Syt17/Cacna1h/Cacna1g/Rapgef4/Syt7/Rph3al/Cacna1c/Syn2/Syt12/Kcnb1	15
GO:0061383	trabecula morphogenesis	15/2000	48/13771	0.00246019	0.0210626	0.0166442	Tgfbr3/Tek/Heg1/Sfrp1/Fgfr3/Ccm2l/Bmp7/Dll4/Nog/Plxnb1/Vdr/Mmp2/Hey1/Fbn2/Hey2	15
GO:0016101	diterpenoid metabolic process	13/2000	39/13771	0.00248194	0.021145	0.0167094	Ttr/Rarres2/Rdh16f2/Rdh16/Aldh8a1/Bco1/Abca4/Cyp2j6/Pecr/Cyp2s1/Cyp1a1/Rdh5/Rdh1	13
GO:0071526	semaphorin-plexin signaling pathway	13/2000	39/13771	0.00248194	0.021145	0.0167094	Sema4g/Plxna2/Sema6a/Sema5a/Sema3g/Sema3b/Plxnb1/Sema6d/Sema3f/Sema6c/Plxna4/Sema3d/Ednra	13
GO:0089718	amino acid import across plasma membrane	13/2000	39/13771	0.00248194	0.021145	0.0167094	Kcnj10/Cltrn/Slc16a2/Agt/Slc1a1/Slc47a1/Slc6a20b/Ace2/Slc1a2/Slc22a4/Slc22a2/Slc1a3/Slc6a20a	13
GO:2001257	regulation of cation channel activity	30/2000	123/13771	0.00248897	0.0211456	0.0167098	Ank3/Pkd2/Kcnj1/Ppargc1a/Chrna4/Bmp4/Ank2/Cacnb4/Shank3/Ehd3/Lrrc52/Arc/Dysf/Rph3a/Reln/Kcns1/Kcne1l/Adrb1/Dmd/Cacng7/Cacnb3/Kcnq1/Fgf12/Ephb2/Stac/Gper1/Ednra/Rem1/Shank1/Cacnb2	30
GO:0006835	dicarboxylic acid transport	19/2000	67/13771	0.00249009	0.0211456	0.0167098	Kcnj10/Abat/Myo6/Folr1/Slc1a1/Slc26a1/Lrp2/Slc1a2/Slc3a1/Gabbr1/Slc22a6/Slc13a2/Slc25a21/Cck/Slc1a3/Abcc2/Slc7a13/Slc26a7/Lrrc8e	19
GO:0030516	regulation of axon extension	25/2000	97/13771	0.00249479	0.0211512	0.0167142	Mapt/Cxcl12/Myo5b/Mgll/Sema4g/Ryk/Dbn1/Sema6a/Ntn1/Sema5a/Map2/Slit2/Atp5g1/Sema3g/Sema3b/Map1b/Sema6d/Wnt5a/Islr2/Sema3f/Ngf/Sema6c/Plxna4/Sema3d/Rtn4r	25
GO:0046889	positive regulation of lipid biosynthetic process	23/2000	87/13771	0.00256291	0.0216583	0.017115	Adgrf5/Fgf1/Slc45a3/Agt/Pcx/Abhd6/Ppargc1a/Gpam/Rdh16f2/Hnf4a/Nr1h4/Rdh16/Dgat2/Fabp3/Bmp6/Erbb4/Ppara/Igf2/Ccdc3/Sorbs1/Sec14l2/Rdh1/Star	23
GO:0002027	regulation of heart rate	21/2000	77/13771	0.0025699	0.0216583	0.017115	Epas1/Agt/Slc1a1/Ank2/Scn4b/Pkp2/Myh6/Adra1a/Kcne1l/Kcnj5/Adrb1/Cacna1g/Dmd/Cacna1c/Kcnh2/Edn3/Kcnq1/Adm/Ednra/Hey2/Cacnb2	21
GO:0008306	associative learning	21/2000	77/13771	0.0025699	0.0216583	0.017115	Ttc36/Agt/Slc1a1/Rapgef3/Synpo/Shank2/Shank3/Tanc1/Meis2/Ppp1r1b/Syngap1/Reln/Nog/Cck/Apbb1/Atp1a2/Kit/Cacna1c/Ndrg4/Chrd/Shank1	21
GO:0046928	regulation of neurotransmitter secretion	22/2000	82/13771	0.00257552	0.0216583	0.017115	Myo6/Chrna4/Grin3a/Syp/Cacnb4/Adcy1/Cplx2/Stxbp5l/Slc4a8/Bace1/Pfn2/Adra1a/Nr3c2/Kcnc3/Htr1b/Sncaip/Ngf/Edn3/Syt12/Nrxn3/Sncg/Prkn	22
GO:0060021	roof of mouth development	22/2000	82/13771	0.00257552	0.0216583	0.017115	Tgfbr3/Jag2/Itgb8/Gas1/Irf6/Fras1/Bnc2/Tbx2/Osr2/Fzd1/Tbx3/Ephb3/Acvr2b/Wnt5a/Gabrb3/Gdf11/Lef1/Ephb2/Fzd2/Tcf21/Msx1/Prdm16	22
GO:0001841	neural tube formation	29/2000	118/13771	0.00257946	0.0216583	0.017115	Folr1/Arhgap35/Bmp4/Sall1/Cobl/Nckap1/Sfrp1/Celsr1/Enah/Lrp2/Pax2/Bmp7/Dlc1/Cc2d2a/Spint2/Fzd1/Nog/Prickle1/St14/Fzd3/Wnt5a/Fzd6/Sfrp2/Rgma/Cecr2/Shroom3/Adm/Fzd2/Ptk7	29
GO:0030902	hindbrain development	31/2000	129/13771	0.00272559	0.0228487	0.0180557	Egf/Cbs/Whrn/Plxna2/Mdk/Prox1/Fzd4/Gas1/Hnf1b/Bmp7/Lhx1/Dlc1/Foxc1/Nfib/Nog/Atp1b2/Serpine2/Dab1/Sptbn2/Gabrb3/Hoxb2/Lmx1b/Dixdc1/Lef1/Ephb2/Smad9/Zfp423/Trnp1/Cend1/Atp2b2/Gata2	31
GO:0061387	regulation of extent of cell growth	27/2000	108/13771	0.0027502	0.0230181	0.0181895	Mapt/Cxcl12/Myo5b/Mgll/Lpar3/Sema4g/Ryk/Dbn1/Sema6a/Ntn1/Sema5a/Map2/Slit2/Atp5g1/Sema3g/Sema3b/Map1b/Sema6d/Wnt5a/Islr2/Sema3f/Rgma/Ngf/Sema6c/Plxna4/Sema3d/Rtn4r	27
GO:0032350	regulation of hormone metabolic process	2000-12-01	35/13771	0.00275864	0.0230518	0.0182162	Ppargc1a/Atp1a1/Hpn/Rdh16f2/Rdh16/Bmp6/Clcn2/Igf2/Pax8/Rdh1/Dkk3/Gata3	12
GO:0009306	protein secretion	63/2000	309/13771	0.00285172	0.0237916	0.0188008	Egf/Ptger3/Abat/Cltrn/Casr/Pde4c/Sfrp1/Hnf4a/Neo1/Nr1h4/Cd200/Rhbdf1/Rab11fip3/Irs1/Dmtn/C1qtnf3/Ildr2/Vegfc/Hnf1b/Cckar/Malrd1/Hnf1a/Srcin1/Stxbp5l/Camk2n1/Pclo/Ccl5/Syt9/Agtr1a/Mttp/Ptprn2/F2r/Exph5/Llgl2/Cavin1/Pfkm/Slc18a2/Adcy5/Sytl4/Nos1/Nr0b2/Apbb1/Acvr2b/Sucnr1/Adrb1/Rapgef4/Syt7/A1cf/Rph3al/Cacna1c/Olfm2/Prkcq/F2rl1/Inhbb/Nos2/Kcnq1/Tfap2b/Comp/Kcnb1/Gper1/Tvp23a/Sncg/Prkn	63
GO:0006700	C21-steroid hormone biosynthetic process	2000-07-01	15/13771	0.00296869	0.0246888	0.0195098	Ppargc1a/Bmp6/Clcn2/Hsd3b2/Cacna1h/Hsd3b3/Dkk3	7
GO:0035930	corticosteroid hormone secretion	2000-07-01	15/13771	0.00296869	0.0246888	0.0195098	Agt/Bmp6/Agtr1a/Ecrg4/Kcnq1/C1qtnf1/Pomc	7
GO:0001702	gastrulation with mouth forming second	2000-11-01	31/13771	0.00301973	0.0250336	0.0197823	Plpp3/Tenm4/Lhx1/Nat8f1/Nat8/Acvr2b/Wnt5a/Nat8f2/Chrd/Crb2/Nat8f3	11
GO:0046189	phenol-containing compound biosynthetic process	2000-11-01	31/13771	0.00301973	0.0250336	0.0197823	Epas1/Dao/Kl/Cyp2d22/Gpr37/Agtr1a/Trpc1/Slc24a5/Ddc/Wnt5a/Gata3	11
GO:0042632	cholesterol homeostasis	21/2000	78/13771	0.00304511	0.0251642	0.0198855	Ces1g/Slc37a4/G6pc/Ces1e/Ephx2/Abca5/Hpn/Hnf4a/Nr1h4/Ces1d/Dgat2/Fabp3/Apob/Ces1f/Fgfr4/Malrd1/Apoa2/Mttp/Pcsk9/Slco1a6/Angptl3	21
GO:0043648	dicarboxylic acid metabolic process	21/2000	78/13771	0.00304511	0.0251642	0.0198855	Aldh4a1/Prodh/Qprt/Folr1/Aldh5a1/Aldh1l1/Pcx/Adhfe1/Ddo/Prodh2/Nr1h4/Pck1/Me3/Hoga1/Grhpr/Me1/Acmsd/Kyat3/Shmt1/Amdhd1/Acot4	21
GO:0090090	negative regulation of canonical Wnt signaling pathway	28/2000	114/13771	0.00305606	0.0252149	0.0199255	Sostdc1/Sox17/Dab2ip/Sox13/Fermt1/Sfrp1/Mdk/Fzd4/Wwtr1/Sost/Gpc3/Bicc1/Mcc/Notum/Lzts2/Frzb/Fzd1/Nog/Prickle1/Tle2/Wnt5a/Fzd6/Sfrp2/Ptpru/Shisa3/Wnt5b/Dkk3/Prkn	28
GO:0038084	vascular endothelial growth factor signaling pathway	13/2000	40/13771	0.00319592	0.0263273	0.0208046	Dab2ip/Vegfc/Sema6a/Kdr/Jcad/Cadm4/Tspan12/Foxc1/Vegfd/Prkd1/Ccbe1/Dcn/Pdgfrb	13
GO:0008045	motor neuron axon guidance	2000-10-01	27/13771	0.00323428	0.0264765	0.0209225	Cxcl12/Ntn1/Erbb2/Lhx1/Slit2/Epha4/Nog/Chn1/Sema3f/Plxna4	10
GO:0019934	cGMP-mediated signaling	2000-10-01	27/13771	0.00323428	0.0264765	0.0209225	Aqp1/Npr1/Pdzd3/Npr2/Guca2b/Pde9a/Pde3a/Nos2/Gucy1b1/Rundc3a	10
GO:0060441	epithelial tube branching involved in lung morphogenesis	2000-10-01	27/13771	0.00323428	0.0264765	0.0209225	Bmp4/Lama1/Celsr1/Dlg5/Yap1/Tbx2/Esrp2/Hoxa5/Esrp1/Spry1	10
GO:1900273	positive regulation of long-term synaptic potentiation	2000-10-01	27/13771	0.00323428	0.0264765	0.0209225	Mme/Kalrn/Adcy1/Shank3/Reln/Igsf11/Nos1/Adrb1/Ephb2/Shisa7	10
GO:1901617	organic hydroxy compound biosynthetic process	39/2000	174/13771	0.00326506	0.0266862	0.0210882	Epas1/Pcbd1/Ces1g/Prkaa2/Fgf1/Dao/Ces1e/Kl/Ldhb/Pck1/Ces1d/Ephx1/Bmp6/Amacr/Prox1/Clcn2/Dhcr24/Apob/Cyp2d22/Ces1f/Fgfr4/Malrd1/Hnf1a/Gpr37/Agtr1a/Slc27a2/Trpc1/Slc24a5/Ip6k3/Cacna1h/Sec14l2/Ddc/Wnt5a/Alox12/Dkk3/Star/Gata3/Gper1/Baat	39
GO:0048771	tissue remodeling	37/2000	163/13771	0.00327079	0.0266862	0.0210882	Lgr4/Epas1/Tgfbr3/Igfbp5/Slc34a1/Car2/Cbs/Spp2/Agt/Tie1/Nos3/Umod/Sfrp1/Cspg4/Nol3/Fgfr3/Mdk/Hnf1a/Eln/Nox4/F2r/Foxc1/Dll4/Vdr/Foxc2/Htr1b/Acvr2b/Mmp2/Dlk1/Ihh/Syt7/Angpt2/Erg/Ptn/Nos2/Hoxa3/Ednra	37
GO:0003170	heart valve development	16/2000	54/13771	0.0032803	0.0266862	0.0210882	Tie1/Bmp4/Nos3/Slit3/Fgfrl1/Stra6/Robo2/Slit2/Smad6/Gata5/Erg/Hey1/Heyl/Pitx2/Gata3/Hey2	16
GO:1900046	regulation of hemostasis	16/2000	54/13771	0.0032803	0.0266862	0.0210882	Ptger3/Abat/Kng2/Dmtn/Proc/F2r/Serpinf2/Apoh/Serpine2/Tbxa2r/F2rl1/Ephb2/Alox12/Comp/C1qtnf1/Serping1	16
GO:0001709	cell fate determination	2000-08-01	19/13771	0.00330051	0.0267259	0.0211196	Sox17/Bmp4/Jag2/Prox1/Pax2/Tbx2/Gata3/Gata2	8
GO:0001759	organ induction	2000-08-01	19/13771	0.00330051	0.0267259	0.0211196	Fgf1/Bmp4/Fgfr4/Robo2/Gata5/Ar/Wnt5a/Spry1	8
GO:0019228	neuronal action potential	2000-08-01	19/13771	0.00330051	0.0267259	0.0211196	Ank3/Pawr/Myh14/Cacna1h/Cacna1g/Rapgef4/Fgf12/Kcna2	8
GO:0010259	multicellular organism aging	2000-09-01	23/13771	0.00335302	0.0268601	0.0212256	Arhgef12/Alpl/Gna11/Slc1a2/Agtr1a/Adra1a/Comp/Trp63/Ednra	9
GO:0021602	cranial nerve morphogenesis	2000-09-01	23/13771	0.00335302	0.0268601	0.0212256	Pax2/Sema3f/Dmd/Hoxb2/Atp8b1/Hoxa3/Ephb2/Kcna2/Plxna4	9
GO:0045987	positive regulation of smooth muscle contraction	2000-09-01	23/13771	0.00335302	0.0268601	0.0212256	Ptger3/Abat/Pawr/Adra2b/F2r/Adra1a/Tbxa2r/Kit/Gper1	9
GO:0048566	embryonic digestive tract development	2000-09-01	23/13771	0.00335302	0.0268601	0.0212256	Rarres2/Sall1/Pcsk5/Hnf1b/Stra6/Fgf9/Ihh/Tcf21/Pitx2	9
GO:0055083	monovalent inorganic anion homeostasis	2000-09-01	23/13771	0.00335302	0.0268601	0.0212256	Slc12a1/Slc12a3/Wnk4/Umod/Car12/Bsnd/Atp6v1b1/Abcc2/Kcnq1	9
GO:0061311	cell surface receptor signaling pathway involved in heart development	2000-09-01	23/13771	0.00335302	0.0268601	0.0212256	Sox17/Bmp4/Dll4/Nog/Wnt5a/Hey1/Msx1/Chrd/Hey2	9
GO:0071542	dopaminergic neuron differentiation	2000-09-01	23/13771	0.00335302	0.0268601	0.0212256	Cxcl12/Sfrp1/Pax2/Ryk/Vegfd/Wnt5a/Sfrp2/Tshr/Lmx1b	9
GO:0048638	regulation of developmental growth	64/2000	317/13771	0.00337419	0.0269883	0.0213269	Tgfbr3/Mapt/Agt/Bmp4/Cxcl12/Gpam/Myo5b/Mgll/Acacb/Vil1/Lpar3/Sema4g/Ghr/Fgfr3/Erbb4/Prox1/Ppara/Igf2/Ryk/Hnf1b/Dbn1/Sema6a/Pls1/Ntn1/Syt2/Sema5a/Yap1/Tbx2/Syt3/Map2/Slit2/Atp5g1/Foxc1/Sema3g/Sema3b/Fgf9/Myh6/Map1b/Syt17/Nog/Ar/Sema6d/Wwc1/Foxc2/Wnt5a/Islr2/Adrb1/Sema3f/Tshr/Cacna1c/Cacng7/Rgma/Ngf/Sema6c/Six4/Dusp9/Plxna4/Sema3d/Azgp1/Capn3/Rtn4r/P2rx5/Hey2/Prkn	64
GO:0009117	nucleotide metabolic process	74/2000	376/13771	0.00340605	0.0272016	0.0214955	Acss1/Aldob/Acsl1/Pdk2/Qprt/Prkaa2/Esrrb/Acsm2/Glyat/Fbp1/Ppargc1a/Dpyd/Nos3/Gpam/Pank1/Gcdh/Acacb/Cda/Gpd1/Slc4a4/Hnf4a/Dhtkd1/Npr1/Enpp5/Ces1d/Dgat2/Pipox/Tkfc/Acsm1/Ldhd/Cacnb4/Adcy1/Adcy6/Ppara/Slc4a1/Acnat2/Npr2/Pgam2/Upb1/Keg1/Ak1/Aspdh/Nudt4/Fitm2/Acsm5/Dpys/Pde9a/Nudt12/Ehhadh/Atp5g1/Pklr/Acot3/Pfkm/Adcy5/Fhit/Nos1/Shmt1/Enpp3/Acot12/Acnat1/Ak7/Acot4/Nos2/Sult1b1/Acsm3/Eno4/Gucy1b1/Ak4/Gu…	74
GO:0062013	positive regulation of small molecule metabolic process	31/2000	131/13771	0.00350022	0.027911	0.0220561	Ces1g/Prkaa2/Fgf1/Esrrb/Slc45a3/Agt/Ppargc1a/Ces1e/Nos3/Gpd1/Slc4a4/Rdh16f2/Hnf4a/Nr1h4/Irs1/Rdh16/Ces1d/Dgat2/Bmp6/Ppara/Igf2/Ces1f/Sorbs1/Cyp2j6/Nos1/Sec14l2/Nos2/Rdh1/Star/Gper1/Prkn	31
GO:1904036	negative regulation of epithelial cell apoptotic process	14/2000	45/13771	0.0035472	0.0282418	0.0223175	Tek/Cdh5/Mdk/Ppara/Sema5a/Pkhd1/Kdr/Yap1/Ramp2/Angpt1/Ngf/Gata3/Tert/Gata2	14
GO:0006163	purine nucleotide metabolic process	62/2000	306/13771	0.00355504	0.0282418	0.0223175	Acss1/Aldob/Acsl1/Pdk2/Prkaa2/Esrrb/Acsm2/Glyat/Fbp1/Ppargc1a/Nos3/Gpam/Pank1/Gcdh/Acacb/Gpd1/Slc4a4/Hnf4a/Dhtkd1/Npr1/Ces1d/Dgat2/Pipox/Tkfc/Acsm1/Ldhd/Cacnb4/Adcy1/Adcy6/Ppara/Slc4a1/Acnat2/Npr2/Pgam2/Keg1/Ak1/Nudt4/Fitm2/Acsm5/Pde9a/Ehhadh/Atp5g1/Pklr/Acot3/Pfkm/Adcy5/Fhit/Nos1/Acot12/Acnat1/Acot4/Nos2/Sult1b1/Acsm3/Eno4/Gucy1b1/Ak4/Guca1b/Baat/Atp2b2/Hkdc1/Prkn	62
GO:0060395	SMAD protein signal transduction	19/2000	69/13771	0.00358071	0.0282418	0.0223175	Bmp4/Hnf4a/Pbld2/Bmp6/Inha/Wwtr1/Hnf1a/Magi2/Bmp7/Bmp3/Smad6/Veph1/Jade2/Gdf11/Inhbb/Bmp8a/Atoh8/Smad9/Apela	19
GO:1903034	regulation of response to wounding	33/2000	142/13771	0.00359003	0.0282418	0.0223175	Ptger3/Abat/Plpp3/Fermt1/Vil1/Neo1/Kng2/Kank1/Dmtn/Ptprf/Proc/Mdk/Rtn4rl1/Phldb2/Fermt2/Cadm4/F2r/Epha4/Cldn19/Serpinf2/Apoh/Serpine2/Foxc2/Tbxa2r/Tafa5/Rgma/F2rl1/Ptn/Ephb2/Alox12/C1qtnf1/Serping1/Rtn4r	33
GO:0055092	sterol homeostasis	21/2000	79/13771	0.00359181	0.0282418	0.0223175	Ces1g/Slc37a4/G6pc/Ces1e/Ephx2/Abca5/Hpn/Hnf4a/Nr1h4/Ces1d/Dgat2/Fabp3/Apob/Ces1f/Fgfr4/Malrd1/Apoa2/Mttp/Pcsk9/Slco1a6/Angptl3	21
GO:0006730	one-carbon metabolic process	2000-12-01	36/13771	0.00359971	0.0282418	0.0223175	Sardh/Car14/Car2/Aldh1l1/Car12/Car4/Car7/Gnmt/Car8/Shmt1/Dmgdh/Car11	12
GO:0010464	regulation of mesenchymal cell proliferation	2000-12-01	36/13771	0.00359971	0.0282418	0.0223175	Bmp4/Irs1/Gas1/Kdr/Nfib/Fgf9/Wnt5a/Ihh/Ptn/Trp63/Chrd/Mycn	12
GO:0035886	vascular associated smooth muscle cell differentiation	2000-12-01	36/13771	0.00359971	0.0282418	0.0223175	Cth/Fgf9/Smad6/Ramp2/Kit/Adm/Pitx2/Comp/Gper1/Ednra/Hey2/Pdgfrb	12
GO:0006112	energy reserve metabolic process	20/2000	74/13771	0.00360108	0.0282418	0.0223175	Adgrf5/Esrrb/Slc37a4/G6pc/Kl/Ppp1r1a/Irs1/Gys2/Igf2/Sorbs1/Grb10/Pfkm/Gnmt/Pygm/Gcgr/Adrb1/Pcdh12/Phlda2/Ppp1r3c/Pomc	20
GO:0008593	regulation of Notch signaling pathway	20/2000	74/13771	0.00360108	0.0282418	0.0223175	Notch4/Jag2/Egfl7/Bmp7/Tcim/Yap1/Robo2/Llgl2/Dll4/Gata5/Dtx1/Nrarp/Dlk1/Kit/Neurl1a/Hey1/Reck/Trp63/Hey2/Gata2	20
GO:0044344	cellular response to fibroblast growth factor stimulus	20/2000	74/13771	0.00360108	0.0282418	0.0223175	Fgf1/Kl/Sfrp1/Fgfr3/Fgfrl1/Fgfr4/Frs3/Tbx2/Fgf9/Dll4/Flrt1/Nog/Fat4/Wnt5a/Fgfbp1/Spry1/Chrd/Gata3/Sulf1/Spry4	20
GO:0030178	negative regulation of Wnt signaling pathway	32/2000	137/13771	0.00376916	0.0295157	0.0233241	Sostdc1/Sox17/Dab2ip/Sox13/Fermt1/Sfrp1/Trabd2b/Mdk/Fzd4/Wwtr1/Sost/Gpc3/Bicc1/Mcc/Notum/Grb10/Lzts2/Frzb/Fgf9/Fzd1/Nog/Prickle1/Tle2/Wnt5a/Rnf43/Fzd6/Sfrp2/Ptpru/Shisa3/Wnt5b/Dkk3/Prkn	32
GO:0007517	muscle organ development	52/2000	249/13771	0.00382273	0.0298904	0.0236202	Tgfbr3/Hlf/Bmp4/Cntfr/Heg1/Myorg/Lama5/Rbfox1/Fhl1/Usp2/Lrp2/Prox1/Fgfrl1/Myh14/Nr2f2/Igf2/Epor/Eln/Stra6/Ccm2l/Dysf/Pkp2/Hoxd9/Foxc1/Fzd1/Boc/Dll4/Cntnap1/Myh6/Hoxd10/Nphs1/Nog/Foxc2/Cryab/Wnt5a/Unc45b/Dmd/Angpt1/Hey1/Plagl1/Lef1/Six4/Srpk3/Fzd2/Tcf21/Heyl/Pitx2/Msx1/Mymx/Ednra/Capn3/Hey2	52
GO:0009636	response to toxic substance	25/2000	100/13771	0.0038669	0.0301907	0.0238575	Slc22a8/Sod3/Glyat/Nos3/Ephx2/Slc22a18/Abcg2/Arnt2/Ces1d/Inmt/Ephx1/Slc23a1/Fbln5/Slc17a3/Gstm5/Trpm6/Ccl5/Cyp2f2/Slc18a2/Cyp1a1/Htr1b/Ddc/Abcc2/Aldh1a7/Prkn	25
GO:0014706	striated muscle tissue development	46/2000	215/13771	0.00390113	0.0301941	0.0238602	Tgfbr3/Fgf1/Agt/Bmp4/Fhod3/Tenm4/Heg1/Lrp2/Erbb4/Prox1/Sox6/Ppara/Hspg2/Epor/Irx3/Ccm2l/Bmp7/Pkp2/Nox4/Yap1/Tbx2/Foxc1/Fgf9/Boc/Dll4/Speg/Myh6/Gata5/Adra1a/Tbx3/Nog/Pgm5/Foxc2/Wnt5a/Adrb1/Myh11/Angpt1/Hey1/Nebl/Lef1/Gjc1/Pitx2/Ednra/Hey2/Pdgfrb/Mylk3	46
GO:0030007	cellular potassium ion homeostasis	2000-06-01	12/13771	0.00391351	0.0301941	0.0238602	Atp1b1/Atp1a1/Atp4a/Bsnd/Atp1b2/Atp1a2	6
GO:0036376	sodium ion export across plasma membrane	2000-06-01	12/13771	0.00391351	0.0301941	0.0238602	Atp1b1/Atp1a1/Atp4a/Slc4a4/Atp1b2/Atp1a2	6
GO:0042416	dopamine biosynthetic process	2000-06-01	12/13771	0.00391351	0.0301941	0.0238602	Epas1/Dao/Cyp2d22/Gpr37/Agtr1a/Ddc	6
GO:0046415	urate metabolic process	2000-06-01	12/13771	0.00391351	0.0301941	0.0238602	G6pc/Abcg2/Slc17a1/Slc17a3/Slc22a12/Slc16a9	6
GO:0048340	paraxial mesoderm morphogenesis	2000-06-01	12/13771	0.00391351	0.0301941	0.0238602	Nckap1/Hnf1a/Foxc1/Foxc2/Wnt5a/Lef1	6
GO:0071625	vocalization behavior	2000-06-01	12/13771	0.00391351	0.0301941	0.0238602	Myh14/Shank2/Shank3/Auts2/Nrxn3/Shank1	6
GO:0097623	potassium ion export across plasma membrane	2000-06-01	12/13771	0.00391351	0.0301941	0.0238602	Kcnk5/Kcne1l/Kcnh2/Kcnq1/Kcna2/Kcnb1	6
GO:0006753	nucleoside phosphate metabolic process	75/2000	384/13771	0.00392485	0.030237	0.0238941	Acss1/Aldob/Acsl1/Pdk2/Qprt/Prkaa2/Esrrb/Acsm2/Glyat/Fbp1/Ppargc1a/Dpyd/Nos3/Gpam/Pank1/Gcdh/Acacb/Cda/Gpd1/Slc4a4/Hnf4a/Dhtkd1/Npr1/Enpp5/Ces1d/Dgat2/Pipox/Tkfc/Acsm1/Ldhd/Cacnb4/Adcy1/Adcy6/Ppara/Slc4a1/Acnat2/Npr2/Pgam2/Upb1/Keg1/Ak1/Aspdh/Nudt4/Fitm2/Acsm5/Dpys/Pde9a/Nudt12/Ehhadh/Entpd2/Atp5g1/Pklr/Acot3/Pfkm/Adcy5/Fhit/Nos1/Shmt1/Enpp3/Acot12/Acnat1/Ak7/Acot4/Nos2/Sult1b1/Acsm3/Eno4/Gucy1b1…	75
GO:0070372	regulation of ERK1 and ERK2 cascade	54/2000	261/13771	0.00398389	0.0305983	0.0241796	Egf/Timp3/Casr/Fgf1/Dab2ip/Mturn/Bmp4/Cxcl12/Tek/Dusp15/Cx3cl1/Prkcz/Garem1/C1qtnf3/Fgfr3/Erbb4/Ace2/Nlrp6/Ndrg2/Epor/Fgfr4/Sema6a/Pdgfd/Fermt2/Ccl5/Pkhd1/Kdr/Erbb2/Nox4/Calcr/F2r/Denn2b/Epha4/Adra1a/Serpinf2/Ptprr/Rps6ka6/Dmd/Angpt1/Ngf/Arhgap8/F2rl1/Pla2g5/Thpo/Ephb2/Ccl8/Spry1/Ndrg4/Dusp9/Gper1/Ednra/Fbln1/Spry4/Pdgfrb	54
GO:0030513	positive regulation of BMP signaling pathway	2000-11-01	32/13771	0.00400685	0.0305983	0.0241796	Tgfbr3/Bmp4/Cdh5/Neo1/Kcp/Gpc3/Kdr/Msx1/Zfp423/Crb2/Sulf1	11
GO:0030901	midbrain development	2000-11-01	32/13771	0.00400685	0.0305983	0.0241796	Sfrp1/Fgfr3/Dlg5/Ryk/Fzd3/Wnt5a/Fzd6/Sfrp2/Lmx1b/Smad9/Msx1	11
GO:0045746	negative regulation of Notch signaling pathway	2000-11-01	32/13771	0.00400685	0.0305983	0.0241796	Notch4/Egfl7/Bmp7/Tcim/Dll4/Nrarp/Dlk1/Neurl1a/Hey1/Hey2/Gata2	11
GO:0090162	establishment of epithelial cell polarity	2000-11-01	32/13771	0.00400685	0.0305983	0.0241796	Lama1/Fat1/Fermt1/Pard3/Camsap3/Crb3/Wnt5a/Hey1/Spag6l/Ptk7/Syne4	11
GO:0099084	postsynaptic specialization organization	2000-11-01	32/13771	0.00400685	0.0305983	0.0241796	Ptprd/Shank2/Shank3/Nptx1/Dbn1/Arhgef9/Syngap1/Reln/Cntnap1/Cadm1/Lrfn4	11
GO:0030324	lung development	39/2000	176/13771	0.00402168	0.0306668	0.0242337	Epas1/Igfbp5/Fgf1/Bmp4/Nos3/Lama1/Heg1/Adamtsl2/Lama5/Celsr1/Slc23a1/Fgfr3/Dlg5/Clcn2/Fgfr4/Gpc3/Stra6/Kdr/Yap1/Tbx2/Sim2/Nfib/Thrb/Fgf9/Nog/Esrp2/Ccbe1/Hoxa5/Acvr2b/Wnt7b/Wnt5a/Esrp1/Spry1/Ptk7/Tcf21/Pitx2/Mycn/Mgp/Pdgfrb	39
GO:0035315	hair cell differentiation	13/2000	41/13771	0.00406829	0.030977	0.0244789	Myo6/Clic5/Whrn/Jag2/Ush1c/Pls1/Esrp1/Hey1/Kcnq1/Tgm3/Mycn/Atp2b2/Hey2	13
GO:0009259	ribonucleotide metabolic process	61/2000	302/13771	0.00409548	0.0310936	0.024571	Acss1/Aldob/Acsl1/Pdk2/Prkaa2/Esrrb/Acsm2/Glyat/Fbp1/Ppargc1a/Dpyd/Gpam/Pank1/Gcdh/Acacb/Cda/Gpd1/Slc4a4/Hnf4a/Dhtkd1/Npr1/Ces1d/Dgat2/Pipox/Tkfc/Acsm1/Ldhd/Cacnb4/Adcy1/Adcy6/Ppara/Slc4a1/Acnat2/Npr2/Pgam2/Upb1/Keg1/Ak1/Nudt4/Fitm2/Acsm5/Dpys/Pde9a/Ehhadh/Atp5g1/Pklr/Acot3/Pfkm/Adcy5/Acot12/Acnat1/Acot4/Sult1b1/Acsm3/Eno4/Gucy1b1/Ak4/Baat/Atp2b2/Hkdc1/Prkn	61
GO:0019216	regulation of lipid metabolic process	61/2000	302/13771	0.00409548	0.0310936	0.024571	Ces1g/Rarres2/Pdk2/Adgrf5/Prkaa2/Fgf1/Slc45a3/Agt/Dab2ip/Pcx/Abhd6/Ppargc1a/Ces1e/Igfbp7/Atp1a1/Tek/Aadac/Gpam/Ephx2/Acacb/Flt1/Rdh16f2/Hnf4a/Nr1h4/Pck1/Irs1/Rdh16/Ces1d/Dgat2/Fabp3/Fgfr3/Bmp6/Erbb4/Prox1/Clcn2/Ppara/Apob/Igf2/Ces1f/Fgfr4/Malrd1/Ccdc3/Rorc/Fitm2/Apoa2/Agtr1a/Sorbs1/Thrb/Dhh/Apoh/Sec14l2/Bcl11b/Kit/Angptl3/Sctr/Rdh1/Dkk3/Star/Gper1/Tm6sf2/Pdgfrb	61
GO:0030879	mammary gland development	27/2000	111/13771	0.0041392	0.0313799	0.0247973	Egf/Igfbp5/Sostdc1/Notch4/Arhgap35/Bmp4/Irs1/Kalrn/Erbb4/Irf6/Ntn1/Tbx2/Ddr1/Slit2/Hoxd9/Hoxa9/Tbx3/Ar/Vdr/Hoxa5/Wnt5a/Neurl1a/Lef1/Msx1/Prlr/Gata3/Atp2b2	27
GO:0008544	epidermis development	49/2000	233/13771	0.00423767	0.0320799	0.0253505	Lgr4/Prss8/Igfbp5/Myo6/Clic5/Sostdc1/Bmp4/Kazn/Fermt1/Lama5/Celsr1/Whrn/Jag2/Ush1c/Fa2h/Ppara/Sox18/Irf6/Lgr5/Hoxa7/Pls1/Fst/Evpl/Yap1/Mreg/Exph5/Foxc1/Kdf1/Ldb2/Ovol1/Eda/St14/Vdr/Fzd3/Krt10/Wnt5a/Bcl11b/Esrp1/Fzd6/Hey1/Kcnq1/Foxq1/Edar/Zfp750/Trp63/Tgm3/Mycn/Atp2b2/Hey2	49
GO:0048738	cardiac muscle tissue development	43/2000	199/13771	0.00426736	0.0322581	0.0254912	Tgfbr3/Fgf1/Agt/Bmp4/Fhod3/Tenm4/Heg1/Lrp2/Erbb4/Prox1/Sox6/Ppara/Hspg2/Epor/Irx3/Ccm2l/Bmp7/Pkp2/Nox4/Yap1/Tbx2/Foxc1/Fgf9/Dll4/Speg/Myh6/Gata5/Adra1a/Tbx3/Nog/Foxc2/Wnt5a/Adrb1/Myh11/Angpt1/Hey1/Nebl/Gjc1/Pitx2/Ednra/Hey2/Pdgfrb/Mylk3	43
GO:0097106	postsynaptic density organization	2000-10-01	28/13771	0.00438582	0.033058	0.0261233	Ptprd/Shank2/Shank3/Nptx1/Dbn1/Syngap1/Reln/Cntnap1/Cadm1/Lrfn4	10
GO:0099054	presynapse assembly	2000-10-01	28/13771	0.00438582	0.033058	0.0261233	Ptprd/Gpc4/Farp1/Pclo/Lrfn3/Fzd1/Cadm1/Gpc6/Pcdh17/Lrfn4	10
GO:0006721	terpenoid metabolic process	14/2000	46/13771	0.00443017	0.0332009	0.0262363	Ttr/Rarres2/Rdh16f2/Rdh16/Aldh8a1/Bco1/Abca4/Cyp2j6/Pecr/Cyp2s1/Cyp1a1/Cyp2e1/Rdh5/Rdh1	14
GO:0007528	neuromuscular junction development	14/2000	46/13771	0.00443017	0.0332009	0.0262363	Lamb2/Kalrn/Cacnb4/Col4a5/Erbb2/Sorbs1/F2r/Dok7/Cntnap1/Pdzrn3/Cacnb3/Ptn/Six4/Cacnb2	14
GO:1902475	L-alpha-amino acid transmembrane transport	14/2000	46/13771	0.00443017	0.0332009	0.0262363	Kcnj10/Cltrn/Agt/Slc1a1/Slc47a1/Slc6a20b/Ace2/Slc1a2/Slc3a1/Slc22a2/Slc1a3/Slc25a29/Slc6a20a/Slc7a13	14
GO:2000179	positive regulation of neural precursor cell proliferation	14/2000	46/13771	0.00443017	0.0332009	0.0262363	Egf/Cx3cl1/Lrp2/Mdk/Prox1/Vegfc/Lhx1/Dll4/Nog/Fzd3/Adgrg1/Smarcd3/Zfp423/Tox	14
GO:0016049	cell growth	86/2000	452/13771	0.00448741	0.0335817	0.0265372	Mapt/Cyfip2/Igfbp5/Agt/Sox17/Dab2ip/Fbp1/Fam107a/Cth/Cxcl12/Igfbp7/Epb41l5/Myo5b/Mgll/Slc44a4/Hpn/Cobl/Sfrp1/Cda/Lamb2/Hnf4a/Lpar3/Fhl1/Sema4g/Slit3/Dcbld2/Prkcz/Cdhr2/Epb41l3/Ppara/Emx1/Ryk/Gas1/Igfbp3/Tead1/Cgref1/Dbn1/Sema6a/Ntn1/Clstn1/Syt2/Kif26a/Sema5a/Erbb2/Yap1/Ddr1/Syt3/Map2/Pak6/Frzb/Slit2/Atp5g1/Sema3g/Sh3gl2/Sema3b/Flrt1/Map1b/Adra1a/Syt17/Sema6d/D7Ertd443e/Cadm1/Serpine2/Jade2/Auts2/…	86
GO:0030073	insulin secretion	37/2000	166/13771	0.00450972	0.0337005	0.0266311	Ptger3/Abat/Cltrn/Casr/Pde4c/Sfrp1/Hnf4a/Nr1h4/Irs1/Ildr2/Hnf1b/Cckar/Hnf1a/Stxbp5l/Camk2n1/Pclo/Ccl5/Syt9/Ptprn2/Pfkm/Slc18a2/Adcy5/Sytl4/Nos1/Nr0b2/Acvr2b/Rapgef4/Syt7/Rph3al/Cacna1c/Inhbb/Nos2/Kcnq1/Tfap2b/Kcnb1/Gper1/Prkn	37
GO:0048015	phosphatidylinositol-mediated signaling	33/2000	144/13771	0.00451852	0.0337181	0.026645	Egf/Slc9a3r2/Agt/Dab2ip/Tek/Flt1/Irs1/Erbb4/Ror1/Ptpn13/Pdgfd/Ppp1r16b/Pear1/Ccl5/Kdr/Erbb2/F2r/Pik3c2b/Unc5b/Pitpnm2/Reln/Prex2/Plxnb1/Plcd4/Serpine2/Car8/Npr3/Angpt1/F2rl1/Dcn/Gata3/Gper1/Pdgfrb	33
GO:0006816	calcium ion transport	64/2000	321/13771	0.00455077	0.0339103	0.0267969	Egf/Ptger3/Cachd1/Pkd2/Casr/Spink1/Agt/Atp1b1/Chrna4/Bmp4/Cxcl12/Nos3/Ank2/Grin3a/Lpar3/Rapgef3/Nol3/Slc25a23/Pawr/Cx3cl1/Usp2/Cacnb4/Cckar/Ehd3/Trpm6/Dysf/Ccl5/Agtr1a/Nalf2/Calcr/F2r/Bspry/Trpc1/Prkd1/Pacsin3/Adra1a/Slc24a5/Cacna1h/Nos1/Cldn16/Vdr/Ramp2/Lilra5/Adrb1/Atp1a2/Cacna1g/Dmd/Gja4/Mchr1/Xcr1/Cacna1c/Cacng7/Ngf/Cacnb3/Ccl8/Stac/Gper1/Ednra/Atp2b2/Capn3/P2rx5/Rem1/Pdgfrb/Cacnb2	64
GO:1901343	negative regulation of vasculature development	24/2000	96/13771	0.00458873	0.0341446	0.026982	Thbs2/Agt/Tie1/Dab2ip/Tek/Flt1/Col4a3/Col4a2/Fbln5/Sema6a/Cldn5/Foxc1/Apoh/Cnmd/Hoxa5/Cd59a/Angpt2/Tafa5/Angptl7/Stard13/Ptn/Dcn/Angpt4/Sulf1	24
GO:0007530	sex determination	2000-07-01	16/13771	0.0046221	0.0341529	0.0269886	Tmem184a/Fgf9/Dhh/Ar/Insrr/Six4/Tcf21	7
GO:0010766	negative regulation of sodium ion transport	2000-07-01	16/13771	0.0046221	0.0341529	0.0269886	Fxyd2/Wnk4/Stk39/Pcsk9/Hecw2/Serpine2/Atp1a2	7
GO:0050909	sensory perception of taste	2000-07-01	16/13771	0.0046221	0.0341529	0.0269886	Pigr/Scnn1a/Reep2/Rtp3/Lef1/Lpo/Azgp1	7
GO:0060973	cell migration involved in heart development	2000-07-01	16/13771	0.0046221	0.0341529	0.0269886	Folr1/Bmp4/Bmp7/Ndrg4/Pitx2/Ednra/Pdgfrb	7
GO:0001523	retinoid metabolic process	2000-12-01	37/13771	0.00463554	0.0341529	0.0269886	Ttr/Rarres2/Rdh16f2/Rdh16/Aldh8a1/Bco1/Abca4/Cyp2j6/Cyp2s1/Cyp1a1/Rdh5/Rdh1	12
GO:0021545	cranial nerve development	2000-12-01	37/13771	0.00463554	0.0341529	0.0269886	Sall1/Pax2/Slc1a3/Sema3f/Dmd/Hoxb2/Atp8b1/Hoxa3/Ephb2/Six4/Kcna2/Plxna4	12
GO:0042491	inner ear auditory receptor cell differentiation	2000-12-01	37/13771	0.00463554	0.0341529	0.0269886	Myo6/Clic5/Whrn/Jag2/Ush1c/Pls1/Esrp1/Hey1/Kcnq1/Mycn/Atp2b2/Hey2	12
GO:0014823	response to activity	2000-09-01	24/13771	0.0046828	0.034355	0.0271483	Prkaa2/Tns2/Agt/Ppargc1a/Gpam/Perm1/Slc4a1/Fndc5/Capn3	9
GO:0099633	protein localization to postsynaptic specialization membrane	2000-09-01	24/13771	0.0046828	0.034355	0.0271483	Gpc4/Kalrn/Prkcz/Nptx1/Magi2/Adam22/Gpc6/Rapgef4/Cacng7	9
GO:0099645	neurotransmitter receptor localization to postsynaptic specialization membrane	2000-09-01	24/13771	0.0046828	0.034355	0.0271483	Gpc4/Kalrn/Prkcz/Nptx1/Magi2/Adam22/Gpc6/Rapgef4/Cacng7	9
GO:0001756	somitogenesis	15/2000	51/13771	0.00469582	0.034355	0.0271483	Epb41l5/Cobl/Nckap1/Sfrp1/Plxna2/Lhx1/Foxc1/Meox1/Foxc2/Nrarp/Wnt5a/Sfrp2/Lef1/Dmrt2/Crb2	15
GO:0060425	lung morphogenesis	15/2000	51/13771	0.00469582	0.034355	0.0271483	Bmp4/Lama1/Celsr1/Dlg5/Yap1/Tbx2/Nfib/Nog/Esrp2/Hoxa5/Wnt7b/Esrp1/Spry1/Tcf21/Pitx2	15
GO:0051962	positive regulation of nervous system development	55/2000	269/13771	0.00477128	0.0348584	0.0275461	Enpp2/Ptprd/Mapt/Thbs2/Adgrl1/Cxcl12/Myo5b/Tenm4/Flt1/Lpar3/Mme/Kalrn/Cx3cl1/Lrp2/Ptprf/Plxna2/Mdk/Dlg5/Shank3/Vegfc/Dbn1/Ntn1/Clstn1/Sema5a/Kdr/Robo2/Atp5g1/Lrrn1/Reln/Flrt1/Epha4/Map1b/Nog/Plxnb1/Serpine2/Jade2/Aspa/Fzd3/Ephb3/Cux2/Islr2/Kit/Neurl1a/Smarcd3/Ngf/Dixdc1/Ptn/Map6/Lrtm2/Ephb2/Amigo2/Obsl1/Plxna4/Star/Gper1	55
GO:0002251	organ or tissue specific immune response	2000-08-01	20/13771	0.00480881	0.0349374	0.0276085	Pigr/Umod/Defb1/Rab17/Igha/Ear2/Gp2/Ifnlr1	8
GO:0019400	alditol metabolic process	2000-08-01	20/13771	0.00480881	0.0349374	0.0276085	Sord/Pck1/Dgat2/Tkfc/Dysf/Mogat2/Mogat1/Angptl3	8
GO:0050927	positive regulation of positive chemotaxis	2000-08-01	20/13771	0.00480881	0.0349374	0.0276085	Casr/Cxcl12/Vegfc/Kdr/Vegfd/Cdh13/F2rl1/Artn	8
GO:0098810	neurotransmitter reuptake	2000-08-01	20/13771	0.00480881	0.0349374	0.0276085	Kcnj10/Slc22a1/Slc18a1/Slc1a2/Slc22a2/Slc18a2/Nos1/Prkn	8
GO:0050805	negative regulation of synaptic transmission	16/2000	56/13771	0.00487769	0.0353887	0.0279651	Mapt/Gnai1/Abhd6/Mgll/Tmem25/Shank2/Shank3/Arc/Gabbr1/Celf4/Htr1b/Rapgef4/Sorcs3/Pcdh17/Kcnb1/Prkn	16
GO:0120192	tight junction assembly	17/2000	61/13771	0.0049883	0.0361251	0.0285471	Cldn2/Pecam1/Cdh5/Cldn10/Patj/Esam/Cldn5/Marveld3/Ildr1/Pard3/Cldn15/Ocln/Cldn19/Cldn16/Ramp2/Cldn8/Ephb2	17
GO:0003333	amino acid transmembrane transport	20/2000	76/13771	0.00500282	0.0361251	0.0285471	Kcnj10/Cltrn/Slc16a2/Agt/Slc1a1/Slc47a1/Slc7a9/Slc6a20b/Ace2/Slc1a2/Slc3a1/Slc22a4/Slc22a2/Slc6a18/Slc1a3/Slc25a29/Slc6a20a/Slc7a13/Slc38a11/Lrrc8e	20
GO:0071774	response to fibroblast growth factor	20/2000	76/13771	0.00500282	0.0361251	0.0285471	Fgf1/Kl/Sfrp1/Fgfr3/Fgfrl1/Fgfr4/Frs3/Tbx2/Fgf9/Dll4/Flrt1/Nog/Fat4/Wnt5a/Fgfbp1/Spry1/Chrd/Gata3/Sulf1/Spry4	20
GO:0060070	canonical Wnt signaling pathway	53/2000	258/13771	0.00500682	0.0361251	0.0285471	Egf/Lgr4/Sostdc1/Folr1/Plpp3/Sox17/Dab2ip/Sox13/Fermt1/Sfrp1/Mgat3/Kank1/Fgfr3/Mdk/Fzd4/Wwtr1/Lgr5/Sost/Gpc3/Bicc1/Sema5a/Mcc/Yap1/Notum/Lzts2/Sox7/Frzb/Fgf9/Fzd1/Eda/Nog/Prickle1/Tle2/Fzd3/Nrarp/Wnt7b/Wnt5a/Fzd6/Sfrp2/Ptpru/Dixdc1/Shisa3/Gpc5/Lef1/Fzd2/Ptk7/Reck/Wnt5b/Dkk3/Gata3/Tmem198/Ednra/Prkn	53
GO:0019229	regulation of vasoconstriction	18/2000	66/13771	0.00503929	0.0362593	0.0286531	Ptger3/Casr/Mgll/Faah/Cx3cl1/Arhgap42/Agtr1a/Adra2b/F2r/Smad6/Adra1a/Nos1/Tbxa2r/Atp1a2/Mmp2/Cacna1c/Edn3/Adm	18
GO:0035418	protein localization to synapse	18/2000	66/13771	0.00503929	0.0362593	0.0286531	Mapt/Gpc4/Kalrn/Prkcz/Nptx1/Magi2/Clstn1/Pclo/Adam22/Reln/Nphs1/Gpc6/Arhgap44/Grip2/Rapgef4/Cacng7/Dlgap1/Shank1	18
GO:0030514	negative regulation of BMP signaling pathway	13/2000	42/13771	0.00512315	0.0368121	0.02909	Sostdc1/Sfrp1/Fstl3/Htra1/Lrp2/Sost/Nbl1/Fzd1/Smad6/Nog/Wnt5a/Sfrp2/Chrd	13
GO:0086009	membrane repolarization	2000-11-01	33/13771	0.00523479	0.0375627	0.0296831	Atp1b1/Atp1a1/Ank2/Scn4b/Atp1b2/Kcnn2/Kcne1l/Kcnj5/Kcnh2/Cacnb3/Kcnq1	11
GO:0030308	negative regulation of cell growth	39/2000	179/13771	0.00543416	0.0389398	0.0307714	Agt/Sox17/Dab2ip/Fbp1/Cth/Sfrp1/Cda/Hnf4a/Fhl1/Sema4g/Slit3/Dcbld2/Cdhr2/Ppara/Ryk/Gas1/Cgref1/Sema6a/Ntn1/Sema5a/Map2/Frzb/Slit2/Sema3g/Sema3b/Sema6d/D7Ertd443e/Serpine2/Cryab/Wnt5a/Sema3f/Sfrp2/Rgma/Sema6c/Eaf2/Tnk1/Msx1/Sema3d/Rtn4r	39
GO:0035019	somatic stem cell population maintenance	14/2000	47/13771	0.0054829	0.0391817	0.0309625	Sall1/Sfrp1/Fgfr3/Pax2/Hnf1b/Bmp7/Yap1/Ldb2/Nog/Pax8/Kit/Trp63/Prdm16/Gata2	14
GO:0035567	non-canonical Wnt signaling pathway	14/2000	47/13771	0.0054829	0.0391817	0.0309625	Sfrp1/Celsr1/Fzd4/Ryk/Gpc3/Frzb/Fzd1/Fzd3/Wnt7b/Wnt5a/Fzd6/Sfrp2/Fzd2/Ptk7	14
GO:0010717	regulation of epithelial to mesenchymal transition	22/2000	87/13771	0.0056056	0.040004	0.0316123	Tgfbr3/Dab2ip/Bmp4/Hpn/Sfrp1/Pawr/Mdk/Vasn/Wwtr1/Phldb2/Bmp7/Fermt2/Foxc1/Epha4/Nog/Sfrp2/Lef1/Spry1/Zfp750/Mark1/Gata3/Crb2	22
GO:0048017	inositol lipid-mediated signaling	33/2000	146/13771	0.00564216	0.04021	0.0317751	Egf/Slc9a3r2/Agt/Dab2ip/Tek/Flt1/Irs1/Erbb4/Ror1/Ptpn13/Pdgfd/Ppp1r16b/Pear1/Ccl5/Kdr/Erbb2/F2r/Pik3c2b/Unc5b/Pitpnm2/Reln/Prex2/Plxnb1/Plcd4/Serpine2/Car8/Npr3/Angpt1/F2rl1/Dcn/Gata3/Gper1/Pdgfrb	33
GO:0048332	mesoderm morphogenesis	15/2000	52/13771	0.00573158	0.0407917	0.0322347	Bmp4/Epb41l5/Nckap1/Pax2/Hnf1a/Bmp7/Foxc1/Tbx3/Nog/Foxc2/Wnt5a/Sfrp2/Lef1/Chrd/Crb2	15
GO:0048608	reproductive structure development	68/2000	348/13771	0.00576108	0.0409459	0.0323566	Lgr4/Epas1/Pkd2/Esrrb/Agt/Bmp4/Nos3/Sfrp1/Htra1/Map7/Slc22a5/Cdkn1c/Lrp2/Bmp6/Etnk2/Inha/Dhcr24/Nr2f2/Fzd4/Igf2/Hnf1b/Epor/Hnf1a/Syde1/Stra6/Fst/Bmp7/Tesc/Kdr/Lhx1/Foxc1/Spint2/Llgl2/Fgf9/Hoxa9/Dhh/Tbx3/Hoxa10/Nog/Ar/St14/Serpine2/Wnt7b/Wnt5a/Pcdh12/Mmp2/Phlda2/Adgrg1/Kit/Sfrp2/Angpt1/Hey1/Ptn/Eaf2/Lef1/Adm/Fbn2/Six4/Tcf21/Trp63/Id4/Bik/Prlr/Gata3/Hey2/Apela/Sulf1/Gata2	68
GO:0010001	glial cell differentiation	41/2000	191/13771	0.00582776	0.0412063	0.0325624	Enpp2/Kcnj10/Klf15/Slc45a3/Agt/Plpp3/Bmp4/Sox13/Tenm4/Dusp15/Lamb2/Fgfr3/Mdk/Fa2h/Sox6/Lamc3/Pax2/Emx1/Ndrg1/Sh3tc2/Erbb2/Pard3/Adam22/Reln/Nfib/Cntnap1/Epha4/Hdac11/Nog/Dtx1/Mxra8/Serpine2/Aspa/Dab1/Dmd/Mal/Ptn/Sox5/Lef1/Id4/Mycn	41
GO:0003203	endocardial cushion morphogenesis	2000-10-01	29/13771	0.0058371	0.0412063	0.0325624	Nos3/Bmp7/Tbx2/Robo2/Gata5/Tbx3/Nog/Hey1/Heyl/Msx1	10
GO:0009309	amine biosynthetic process	2000-10-01	29/13771	0.0058371	0.0412063	0.0325624	Epas1/Dao/Kl/Cyp2d22/Gpr37/Agtr1a/Agmat/Ddc/Azin2/Gata3	10
GO:0042401	cellular biogenic amine biosynthetic process	2000-10-01	29/13771	0.0058371	0.0412063	0.0325624	Epas1/Dao/Kl/Cyp2d22/Gpr37/Agtr1a/Agmat/Ddc/Azin2/Gata3	10
GO:0048483	autonomic nervous system development	2000-10-01	29/13771	0.0058371	0.0412063	0.0325624	Kif26a/Erbb2/Fzd3/Sema3f/Hoxb2/Tfap2b/Trp63/Plxna4/Gata3/Ednra	10
GO:0051058	negative regulation of small GTPase mediated signal transduction	16/2000	57/13771	0.0058863	0.0414004	0.0327157	Cgnl1/Arhgap35/Dab2ip/Fbp1/Heg1/Kank1/Arhgap42/Dlc1/Slit2/Syngap1/Adra1a/Arhgap44/Ephb2/Spry1/Tnk1/Spry4	16
GO:0006958	complement activation, classical pathway	2000-12-01	38/13771	0.00589625	0.0414004	0.0327157	Ighv7-3/Igha/Ighv1-64/Susd4/C1s1/C8g/Igkc/Ighv1-82/Ighg3/Iglc1/Ighd/Serping1	12
GO:0090279	regulation of calcium ion import	2000-12-01	38/13771	0.00589625	0.0414004	0.0327157	Egf/Pkd2/Casr/Spink1/Cxcl12/Pawr/Dysf/Agtr1a/Calcr/Adrb1/P2rx5/Pdgfrb	12
GO:0099601	regulation of neurotransmitter receptor activity	2000-12-01	38/13771	0.00589625	0.0414004	0.0327157	Ppargc1a/Chrna4/Shank3/Nptx1/Arc/Rph3a/Reln/Cacng7/Ephb2/Dlgap1/Shank1/Shisa7	12
GO:0035050	embryonic heart tube development	19/2000	72/13771	0.00593676	0.0415732	0.0328523	Pkd2/Folr1/Sox17/Nckap1/Sox18/Tead1/Yap1/Tbx2/Foxc1/Tbx3/Foxc2/Wnt5a/Ihh/Ccdc103/Pitx2/Chrd/Plxna4/Ednra/Apela	19
GO:0044042	glucan metabolic process	19/2000	72/13771	0.00593676	0.0415732	0.0328523	Esrrb/Slc37a4/G6pc/Ppp1r1a/Irs1/Mgam/Gys2/Igf2/Sorbs1/Grb10/Pfkm/Gnmt/Pygm/Gcgr/Adrb1/Pcdh12/Phlda2/Ppp1r3c/Pomc	19
GO:0042475	odontogenesis of dentin-containing tooth	17/2000	62/13771	0.00596298	0.0416453	0.0329093	Sostdc1/Bmp4/Wdr72/Lama5/Jag2/Ppara/Fst/Bmp7/Foxc1/Eda/Acvr2b/Wnt7b/Bcl11b/Lef1/Edar/Msx1/Trp63	17
GO:0050709	negative regulation of protein secretion	17/2000	62/13771	0.00596298	0.0416453	0.0329093	Ptger3/Pde4c/Sfrp1/Neo1/Cd200/Rhbdf1/Rab11fip3/Irs1/Srcin1/Stxbp5l/F2r/Sytl4/Nos1/Inhbb/Kcnq1/Kcnb1/Prkn	17
GO:0006066	alcohol metabolic process	55/2000	272/13771	0.00604105	0.0421343	0.0332957	Bpnt1/Pcbd1/Ttr/Ces1g/Vldlr/Prkaa2/Fgf1/Plpp3/Akr1c21/Ces1e/Miox/Sord/Slc5a3/Ephx2/Abca5/Gpd1/Rdh16f2/Cubn/Pck1/Rdh16/Ces1d/Dgat2/Inpp5j/Tkfc/Ephx1/Bmp6/Plpp1/Clcn2/Dhcr24/Apob/Ces1f/Fgfr4/Fdx1/Hnf1a/Nudt4/Dysf/Apoa2/Mttp/Pcsk9/Mogat2/Pecr/Thrb/Ip6k3/Cacna1h/Cyp1a1/Mogat1/Sec14l2/Sgpp2/Degs2/Angptl3/Sult1b1/Rdh1/Dkk3/Gper1/Cyp46a1	55
GO:0030004	cellular monovalent inorganic cation homeostasis	24/2000	98/13771	0.00604913	0.0421345	0.0332959	Slc9a3/Car2/Agt/Atp1b1/Atp1a1/Atp4a/Umod/Slc4a4/Scnn1a/Atp6v0a4/Slc4a1/Slc9a2/Bsnd/Tesc/Aqp11/Slc4a8/Car7/Slc4a3/Nr3c2/Slc1a3/Atp1b2/Atp1a2/Slc4a9/Tfap2b	24
GO:0070371	ERK1 and ERK2 cascade	56/2000	278/13771	0.00611288	0.0425219	0.033602	Egf/Timp3/Casr/Fgf1/Agt/Dab2ip/Mturn/Bmp4/Cxcl12/Tek/Dusp15/Cx3cl1/Prkcz/Garem1/C1qtnf3/Fgfr3/Erbb4/Ace2/Nlrp6/Ndrg2/Epor/Fgfr4/Sema6a/Pdgfd/Fermt2/Ccl5/Pkhd1/Kdr/Erbb2/Nox4/Grb10/Calcr/F2r/Denn2b/Epha4/Adra1a/Serpinf2/Ptprr/Rps6ka6/Dmd/Angpt1/Ngf/Arhgap8/F2rl1/Pla2g5/Thpo/Ephb2/Ccl8/Spry1/Ndrg4/Dusp9/Gper1/Ednra/Fbln1/Spry4/Pdgfrb	56
GO:0009150	purine ribonucleotide metabolic process	57/2000	284/13771	0.0061792	0.0429262	0.0339215	Acss1/Aldob/Acsl1/Pdk2/Prkaa2/Esrrb/Acsm2/Glyat/Fbp1/Ppargc1a/Gpam/Pank1/Gcdh/Acacb/Gpd1/Slc4a4/Hnf4a/Dhtkd1/Npr1/Ces1d/Dgat2/Pipox/Tkfc/Acsm1/Ldhd/Cacnb4/Adcy1/Adcy6/Ppara/Slc4a1/Acnat2/Npr2/Pgam2/Keg1/Ak1/Nudt4/Fitm2/Acsm5/Pde9a/Ehhadh/Atp5g1/Pklr/Acot3/Pfkm/Adcy5/Acot12/Acnat1/Acot4/Sult1b1/Acsm3/Eno4/Gucy1b1/Ak4/Baat/Atp2b2/Hkdc1/Prkn	57
GO:0045664	regulation of neuron differentiation	35/2000	158/13771	0.00622784	0.0432067	0.0341431	Ptger3/Bmp4/Cxcl12/Sall1/Sfrp1/Bmp6/Prox1/Irx3/Bmp7/Nbl1/Ccl5/Adra2b/Rap1gap/Notch3/Rgs6/Map1b/Mmd2/Dtx1/Dab1/Apbb1/Grip2/Bcl11b/Dmd/Esrp1/Sfrp2/Ngf/Hey1/Gdf11/Dixdc1/Sox5/Heyl/Id4/Mycn/Hey2/Gata2	35
GO:0016525	negative regulation of angiogenesis	23/2000	93/13771	0.0062673	0.0434229	0.034314	Thbs2/Agt/Tie1/Dab2ip/Tek/Flt1/Col4a3/Col4a2/Fbln5/Sema6a/Cldn5/Foxc1/Apoh/Cnmd/Hoxa5/Cd59a/Angpt2/Tafa5/Stard13/Ptn/Dcn/Angpt4/Sulf1	23
GO:0007369	gastrulation	33/2000	147/13771	0.00628655	0.0434572	0.0343411	Plpp3/Sox17/Bmp4/Epb41l5/Tenm4/Nckap1/Sfrp1/Hnf4a/Pax2/Hnf1b/Col5a2/Phldb2/Hnf1a/Bmp7/Lhx1/Nat8f1/Osr2/Sox7/Foxc1/Nat8/Nog/Col12a1/Foxc2/Acvr2b/Wnt5a/Sfrp2/Lef1/Atoh8/Nat8f2/Chrd/Crb2/Apela/Nat8f3	33
GO:0003128	heart field specification	2000-06-01	13/13771	0.00638224	0.0434572	0.0343411	Bmp4/Lrp2/Robo2/Gata5/Wnt5a/Smarcd3	6
GO:0009190	cyclic nucleotide biosynthetic process	2000-06-01	13/13771	0.00638224	0.0434572	0.0343411	Npr1/Adcy1/Adcy6/Npr2/Adcy5/Gucy1b1	6
GO:0031268	pseudopodium organization	2000-06-01	13/13771	0.00638224	0.0434572	0.0343411	Cdc42ep1/Ccl5/Rab25/Kit/F2rl1/Cdc42ep5	6
GO:0045176	apical protein localization	2000-06-01	13/13771	0.00638224	0.0434572	0.0343411	Nckap1/Celsr1/Dlg5/Shroom2/Jam3/Atp8b1	6
GO:0046459	short-chain fatty acid metabolic process	2000-06-01	13/13771	0.00638224	0.0434572	0.0343411	Acss1/Thnsl2/Pck1/Ces1d/Ces1f/Acot4	6
GO:0052652	cyclic purine nucleotide metabolic process	2000-06-01	13/13771	0.00638224	0.0434572	0.0343411	Npr1/Adcy1/Adcy6/Npr2/Adcy5/Gucy1b1	6
GO:0086011	membrane repolarization during action potential	2000-06-01	13/13771	0.00638224	0.0434572	0.0343411	Kcnn2/Kcne1l/Kcnj5/Kcnh2/Cacnb3/Kcnq1	6
GO:0090205	positive regulation of cholesterol metabolic process	2000-06-01	13/13771	0.00638224	0.0434572	0.0343411	Ces1g/Fgf1/Ces1e/Ces1d/Ces1f/Sec14l2	6
GO:0097084	vascular associated smooth muscle cell development	2000-06-01	13/13771	0.00638224	0.0434572	0.0343411	Smad6/Ramp2/Adm/Comp/Ednra/Hey2	6
GO:2000846	regulation of corticosteroid hormone secretion	2000-06-01	13/13771	0.00638224	0.0434572	0.0343411	Agt/Bmp6/Agtr1a/Ecrg4/C1qtnf1/Pomc	6
GO:1901016	regulation of potassium ion transmembrane transporter activity	13/2000	43/13771	0.00638623	0.0434572	0.0343411	Ank3/Fxyd2/Atp1b1/Kcnj1/Ank2/Rapgef3/Fhl1/Stk39/Lrrc52/Kcns1/Atp1b2/Kcne1l/Kcnq1	13
GO:0001504	neurotransmitter uptake	2000-09-01	25/13771	0.00638857	0.0434572	0.0343411	Kcnj10/Slc22a1/Slc18a1/Slc1a2/Slc22a2/Slc18a2/Nos1/Atp1a2/Prkn	9
GO:0003209	cardiac atrium morphogenesis	2000-09-01	25/13771	0.00638857	0.0434572	0.0343411	Heg1/Prox1/Ccm2l/Dll4/Myh6/Nog/Wnt5a/Pitx2/Hey2	9
GO:0007431	salivary gland development	2000-11-01	34/13771	0.00674154	0.0457393	0.0361445	Lama1/Lama5/Clcn2/Bmp7/Tfcp2l1/Nfib/Eda/Esrp2/Ntn4/Esrp1/Edar	11
GO:0071470	cellular response to osmotic stress	2000-11-01	34/13771	0.00674154	0.0457393	0.0361445	Aqp1/Slc12a1/Pkd2/Slc25a23/Slc2a4/Efhd1/Stk39/Dysf/Slc4a11/Capn3/Lrrc8e	11
GO:0044262	cellular carbohydrate metabolic process	52/2000	256/13771	0.00679045	0.0458515	0.0362331	Bpnt1/Pdk2/Esrrb/Slc45a3/Slc37a4/G6pc/Fbp1/Ppargc1a/Miox/Sord/Slc5a3/Ppp1r1a/Acacb/Abcg2/Hnf4a/Pck1/Irs1/Mgam/Dgat2/Inpp5j/Tkfc/C1qtnf3/Gys2/Ppara/Slc4a1/Igf2/Igfbp3/Rorc/Dysf/Fbp2/Sorbs1/Grb10/Mogat2/Cyp2j6/Pfkm/Neu2/Gnmt/Mogat1/Pygm/Gcgr/Adrb1/Pcdh12/Phlda2/Angptl3/Csgalnact1/Ndst3/Ppp1r3c/Fut9/C1qtnf1/Gper1/Pomc/Prkn	52
GO:0030002	cellular anion homeostasis	2000-08-01	21/13771	0.00679313	0.0458515	0.0362331	Wnk4/Slc34a3/Slc34a1/Umod/Bsnd/Abcc6/Abcc2/Kcnq1	8
GO:0062009	secondary palate development	2000-08-01	21/13771	0.00679313	0.0458515	0.0362331	Tgfbr3/Jag2/Itgb8/Fzd1/Wnt5a/Gabrb3/Lef1/Fzd2	8
GO:0099068	postsynapse assembly	2000-08-01	21/13771	0.00679313	0.0458515	0.0362331	Ptprd/Shank3/Nptx1/Magi2/Arhgef9/Reln/Ephb2/Lrfn4	8
GO:0006875	cellular metal ion homeostasis	84/2000	447/13771	0.00687363	0.0458745	0.0362513	Ptger3/Pkd2/Casr/Steap2/Agt/Slc37a4/Atp1b1/Slc1a1/Bmp4/Atp1a1/Atp4a/Slc39a5/Slc30a2/Cdh5/Ank2/Umod/Ptgfr/Lpar3/Kng2/Nol3/Scnn1a/Synpo/Slc25a23/Pawr/Cx3cl1/Bmp6/Calb1/Cacnb4/Sv2a/Sypl2/Bsnd/Cckar/Epor/Clstn1/Tesc/Ccl5/Pkhd1/Kdr/Agtr1a/Nalf2/Calcr/F2r/Cyb561/Trpc1/Prkd1/Adra1a/Slc24a5/Nr3c2/Adcy5/Slc1a3/Nos1/Atp1b2/Vdr/Pygm/Ackr2/Ric3/Bok/Tbxa2r/Wnt5a/Adrb1/Atp1a2/Cacna1g/Dmd/Mchr1/Xcr1/Cacna1c/Ngf…	84
GO:0002385	mucosal immune response	2000-07-01	17/13771	0.00688424	0.0458745	0.0362513	Pigr/Defb1/Rab17/Igha/Ear2/Gp2/Ifnlr1	7
GO:0006071	glycerol metabolic process	2000-07-01	17/13771	0.00688424	0.0458745	0.0362513	Pck1/Dgat2/Tkfc/Dysf/Mogat2/Mogat1/Angptl3	7
GO:0006837	serotonin transport	2000-07-01	17/13771	0.00688424	0.0458745	0.0362513	Slc22a1/Slc18a1/Maob/Slc22a2/Slc18a2/Nos1/Htr1b	7
GO:0030903	notochord development	2000-07-01	17/13771	0.00688424	0.0458745	0.0362513	Cobl/Nckap1/Tead1/Yap1/Nog/Wnt5a/Crb2	7
GO:0034368	protein-lipid complex remodeling	2000-07-01	17/13771	0.00688424	0.0458745	0.0362513	Apom/Abca5/Nr1h4/Apob/Apoa2/Mttp/Pla2g5	7
GO:0034369	plasma lipoprotein particle remodeling	2000-07-01	17/13771	0.00688424	0.0458745	0.0362513	Apom/Abca5/Nr1h4/Apob/Apoa2/Mttp/Pla2g5	7
GO:0060602	branch elongation of an epithelium	2000-07-01	17/13771	0.00688424	0.0458745	0.0362513	Fgf1/Bmp4/Hnf1b/Yap1/Wnt5a/Six4/Spry1	7
GO:0060841	venous blood vessel development	2000-07-01	17/13771	0.00688424	0.0458745	0.0362513	Notch4/Heg1/Ephb4/Prox1/Acvr2b/Pitx2/Chrd	7
GO:1905606	regulation of presynapse assembly	2000-07-01	17/13771	0.00688424	0.0458745	0.0362513	Ptprd/Gpc4/Farp1/Lrfn3/Fzd1/Gpc6/Lrfn4	7
GO:0003012	muscle system process	62/2000	315/13771	0.00690592	0.0459604	0.0363192	Ptger3/Abat/Igfbp5/Klf15/Agt/Atp1b1/Atp1a1/Nos3/Ank2/Flt1/Scn4b/Nol3/Pawr/Apbb2/Ace2/Myh14/Ppara/Pgam2/Tead1/Ehd3/Arhgap42/Dbn1/Pkp2/Pde9a/Tbx2/Adra2b/F2r/Myh6/Gata5/Adra1a/Tbx3/Trim63/Cacna1h/Nos1/Ar/Lmod1/Kcnn2/Apbb1/Kcne1l/Grip2/Kcnj5/Tbxa2r/Adrb1/Atp1a2/Cacna1g/Dmd/Tmod1/Myh11/Kit/Cacna1c/Kcnh2/Edn3/Kcnq1/Stac/Myom2/Lmcd1/Comp/Gper1/Ednra/Hey2/Sulf1/Cacnb2	62
GO:0030193	regulation of blood coagulation	15/2000	53/13771	0.00694385	0.0461328	0.0364554	Ptger3/Abat/Kng2/Dmtn/Proc/F2r/Serpinf2/Apoh/Serpine2/Tbxa2r/F2rl1/Ephb2/Alox12/C1qtnf1/Serping1	15
GO:0070509	calcium ion import	19/2000	73/13771	0.00695828	0.0461328	0.0364554	Egf/Pkd2/Casr/Spink1/Cxcl12/Slc25a23/Pawr/Dysf/Agtr1a/Nalf2/Calcr/Slc24a5/Cacna1h/Adrb1/Cacna1g/Cacna1c/P2rx5/Pdgfrb/Cacnb2	19
GO:1903035	negative regulation of response to wounding	19/2000	73/13771	0.00695828	0.0461328	0.0364554	Ptger3/Abat/Neo1/Kng2/Proc/Mdk/Rtn4rl1/Phldb2/Epha4/Cldn19/Serpinf2/Apoh/Serpine2/Tafa5/Rgma/Alox12/C1qtnf1/Serping1/Rtn4r	19
GO:0061458	reproductive system development	68/2000	351/13771	0.00704954	0.0466697	0.0368797	Lgr4/Epas1/Pkd2/Esrrb/Agt/Bmp4/Nos3/Sfrp1/Htra1/Map7/Slc22a5/Cdkn1c/Lrp2/Bmp6/Etnk2/Inha/Dhcr24/Nr2f2/Fzd4/Igf2/Hnf1b/Epor/Hnf1a/Syde1/Stra6/Fst/Bmp7/Tesc/Kdr/Lhx1/Foxc1/Spint2/Llgl2/Fgf9/Hoxa9/Dhh/Tbx3/Hoxa10/Nog/Ar/St14/Serpine2/Wnt7b/Wnt5a/Pcdh12/Mmp2/Phlda2/Adgrg1/Kit/Sfrp2/Angpt1/Hey1/Ptn/Eaf2/Lef1/Adm/Fbn2/Six4/Tcf21/Trp63/Id4/Bik/Prlr/Gata3/Hey2/Apela/Sulf1/Gata2	68
GO:0035924	cellular response to vascular endothelial growth factor stimulus	16/2000	58/13771	0.0070571	0.0466697	0.0368797	Dab2ip/Flt1/Vegfc/Sema6a/Kdr/Jcad/Cadm4/Tspan12/Foxc1/Vegfd/Dll4/Prkd1/Ccbe1/Ramp2/Dcn/Pdgfrb	16
GO:0032233	positive regulation of actin filament bundle assembly	17/2000	63/13771	0.00708666	0.0468059	0.0369874	Arhgef5/Vil1/Rapgef3/Synpo/Cx3cl1/Limch1/Arhgef15/Fermt2/Nox4/Epha1/Pfn2/Serpinf2/Sorbs3/Synpo2/Synpo2l/Kiss1r/Prkcq	17
GO:0003197	endocardial cushion development	2000-12-01	39/13771	0.00741372	0.0487813	0.0385484	Bmp4/Nos3/Bmp7/Tbx2/Robo2/Gata5/Tbx3/Nog/Erg/Hey1/Heyl/Msx1	12
GO:0031279	regulation of cyclase activity	2000-12-01	39/13771	0.00741372	0.0487813	0.0385484	Nos3/Adcy1/Lgr5/Gabbr1/Calcr/Nos1/Adrb1/Npr3/Tshr/Cacna1c/Nos2/Guca1b	12
GO:0045776	negative regulation of blood pressure	2000-12-01	39/13771	0.00741372	0.0487813	0.0385484	Abat/Nos3/Kl/Ppara/Vegfc/Arhgap42/Kdr/Guca2b/Adra1a/Nos1/Adrb1/Nos2	12
GO:0006641	triglyceride metabolic process	22/2000	89/13771	0.00744806	0.0488843	0.0386298	Ces1g/Acsl1/Slc37a4/G6pc/Aadac/Gpam/Nr1h4/Pck1/Dgat2/Apob/Fitm2/Slc22a4/Mttp/Pcsk9/Mogat2/Thrb/Apoh/Mogat1/Lpin3/Cyp2e1/Angptl3/Tnxb	22
GO:0042476	odontogenesis	22/2000	89/13771	0.00744806	0.0488843	0.0386298	Sostdc1/Bmp4/Wdr72/Lama5/Jag2/Ppara/Gas1/Fst/Bmp7/Osr2/Lamb1/Foxc1/Eda/Acvr2b/Wnt7b/Bcl11b/Lef1/Edar/Pitx2/Msx1/Trp63/Ednra	22
GO:1902903	regulation of supramolecular fiber organization	67/2000	346/13771	0.00751991	0.0492941	0.0389536	Cgnl1/Aebp1/Arhgef5/Mapt/Cyfip2/Arhgap35/Baiap2l2/Pecam1/Cdh5/Fhod3/Nckap1/Vil1/Rapgef3/Kank1/Synpo/Inpp5j/Dmtn/Cx3cl1/Esam/Limch1/Prox1/Shroom2/Kank4/Hspg2/Shank3/Cdc42ep1/Arhgef15/Phldb2/Eln/Dbn1/Fermt2/Dysf/Sema5a/Asap3/Nox4/Dlc1/Map2/Camsap3/Slit2/Scin/Epha1/Pfn2/Rhpn1/Map1b/Nphs1/Serpinf2/Hip1r/Lmod1/Rhpn2/Cryab/Sorbs3/Chadl/Synpo2/Tmod1/Synpo2l/Add2/Kiss1r/Prkcq/Tnxb/F2rl1/Sptb/Cdc42ep5/Car…	67
GO:0017158	regulation of calcium ion-dependent exocytosis	2000-10-01	30/13771	0.00763672	0.0499346	0.0394598	Syt2/Syt9/Syt3/Syt17/Cacna1h/Cacna1g/Syt7/Rph3al/Syt12/Kcnb1	10
GO:0086091	regulation of heart rate by cardiac conduction	2000-10-01	30/13771	0.00763672	0.0499346	0.0394598	Ank2/Scn4b/Pkp2/Kcne1l/Kcnj5/Cacna1g/Cacna1c/Kcnh2/Kcnq1/Cacnb2	10

## Sheet: simplified.Goterm_upregulated
ID	Description	GeneRatio	BgRatio	pvalue	p.adjust	qvalue	geneID	Count
GO:0001655	urogenital system development	111/2000	328/13771	4.78496e-19	2.50301e-15	1.97795e-15	Aqp1/Lgr4/Slc12a1/Enpep/Wnk4/Klhl3/Pkd2/Slc5a1/Klf15/Fgf1/Tns2/Agt/Kcnj1/Sox17/Glis2/Bmp4/Tek/Sall1/Umod/Sfrp1/Col4a4/Lama5/Anks6/Pcsk5/Lamb2/Col4a3/Clcnka/Cdkn1c/Lrp2/Bmp6/Erbb4/Calb1/Dlg5/Pax2/Wwtr1/Hnf1b/Irx3/Mecom/Fras1/Lgr5/Gpc3/Stra6/Pdgfd/Bmp7/Prom1/Bicc1/Pkhd1/Cyp4a10/Agtr1a/Cyp4a31/Lhx1/Yap1/Pcsk9/Robo2/Osr2/Lzts2/Aqp11/Notch3/Slit2/Cys1/Foxc1/Cc2d2a/Rhpn1/Smad6/Epha4/Ovol1/Irx2/Nog/Ar/E…	111
GO:0002009	morphogenesis of an epithelium	133/2000	472/13771	4.40186e-15	5.19901e-12	4.10841e-12	Egf/Lgr4/Wnk4/Klhl3/Pkd2/Igfbp5/Casr/Sostdc1/Car2/Notch4/Fgf1/Folr1/Agt/Tie1/Arhgap35/Sox17/Bmp4/Cxcl12/Epb41l5/Tek/Sall1/Lama1/Fat1/Mmrn2/Lama3/Cobl/Flt1/Nckap1/Fermt1/Sfrp1/Lama5/Celsr1/Enah/Jag2/Lrp2/Fgfr3/Erbb4/Mdk/Dlg5/Prox1/Pax2/Ryk/Shank3/Vegfc/Hnf1b/Irx3/Tead1/Phldb2/Fras1/Lgr5/Gpc3/Fst/Ntn1/Ripk4/Bmp7/Fermt2/Sema5a/Pkhd1/Kdr/Agtr1a/Lhx1/Yap1/Pard3/Dlc1/Tbx2/Ddr1/Lzts2/Camsap3/Frzb/Slit2/…	133
GO:0006820	anion transport	109/2000	358/13771	4.96943e-15	5.19901e-12	4.10841e-12	Ptger3/Kcnj10/Slc12a1/Slc12a3/Abat/Cltrn/Wnk4/Ces1g/Stard10/Slc22a8/Slc16a7/Slc34a3/Slc16a12/Slc34a1/Casr/Myo6/Clic5/Car2/Folr1/Agt/Slc37a4/Slc1a1/Ces1e/Slc2a2/Slc47a1/Slc44a4/Slc22a18/Umod/Slc7a9/Slc4a4/Slc26a1/Abcg2/Slc17a1/Nr1h4/Clcnka/Slc25a42/Pdzk1/Ces1d/Lrp2/Slc23a1/Cacnb4/Slco2a1/Slc6a20b/Sv2a/Car4/Ace2/Clcn2/Slc16a4/Slc22a22/Slc1a2/Slc4a1/Bsnd/Slc17a3/Slc3a1/Slc17a4/Ces1f/Fgfr4/Clcnkb/Hnf…	109
GO:0007389	pattern specification process	105/2000	341/13771	6.95394e-15	5.3765e-12	4.24866e-12	Pkd2/Sostdc1/Fgf1/Folr1/Sox17/Bmp4/Epb41l5/Cobl/Nckap1/Sfrp1/Anks6/Pcsk5/Celsr1/Dnah11/Lrp2/Erbb4/Plxna2/Nr2f2/Hoxc6/Pax2/Emx1/Gas1/Pcsk6/Hoxc10/Hnf1b/Fgfr4/Irx3/Gpc3/Hoxa7/Arc/Fst/Bmp7/Bicc1/Meis2/Celsr2/Nbl1/Lhx1/Hoxd8/Tbx2/Robo2/Sim2/Hoxd9/Foxc1/Cc2d2a/Syngap1/Reln/Dll4/Hoxa9/Smad6/Gata5/Hoxd10/Irx2/Hoxb5/Tbx3/Hoxa10/Nog/Meox1/Ar/Dzip1l/Meis3/Pax8/Irx1/Foxc2/Hoxc9/Emx2/Hoxd4/Zbtb16/Nrarp/Hoxa5…	105
GO:0007411	axon guidance	68/2000	180/13771	8.22252e-15	5.3765e-12	4.24866e-12	Ank3/Lgr4/Arhgap35/Ablim1/Cxcl12/Lama1/Lama3/Lama5/Lamb2/Neo1/Enah/Sema4g/Kalrn/Slit3/Apbb2/Lrp2/Plxna2/Ephb4/Ccdc141/Rtn4rl1/Ryk/Gas1/Sema6a/Tenm2/Ntn1/Bmp7/Sema5a/Erbb2/Lhx1/Robo2/Notch3/Slit2/Sema3g/Sema3b/Unc5b/Reln/Nfib/Boc/Robo3/Epha1/Arhgef25/Epha4/Nog/Plxnb1/Sema6d/Fzd3/Apbb1/Ephb3/Wnt7b/Wnt5a/Bcl11b/Chn1/Sema3f/Sema6c/Edn3/Igfals/Unc5c/Lrtm2/Ephb2/Nova2/Artn/Dscaml1/Plxna4/Gata3/Sema3d/E…	68
GO:0097485	neuron projection guidance	68/2000	180/13771	8.22252e-15	5.3765e-12	4.24866e-12	Ank3/Lgr4/Arhgap35/Ablim1/Cxcl12/Lama1/Lama3/Lama5/Lamb2/Neo1/Enah/Sema4g/Kalrn/Slit3/Apbb2/Lrp2/Plxna2/Ephb4/Ccdc141/Rtn4rl1/Ryk/Gas1/Sema6a/Tenm2/Ntn1/Bmp7/Sema5a/Erbb2/Lhx1/Robo2/Notch3/Slit2/Sema3g/Sema3b/Unc5b/Reln/Nfib/Boc/Robo3/Epha1/Arhgef25/Epha4/Nog/Plxnb1/Sema6d/Fzd3/Apbb1/Ephb3/Wnt7b/Wnt5a/Bcl11b/Chn1/Sema3f/Sema6c/Edn3/Igfals/Unc5c/Lrtm2/Ephb2/Nova2/Artn/Dscaml1/Plxna4/Gata3/Sema3d/E…	68
GO:0007423	sensory organ development	123/2000	435/13771	3.74946e-14	1.96134e-11	1.54991e-11	Aqp1/Myo6/Clic5/Esrrb/Arhgap35/Slc1a1/Bmp4/Igfbp7/Slc39a5/Lama1/Fat1/Hpn/Flt1/Lamb2/Celsr1/Whrn/Pde6a/Jag2/Cdkn1c/Ush1c/Fgfr3/Bmp6/Calb1/Lrig1/Prox1/Shroom2/Clcn2/Lamc3/Nhs/Fzd4/Pax2/Gas1/Ror1/Col5a2/Arhgef15/Lgr5/Rab11fip4/Stra6/Tmie/Pls1/Ntn1/Olfm3/Bmp7/Prom1/Bnc2/Meis2/Myo7b/Kdr/Lhx1/Tspan12/Tbx2/Ddr1/Osr2/Frzb/Cys1/Foxc1/Cc2d2a/Thrb/Col8a1/Fgf9/Dll4/Epha4/Tbx3/Nog/Meis3/Pax8/Lin7a/Celf4/Necti…	123
GO:0006814	sodium ion transport	66/2000	178/13771	5.81035e-14	2.76309e-11	2.18347e-11	Ank3/Slc12a1/Slc12a3/Fxyd2/Wnk4/Klhl3/Pkd2/Slc34a3/Prss8/Slc9a3/Slc5a2/Slc34a1/Slc5a1/Slc6a19/Atp1b1/Kcnj1/Slc5a3/Atp1a1/Nos3/Atp4a/Umod/Ptpn3/Slc4a4/Scn4b/Slc17a1/Scnn1a/Slc22a5/Mfsd4b1/Slc23a1/Slc6a20b/Stk39/Slc5a9/Slc9a2/Slc17a4/Slc5a12/Slc13a1/Slc6a12/Slc5a11/Tesc/Slc22a4/Guca2b/Pcsk9/Hecw2/Slc5a10/Slc4a8/Slc6a18/Atp6v1b1/Slc4a11/Slc24a5/Slc13a2/Slc6a17/Nos1/Kcnk1/Slc5a8/Atp1b2/Serpine2/Atp1a…	66
GO:0032787	monocarboxylic acid metabolic process	133/2000	493/13771	1.66147e-13	6.20796e-11	4.9057e-11	Abat/Acss1/Ces1g/Aldob/Acsl1/Cyp2j11/Pdk2/Abhd3/Prkaa2/Esrrb/Acsm2/Aldh5a1/Slc45a3/Bdh2/Agt/Fads6/Acad11/Slc37a4/Pcx/Fbp1/Ppargc1a/Akr1c21/Ces1e/Thnsl2/Gpam/Ephx2/Mgll/Faah/Gcdh/Acacb/Kyat1/Gpd1/Ldhb/Slc4a4/Cyp2d26/Hao2/Rdh16f2/Hnf4a/Dhtkd1/Cyp2j5/Ces2c/Nr1h4/Pck1/Irs1/Rdh16/Me3/Ces1d/Echdc2/Dgat2/Cyp2c23/Fabp3/Tkfc/Ephx1/Acsm1/Fah/Aldh8a1/Fa2h/Ldhd/Echdc3/Amacr/Ces2e/Prox1/Ppara/Acbd4/Slc4a1/Acn…	133
GO:0006805	xenobiotic metabolic process	35/2000	72/13771	6.19301e-12	1.64015e-09	1.2961e-09	Acsl1/Cyp2j11/Cryz/Fmo1/Cyp2d26/Hnf4a/Cyp2j5/Cyp2c23/Fmo2/Cyp2d22/Gstm5/Cyp2a5/Rorc/Gsta4/Gstt1/Cyp2f2/Sult1a1/Cyp2j6/Fmo4/Cyp2s1/Cyp2j13/Slco1a6/Cyp1a1/Nos1/Gstm2/Gsta2/Abcc2/Cyp2a4/Cyp2d12/Cyp2e1/Cyp2j9/Sult1b1/Gsta5/Cyp2u1/Cyp46a1	35
GO:0003014	renal system process	43/2000	102/13771	1.04345e-11	2.59919e-09	2.05395e-09	Aqp1/Ptger3/Wnk4/Klhl3/Slc5a2/Adgrf5/Agt/Kcnj1/Bmp4/Umod/Abcg2/Cyp2j5/Adcy6/Slc4a1/Slc15a2/Hnf1a/Amn/Agtr1a/Guca2b/F2r/Slc22a6/Atp6v1b1/Rhpn1/Btc/Adra1a/Serpinf2/Nr3c2/Rhpn2/Sucnr1/Adrb1/Npr3/Cacna1c/F2rl1/Kcnq1/Jchain/Tfap2b/Adm/Aqp3/Sctr/Aqp7/Ednra/Corin/Sulf1	43
GO:0003013	circulatory system process	112/2000	422/13771	4.40553e-11	9.21812e-09	7.28442e-09	Ptger3/Abat/Enpep/Epas1/Arhgef12/Tgfbr3/Rarres2/Casr/Slc5a1/Cbs/Sod3/Slc16a2/Agt/Atp1b1/Arhgap35/Slc1a1/Atp1a1/Nos3/Ddah1/Ephx2/Slc22a1/Cdh5/Kl/Mgll/Faah/Ank2/Gna11/Umod/Heg1/Itga1/Abcg2/Scn4b/Cyp2j5/Slc2a5/Npr1/Slc22a5/Cx3cl1/Bmp6/Adcy6/Stk39/Ace2/Nr2f2/Ppara/Wwtr1/Vegfc/Irx3/Ehd3/Arhgap42/Cldn5/Plvap/Camk2n1/Fermt2/Pkp2/Kdr/Agtr1a/Nox4/Yap1/Guca2b/Adra2b/F2r/Slit2/Foxc1/Sh3gl2/Thrb/Slc22a2/Slc4…	112
GO:0010817	regulation of hormone levels	105/2000	388/13771	5.27695e-11	1.06168e-08	8.38972e-09	Aqp1/Ptger3/Abat/Cltrn/Ttr/Ltbp4/Casr/Slc16a2/Agt/Iyd/Ppargc1a/Akr1c21/Pde4c/Atp1a1/Ddo/Hpn/Sfrp1/Pcsk5/Rdh16f2/Hnf4a/Cyp2j5/Nr1h4/Rab11fip3/Irs1/Rdh16/Kalrn/Ghr/Lrp2/C1qtnf3/Bmp6/Aldh8a1/Inha/Clcn2/Ildr2/Fzd4/Igf2/Hsd3b2/Pcsk6/Cyp2d22/Hnf1b/Igfbp3/Dio1/Cckar/Fgfr4/Fdx1/Hnf1a/Stxbp5l/Camk2n1/Gabbr1/Mep1a/Pclo/Slco4a1/Ildr1/Bbs1/Ccl5/Syt9/Sult1a1/Agtr1a/Ptprn2/Cyp2s1/Reln/Crym/Pfkm/Slc18a2/Tbx3/Ca…	105
GO:0034329	cell junction assembly	94/2000	334/13771	5.49291e-11	1.0642e-08	8.40962e-09	Pkp4/Enpp2/Ptprd/Mapt/Thbs2/Myo6/Ptprk/Gpc4/Agt/Adgrl1/Cldn2/Pecam1/Fam107a/Epb41l5/Tns1/Tek/Cdh5/Dnm3/Heg1/Cldn10/Ugt8a/Nr1h4/Dst/Farp1/Dmtn/Patj/Erbb4/Esam/Dlg5/Limch1/Epb41l3/Ace2/Shank2/Shank3/Nptx1/Irx3/Phldb2/Ntn1/Cldn5/Magi2/Fermt2/Clstn1/Rab17/Pclo/Gjb2/Pkp2/Marveld3/Ildr1/Kdr/Pard3/Pard6b/Dlc1/Sorbs1/Camsap3/Cldn15/Arhgef9/Lrrn1/Reln/Cdh6/Lrfn3/Fscn1/Fzd1/Flrt1/Ocln/Rhpn1/Cntnap1/Cldn19/…	94
GO:0001763	morphogenesis of a branching structure	65/2000	200/13771	7.96998e-11	1.35804e-08	1.07316e-08	Egf/Lgr4/Casr/Notch4/Fgf1/Agt/Tie1/Bmp4/Cxcl12/Tek/Sall1/Lama1/Flt1/Sfrp1/Lama5/Celsr1/Mdk/Dlg5/Prox1/Pax2/Hnf1b/Gpc3/Bmp7/Sema5a/Pkhd1/Kdr/Agtr1a/Lhx1/Yap1/Tbx2/Ddr1/Slit2/Spint2/Llgl2/Dll4/Tbx3/Nog/Esrp2/Ar/St14/Pax8/Ntn4/Vdr/Foxc2/Fat4/Nrarp/Hoxa5/Wnt5a/Ihh/Esrp1/Sfrp2/Angpt1/Hoxb7/Lef1/Adm/Six4/Spry1/Tcf21/Pitx2/Trp63/Mycn/Mgp/Ednra/Sulf1/Hs3st3a1	65
GO:0098657	import into cell	62/2000	188/13771	1.10193e-10	1.8013e-08	1.42344e-08	Kcnj10/Slc12a1/Slc12a3/Cltrn/Wnk4/Acsl1/Slc9a3/Slc5a2/Slc34a1/Slc5a1/Steap2/Folr1/Slc16a2/Agt/Atp1b1/Kcnj1/Slc1a1/Kcnj16/Kcnj15/Atp1a1/Slc47a1/Atp4a/Slc39a5/Slc22a1/Cubn/Slc2a5/Scnn1a/Slc18a1/Pawr/Fabp3/Lrp2/Slc6a20b/Ace2/Slc1a2/Slc9a2/Slc15a2/Slc22a4/Agtr1a/Nalf2/Mapk15/Calcr/Slc27a2/Slc22a2/Kcnk5/Slc18a2/Slc1a3/Nos1/Atp1b2/Plppr4/Kcnj5/Adrb1/Atp1a2/Slc6a20a/Cacna1c/Kcnh2/Kcnq1/Tfr2/Slc15a1/P2rx…	62
GO:0048562	embryonic organ morphogenesis	71/2000	232/13771	2.33438e-10	3.70034e-08	2.92411e-08	Pkd2/Myo6/Clic5/Folr1/Sox17/Bmp4/Hpn/Nckap1/Celsr1/Whrn/Ush1c/Lrig1/Prox1/Pax2/Hspg2/Gas1/Hnf1b/Tead1/Stra6/Hoxa7/Tmie/Pls1/Ntn1/Bmp7/Lhx1/Yap1/Tbx2/Osr2/Frzb/Hoxd9/Fgf9/Hoxa9/Hoxd10/Hoxb5/Tbx3/Nog/Pax8/Foxc2/Hoxc9/Fzd3/Hoxd4/Hoxa5/Wnt5a/Hoxc4/Ihh/Fzd6/Hoxb2/Hoxb6/Tshr/Hoxb7/Hoxa3/Hoxb8/Kcnq1/Ephb2/Ccdc103/Six4/Fzd2/Ptk7/Hmx2/Dscaml1/Tcf21/Pitx2/Msx1/Foxi1/Mycn/Gata3/Ednra/Atp2b2/Crb2/Mfap2/Gata2	71
GO:0023061	signal release	109/2000	418/13771	2.50343e-10	3.8516e-08	3.04364e-08	Aqp1/Ptger3/Abat/Cltrn/Ltbp4/Casr/Myo6/Slc16a2/Agt/Chrna4/Pde4c/Cxcl12/Slc44a4/Sfrp1/Hnf4a/Grin3a/Cyp2j5/Nr1h4/Rab11fip3/Irs1/Kalrn/Slc18a1/Syp/Lrp2/Maob/C1qtnf3/Bmp6/Cacnb4/Adcy1/Inha/Sv2a/Ildr2/Cplx2/Fzd4/Cadps2/Hnf1b/Igfbp3/Cckar/Fgfr4/Hnf1a/Syde1/Stxbp5l/Camk2n1/Gabbr1/Syt2/Pclo/Ildr1/Ccl5/Syt9/Agtr1a/Ptprn2/Syt3/Erc2/F2r/Rph3a/Grik5/Slc4a8/Bace1/Pfkm/Slc18a2/Syn3/Pfn2/Adra1a/Syt17/Tbx3/Nr3c2…	109
GO:1901615	organic hydroxy compound metabolic process	105/2000	399/13771	3.06745e-10	4.58453e-08	3.62283e-08	Bpnt1/Abat/Epas1/Pcbd1/Ttr/Ces1g/Sult1d1/Vldlr/Prkaa2/Fgf1/Slc16a2/Slc37a4/Plpp3/Iyd/Slc1a1/Akr1c21/Dao/Ces1e/Miox/Sord/Slc5a3/Ephx2/Kl/Alpl/Abca5/Hpn/Gpd1/Ldhb/Hao2/Rdh16f2/Nr1h4/Cubn/Pck1/Npr1/Rdh16/Ces1d/Dgat2/Inpp5j/Maob/Tkfc/Ephx1/Bmp6/Fah/Ldhd/Plpp1/Amacr/Prox1/Clcn2/Dhcr24/Apob/Gc/Cyp2d22/Ces1f/Dio1/Fgfr4/Fdx1/Malrd1/Hnf1a/Gpr37/Nudt4/Dysf/Apoa2/Slco4a1/Sult1a1/Agtr1a/Mttp/Pcsk9/Mogat2/Pec…	105
GO:0120254	olefinic compound metabolic process	38/2000	92/13771	3.38746e-10	4.92217e-08	3.88964e-08	Ttr/Cyp2j11/Ppargc1a/Akr1c21/Ephx2/Mgll/Cyp2d26/Rdh16f2/Cyp2j5/Rdh16/Cyp2c23/Ephx1/Bmp6/Aldh8a1/Clcn2/Cyp2d22/Bco1/Abca4/Cyp2a5/Cyp4a10/Cyp2f2/Cyp4a31/Cyp2j6/Cyp2s1/Cyp2j13/Cacna1h/Cyp1a1/Cyp4a14/Cyp2a4/Cyp2d12/Cyp2e1/Cyp2j9/Cyp4a12a/Alox12/Cyp2u1/Rdh1/Dkk3/Cyp46a1	38
GO:0099537	trans-synaptic signaling	122/2000	492/13771	6.56877e-10	9.04243e-08	7.14558e-08	Kcnj10/Abat/Ptprd/Mapt/Myo6/Car2/Gnai1/Agt/Slc1a1/Abhd6/Chrna4/Fam107a/Myo5b/Mgll/Grin3a/Farp1/Mme/Kalrn/Synpo/Pvalb/Syp/Cx3cl1/Prkcz/Tmem25/Erbb4/Calb1/Cacnb4/Adcy1/Sv2a/Cplx2/Cadps2/Shank2/Shank3/Nptx1/Lynx1/Syde1/Dbn1/Tenm2/Stxbp5l/Arc/Clstn1/Gabbr1/Syt2/Htr3a/Pclo/Syt9/Kdr/Ptprn2/Erc2/F2r/Rph3a/Grik5/Slc4a8/Syngap1/Reln/Car7/Igsf11/Bace1/Rasd2/Syn3/Pfn2/Epha4/Adra1a/Nr3c2/Nog/Slc1a3/Nos1/Plat…	122
GO:1901605	alpha-amino acid metabolic process	54/2000	162/13771	1.12367e-09	1.39951e-07	1.10593e-07	Sardh/Ttc36/Pcbd1/Pah/Aldh4a1/Aldh6a1/Prodh/Gcat/Cbs/Aldh5a1/Glyat/Ggt1/Iyd/Dao/Aass/Cth/Adhfe1/Nos3/Thnsl2/Ddah1/Ddo/Dpep1/Kyat1/Prodh2/Hnf4a/Nr1h4/Pipox/Amt/Fah/Afmid/Hoga1/Cyp2d22/Hgd/Keg1/Agxt2/Plod2/Gldc/Nox4/Acmsd/Kyat3/Tst/Agmat/Gnmt/Nos1/Sdsl/Shmt1/Bcat1/Azin2/Amdhd1/Bhmt2/Nos2/Gm4952/Hmgcll1/Baat	54
GO:0050919	negative chemotaxis	22/2000	39/13771	1.37868e-09	1.63906e-07	1.29523e-07	Lgr4/Sema4g/Slit3/Rtn4rl1/Ryk/Sema6a/Ntn1/Robo2/Slit2/Sema3g/Sema3b/Robo3/Sema6d/Wnt5a/Sema3f/Sema6c/Igfals/Unc5c/Lrtm2/Plxna4/Sema3d/Rtn4r	22
GO:0018958	phenol-containing compound metabolic process	33/2000	78/13771	2.33961e-09	2.43635e-07	1.92527e-07	Abat/Epas1/Sult1d1/Slc16a2/Iyd/Slc1a1/Dao/Kl/Hpn/Npr1/Maob/Fah/Cyp2d22/Dio1/Gpr37/Slco4a1/Sult1a1/Agtr1a/Reln/Crym/Trpc1/Slc24a5/Pax8/Ddc/Wnt5a/Cyp2e1/Sncaip/Rtl4/Sult1b1/Gata3/Ednra/Atp2b2/Prkn	33
GO:0008217	regulation of blood pressure	51/2000	152/13771	2.50826e-09	2.52321e-07	1.99391e-07	Abat/Enpep/Arhgef12/Rarres2/Agt/Atp1a1/Nos3/Ddah1/Ephx2/Kl/Gna11/Umod/Cyp2j5/Slc2a5/Npr1/Stk39/Ace2/Nr2f2/Ppara/Vegfc/Arhgap42/Camk2n1/Kdr/Agtr1a/Guca2b/Adra2b/F2r/Myh6/Adra1a/Serpinf2/Nos1/Ar/Grip2/Ramp2/Tbxa2r/Sucnr1/Adrb1/Ncald/Atp1a2/Npr3/Cacna1c/Edn3/F2rl1/Nos2/Klk1/Kcnq1/Adm/Ednra/Pomc/Corin/Klk1b5	51
GO:0098739	import across plasma membrane	51/2000	153/13771	3.23896e-09	3.08055e-07	2.43434e-07	Kcnj10/Slc12a1/Slc12a3/Cltrn/Wnk4/Acsl1/Slc9a3/Slc5a2/Slc34a1/Slc5a1/Steap2/Folr1/Slc16a2/Agt/Atp1b1/Kcnj1/Slc1a1/Kcnj16/Kcnj15/Atp1a1/Slc47a1/Atp4a/Slc39a5/Slc2a5/Scnn1a/Pawr/Lrp2/Slc6a20b/Ace2/Slc1a2/Slc9a2/Slc15a2/Slc22a4/Agtr1a/Nalf2/Calcr/Slc22a2/Kcnk5/Slc1a3/Atp1b2/Kcnj5/Adrb1/Atp1a2/Slc6a20a/Cacna1c/Kcnh2/Kcnq1/Slc15a1/P2rx5/Lrrc8e/Kcnj9	51
GO:0045229	external encapsulating structure organization	71/2000	246/13771	3.92958e-09	3.67065e-07	2.90065e-07	Aebp1/Ltbp4/Agt/Tie1/Egfl6/Itih1/Wdr72/Hpn/Fermt1/Adamtsl2/Col4a4/Lamb2/Col4a3/Vwa1/Col27a1/Apbb2/Col4a2/Col4a5/Fbln5/Thsd4/Hspg2/Fgfr4/Col5a2/Phldb2/Eln/Pxdn/Sema5a/Antxr1/Col18a1/Ddr1/Cyp2j6/Lamb1/Foxc1/Spint2/Fscn1/Col8a1/Ecm2/Olfml2a/Serpinf2/Fbln2/Ntn4/Adamtsl3/Foxc2/Apbb1/Ramp2/Nepn/Chadl/Ets1/Mmp2/Ihh/Myh11/Sfrp2/Angptl7/Papln/Mmp28/Csgalnact1/Lmx1b/Tnxb/Mmp15/Adamtsl1/Prdm5/Reck/Comp/Loxl…	71
GO:0035725	sodium ion transmembrane transport	39/2000	103/13771	4.02181e-09	3.69089e-07	2.91665e-07	Ank3/Slc12a1/Slc12a3/Fxyd2/Wnk4/Pkd2/Prss8/Slc9a3/Slc5a2/Slc34a1/Slc5a1/Slc6a19/Atp1b1/Atp1a1/Atp4a/Ptpn3/Slc4a4/Scn4b/Scnn1a/Slc6a20b/Stk39/Slc9a2/Slc6a12/Tesc/Pcsk9/Hecw2/Slc4a8/Slc6a18/Slc6a17/Nos1/Kcnk1/Atp1b2/Atp1a2/Dmd/Fxyd6/Slc6a20a/Kcnq1/Fgf12/Gper1	39
GO:0009410	response to xenobiotic stimulus	68/2000	233/13771	5.0679e-09	4.49326e-07	3.5507e-07	Abat/Acsl1/Cyp2j11/Myo6/Prkaa2/Cryz/Slc1a1/Fbp1/Dpyd/Atp1a1/Atp4a/Fmo1/Dpep1/Umod/Sfrp1/Cyp2d26/Hnf4a/Cyp2j5/Nr1h4/Arnt2/Cyp2c23/Fmo2/Slc1a2/Igf2/Emx1/Shank2/Cyp2d22/Gstm5/Cyp2a5/Rorc/Gsta4/Gstt1/Kdr/Cyp2f2/Sult1a1/Slc22a12/Cyp2j6/Fmo4/Cyp2s1/Nqo1/Fzd1/Slc18a2/Cyp2j13/Adra1a/Slco1a6/Cyp1a1/Slc1a3/Nos1/Gstm2/Gsta2/Emx2/Htr1b/Abcc2/Mmp2/Gabrb3/Cyp2a4/Sfrp2/Cyp2d12/Cyp2e1/Cyp2j9/Kcnh2/Pde3a/Nos2/Sul…	68
GO:0090287	regulation of cellular response to growth factor stimulus	71/2000	248/13771	5.72332e-09	4.98978e-07	3.94307e-07	Tgfbr3/Cyfip2/Sostdc1/Fgf1/Folr1/Agt/Dab2ip/Bmp4/Tek/Cdh5/Mmrn2/Fermt1/Sfrp1/Adamtsl2/Fstl3/Htra1/Pbld2/Neo1/Cdkn1c/Lrp2/Ptprf/Vasn/Fgfrl1/Ppara/Fzd4/Vegfc/Kcp/Sost/Gpc3/Sema6a/Fstl1/Fst/Pmepa1/Nbl1/Kdr/Jcad/Cadm4/Tspan12/Grb10/Slit2/Vegfd/Fgf9/Fzd1/Smad6/Tmem204/Nog/Veph1/Cnmd/Ccbe1/Nepn/Wnt5a/Dmd/Cd59a/Sfrp2/Rasl11b/Angpt1/Rgma/Ngf/Tfap2b/Fgfbp1/Dcn/Fbn2/Spry1/Msx1/Chrd/Prdm16/Zfp423/Gata3/Crb2…	71
GO:0006575	cellular modified amino acid metabolic process	54/2000	170/13771	7.8058e-09	6.48129e-07	5.1217e-07	Sardh/Clic5/Folr1/Slc16a2/Chdh/Ggt1/Iyd/Aldh1l1/Slc1a1/Gpx3/Cth/Dpep1/Hpn/Kyat1/Slc22a5/Gstt2/Pipox/Folh1/Oplah/Slc1a2/Gstt3/Hoga1/Ggact/Dio1/Cpt1b/Bbox1/Gstm5/Plod2/Gsta4/Gstt1/Slco4a1/Slc22a4/Nat8f1/Reln/Crym/Ckmt1/Nat8/Mboat2/Gnmt/Gstm2/Gsta2/Pax8/Shmt1/Dmgdh/Bhmt2/Vnn1/Sult1b1/Serinc2/Nat8f6/Nat8f2/Gsta5/Gata3/Ggt6/Nat8f3	54
GO:0030855	epithelial cell differentiation	116/2000	479/13771	7.57413e-09	6.48129e-07	5.1217e-07	Ces1g/Myo6/Clic5/Notch4/Klf15/Bdh2/Agt/Tie1/Sox17/Pecam1/Ces1e/Bmp4/Epb41l5/Kazn/Cdh5/Sall1/Lama1/Fat1/Heg1/Lamb2/Hnf4a/Whrn/Rapgef3/Pck1/Map7/Jag2/Ces1d/Cdkn1c/Ush1c/Proc/Fgfr3/Bmp6/Erbb4/Fa2h/Cdhr2/Dlg5/Prox1/Nr2f2/Pax2/Emx1/Sox18/Wwtr1/Ces1f/Hnf1b/Irf6/Hoxa7/Fstl1/Pls1/Cldn5/Evpl/Bmp7/Prom1/Ppp1r16b/Kdr/Lhx1/Yap1/Pard3/Col18a1/Exph5/Camsap3/Frzb/Tfcp2l1/Foxc1/Spint2/Kdf1/Nfib/Thrb/Rab25/Tst/Fz…	116
GO:0060485	mesenchyme development	69/2000	240/13771	7.74502e-09	6.48129e-07	5.1217e-07	Ranbp3l/Tgfbr3/Notch4/Folr1/Dab2ip/Bmp4/Epb41l5/Nos3/Hpn/Nckap1/Sfrp1/Lama5/Sema4g/Pawr/Erbb4/Mdk/Vasn/Dlg5/Pax2/Wwtr1/Tead1/Phldb2/Hnf1a/Sema6a/Nrtn/Bmp7/Fermt2/Bnc2/Sema5a/Yap1/Tbx2/Robo2/Frzb/Foxc1/Sema3g/Sema3b/Fgf9/Epha4/Gata5/Tbx3/Nog/Meox1/Sema6d/Foxc2/Hoxa5/Wnt7b/Wnt5a/Sema3f/Sfrp2/Erg/Hey1/Sema6c/Edn3/Lef1/Six4/Spry1/Ptk7/Zfp750/Tcf21/Heyl/Pitx2/Msx1/Chrd/Mark1/Gata3/Sema3d/Ednra/Crb2/He…	69
GO:0040013	negative regulation of locomotion	78/2000	286/13771	1.11992e-08	8.61516e-07	6.80795e-07	Tgfbr3/Igfbp5/Ptprk/Tie1/Dab2ip/Abhd6/Ppargc1a/Cxcl12/Dpep1/Mmrn2/Sfrp1/Hnf4a/Cd200/Kank1/Sema4g/Cx3cl1/Card10/Erbb4/Dlg5/Limch1/Nr2f2/Ryk/Igfbp3/Egfl7/Podn/Phldb2/Dbn1/Sema6a/Hoxa7/Cldn5/Magi2/Dnaja4/Sema5a/Marveld3/Nbl1/Mcc/Dlc1/Mapk15/Robo2/Slit2/Sema3g/Spint2/Sema3b/Dll4/Epha1/Pfn2/Dach1/Epha4/Cldn19/Nog/Ptprr/Apoh/Sema6d/Atp1b2/Tbxa2r/Wnt5a/Sema3f/Adgrg1/Angpt2/Tafa5/Sfrp2/Kiss1r/Mmp28/Sema6…	78
GO:0050808	synapse organization	96/2000	378/13771	1.27146e-08	9.50143e-07	7.5083e-07	Ank3/Chchd10/Ptprd/Mapt/Thbs2/Myo6/Gpc4/Adgrl1/Dab2ip/Slc1a1/Lzts3/Myo5b/Dnm3/Lamb2/Farp1/Kalrn/Synpo/Ptprf/Erbb4/Dlg5/Cacnb4/Col4a5/Shank2/Shank3/Nptx1/Ndrg2/Arhgef15/Tanc1/Dbn1/Elfn1/Srcin1/Arc/Ntn1/Cttnbp2/Magi2/Ndrg1/Clstn1/Ngef/Rab17/Pclo/Erbb2/Sorbs1/Erc2/F2r/Rph3a/Arhgef9/Lrrn1/Syngap1/Reln/Lrfn3/Dok7/Fzd1/Flrt1/Pfn2/Cntnap1/Epha4/Plxnb1/Kirrel3/Cadm1/Igsf9/Gpc6/Apbb1/Ephb3/Arhgap44/Cux2/G…	96
GO:0007600	sensory perception	81/2000	304/13771	1.83853e-08	1.28231e-06	1.01332e-06	Aqp1/Kcnj10/Epas1/Pigr/Myo6/Slc9a3r2/Clic5/Reep6/Chrna4/Cxcl12/Ephx2/Mgll/Hpn/Lamb2/Whrn/Mme/Pde6a/Scnn1a/Jag2/Atp6v0a4/Pawr/Lrp2/Nipsnap1/Ush1c/Cacnb4/Lrig1/Myh14/Lamc3/Fzd4/Bsnd/Ror1/Abca4/Gprc5c/Eps8l2/Tmie/Espn/Sema5a/Gjb2/Myo7b/Bbs1/F2r/Thrb/Crym/Bace1/Dll4/Atp6v1b1/Otoa/Cacna1h/Cck/Slc1a3/Nos1/Rgs9bp/Serpine2/Cabp4/Reep2/Adrb1/Gabrb3/Kit/Cfap69/Olfm2/Ngf/Cacnb3/Rdh5/Atp8b1/Hoxb8/Kcnq1/Rtp3/…	81
GO:0034764	positive regulation of transmembrane transport	58/2000	193/13771	2.13166e-08	1.4672e-06	1.15942e-06	Ank3/Cltrn/Wnk4/Pkd2/Acsl1/Prss8/Slc34a1/Slc9a3r2/Car2/Klf15/Agt/Atp1b1/Bmp4/Ank2/Rapgef3/Irs1/Pdzk1/Cx3cl1/Erbb4/Cacnb4/Stk39/Ace2/Slc1a2/Shank3/Ak1/Ehd3/Gpc3/Lrrc52/Arc/Htr3a/Tesc/Agtr1a/Sorbs1/Calcr/F2r/Reln/Ocln/Trpc1/Nos1/Atp1b2/Kcne1l/Adrb1/Azin2/Dmd/Cacna1c/Kcnh2/Cacnb3/Edn3/Kcnmb1/Kcnq1/Ephb2/Stac/Gper1/Ednra/Capn3/P2rx5/Tert/Cacnb2	58
GO:0098742	cell-cell adhesion via plasma-membrane adhesion molecules	47/2000	143/13771	2.19299e-08	1.48981e-06	1.17729e-06	Ptprd/Gpc4/Adgrl1/Cldn2/Pecam1/Cdhr5/Cdh5/Tenm4/Umod/Celsr1/Cx3cl1/Pcdh1/Ptprf/Cdhr2/Esam/Ccdc141/Fgfrl1/Tenm2/Magi2/Clstn1/Cdh16/Celsr2/Robo2/Mcam/Cdh6/Lrfn3/Igsf11/Gata5/Cdh13/Epcam/Kirrel3/Cadm1/Nectin3/Igsf9/Gpc6/Fat4/Dab1/Scarf2/Pcdh12/Sele/Pcdh17/Amigo2/Dscaml1/Lrfn4/Obsl1/Crb2/Cadm3	47
GO:0007416	synapse assembly	44/2000	132/13771	3.82935e-08	2.32922e-06	1.84062e-06	Ptprd/Mapt/Thbs2/Myo6/Gpc4/Adgrl1/Dnm3/Farp1/Erbb4/Dlg5/Shank2/Shank3/Nptx1/Ntn1/Magi2/Clstn1/Rab17/Pclo/Arhgef9/Lrrn1/Reln/Lrfn3/Fzd1/Flrt1/Plxnb1/Kirrel3/Cadm1/Gpc6/Ephb3/Cux2/Sptbn2/Negr1/Wnt5a/Gabrb3/Add2/Lrtm2/Ephb2/Gpm6a/Six4/Pcdh17/Amigo2/Lrfn4/Obsl1/Nrxn3	44
GO:0006813	potassium ion transport	48/2000	150/13771	4.03858e-08	2.42825e-06	1.91887e-06	Aqp1/Ptger3/Ank3/Kcnj10/Slc12a1/Slc12a3/Fxyd2/Wnk4/Pkd2/Slc9a3/Atp1b1/Kcnj1/Kcnj16/Kcnj15/Atp1a1/Nos3/Atp4a/Hpn/Ank2/Rapgef3/Fhl1/Kcnt1/Stk39/Slc9a2/Cckar/Lrrc52/Kcnk5/Kcns1/Slc24a5/Slc1a3/Nos1/Kcnk1/Atp1b2/Kcnn2/Kcnc3/Kcns3/Kcne1l/Kcnj5/Atp1a2/Kcnh3/Kcnh2/Edn3/Kcnmb1/Kcnn1/Kcnq1/Kcna2/Kcnb1/Kcnj9	48
GO:0048010	vascular endothelial growth factor receptor signaling pathway	22/2000	45/13771	4.5993e-08	2.63205e-06	2.07992e-06	Dab2ip/Bmp4/Tek/Mmrn2/Flt1/Clec14a/Fzd4/Vegfc/Kdr/Cadm4/Grb10/Foxc1/Bcar1/Vegfd/Fgf9/Prkd1/Tmem204/Foxc2/Cnmd/Cd59a/Angpt1/Sulf1	22
GO:0046717	acid secretion	18/2000	32/13771	4.69939e-08	2.64328e-06	2.0888e-06	Ptger3/Abat/Ces1g/Stard10/Casr/Ces1e/Umod/Ces1d/Cacnb4/Sv2a/Ces1f/Cckar/Gabbr1/Slc51b/Hip1r/Htr1b/Kcnq1/Slc26a7	18
GO:2000027	regulation of animal organ morphogenesis	37/2000	103/13771	5.09886e-08	2.80759e-06	2.21864e-06	Lgr4/Fgf1/Agt/Bmp4/Sall1/Sfrp1/Celsr1/Pax2/Ryk/Fgfr4/Gpc3/Bmp7/Pkhd1/Agtr1a/Lhx1/Robo2/Fzd1/Gata5/Nog/Ar/Pax8/Ntn4/Fzd3/Wnt7b/Wnt5a/Fzd6/Sfrp2/Hoxb7/Six4/Spry1/Spag6l/Fzd2/Ptk7/Msx1/Gata3/Ednra/Sulf1	37
GO:0050673	epithelial cell proliferation	90/2000	360/13771	7.96441e-08	4.29504e-06	3.39406e-06	Egf/Lgr4/Tgfbr3/Igfbp5/Ptprk/Fgf1/Tie1/Dab2ip/Bmp4/Cxcl12/Tek/Mmrn2/Hpn/Flt1/Fermt1/Sfrp1/Htra1/Col4a3/Cdkn1c/Fgfr3/Bmp6/Erbb4/Mdk/Prox1/Nr2f2/Pax2/Igf2/Gas1/Lims2/Vegfc/Hnf1b/Irf6/Igfbp3/Egfl7/Lgr5/Gpc3/Fst/Ppp1r16b/Dysf/Sema5a/Marveld3/Mcc/Ccl5/Pkhd1/Kdr/Jcad/Erbb2/Agtr1a/Yap1/Tbx2/Osr2/Rap1gap/Aqp11/Kdf1/Zfp580/Vegfd/Nfib/Col8a1/Fgf9/Dll4/Prkd1/Cdh13/Nog/Esrp2/Apoh/Ar/Vdr/Sgpp2/Cnmd/Nrarp/Hoxa…	90
GO:0060560	developmental growth involved in morphogenesis	64/2000	229/13771	8.62283e-08	4.60266e-06	3.63715e-06	Mapt/Cyfip2/Fgf1/Bmp4/Cxcl12/Epb41l5/Sall1/Myo5b/Mgll/Cobl/Sfrp1/Lamb2/Lpar3/Sema4g/Slit3/Prkcz/Emx1/Ryk/Hnf1b/Dbn1/Sema6a/Ntn1/Syt2/Sema5a/Lhx1/Yap1/Tbx2/Ddr1/Syt3/Map2/Lzts2/Pak6/Slit2/Atp5g1/Sema3g/Sh3gl2/Sema3b/Flrt1/Map1b/Syt17/Sema6d/Cadm1/Jade2/Auts2/Wnt7b/Wnt5a/Islr2/Sema3f/Sfrp2/Cacng7/Rgma/Ngf/Sema6c/Edn3/Six4/Spry1/Spag6l/Ptk7/Plxna4/Sema3d/Ednra/Rtn4r/Nat8f3/Prkn	64
GO:0050804	modulation of chemical synaptic transmission	91/2000	366/13771	8.8593e-08	4.6278e-06	3.65702e-06	Kcnj10/Ptprd/Mapt/Myo6/Car2/Gnai1/Agt/Slc1a1/Abhd6/Chrna4/Fam107a/Myo5b/Mgll/Grin3a/Mme/Kalrn/Synpo/Syp/Prkcz/Tmem25/Erbb4/Calb1/Cacnb4/Adcy1/Cplx2/Shank2/Shank3/Nptx1/Syde1/Dbn1/Stxbp5l/Arc/Clstn1/Gabbr1/Pclo/Kdr/Erc2/Grik5/Slc4a8/Syngap1/Reln/Car7/Igsf11/Bace1/Pfn2/Epha4/Adra1a/Nr3c2/Nog/Slc1a3/Nos1/Kcnn2/Celf4/Serpine2/Kcnc3/Plppr4/Cux2/Htr1b/Grip2/Adrb1/Rapgef4/Syt7/Kit/Neurl1a/Sorcs3/Kiss1r/…	91
GO:0001505	regulation of neurotransmitter levels	52/2000	172/13771	9.11601e-08	4.67508e-06	3.69438e-06	Kcnj10/Abat/Myo6/Aldh5a1/Chrna4/Slc22a1/Slc44a4/Grin3a/Slc18a1/Syp/Maob/Cacnb4/Adcy1/Sv2a/Slc1a2/Cplx2/Cadps2/Syde1/Stxbp5l/Syt2/Pclo/Syt9/Ptprn2/Erc2/Rph3a/Grik5/Slc4a8/Slc22a2/Bace1/Slc18a2/Syn3/Pfn2/Gad1/Adra1a/Nr3c2/Nos1/Lin7a/Kcnc3/Htr1b/Sptbn2/Atp1a2/Syt7/Sncaip/Ngf/Edn3/Syn2/Syt12/Doc2g/Nrxn3/Naalad2/Sncg/Prkn	52
GO:0006836	neurotransmitter transport	50/2000	163/13771	9.66187e-08	4.90692e-06	3.87759e-06	Kcnj10/Myo6/Chrna4/Slc22a1/Grin3a/Slc18a1/Syp/Cacnb4/Adcy1/Sv2a/Slc1a2/Cplx2/Cadps2/Syde1/Stxbp5l/Slc6a12/Syt2/Pclo/Syt9/Ptprn2/Erc2/Rph3a/Grik5/Slc4a8/Slc22a2/Slc6a18/Bace1/Slc18a2/Syn3/Pfn2/Adra1a/Nr3c2/Slc6a17/Nos1/Lin7a/Kcnc3/Htr1b/Ddc/Sptbn2/Atp1a2/Syt7/Sncaip/Ngf/Edn3/Syn2/Syt12/Doc2g/Nrxn3/Sncg/Prkn	50
GO:0090066	regulation of anatomical structure size	109/2000	464/13771	1.18237e-07	5.83487e-06	4.61088e-06	Aqp1/Ptger3/Slc12a1/Slc12a3/Tgfbr3/Mapt/Cyfip2/Casr/Cbs/Sod3/Agt/Arhgap35/Baiap2l2/Pecam1/Cdhr5/Cxcl12/Nos3/Myo5b/Mgll/Faah/Fhod3/Nckap1/Itga1/Vil1/Cyp2j5/Lpar3/Rapgef3/Kank1/Sema4g/Dmtn/Cx3cl1/Ush1c/Cdhr2/Esam/Adcy6/Shroom2/Pax2/Kank4/Ryk/Shank3/Hnf1b/Cdc42ep1/Pex11a/Eln/Arhgap42/Dbn1/Sema6a/Pls1/Ntn1/Slc6a12/Pclo/Sema5a/Kdr/Agtr1a/Adra2b/Map2/F2r/Aqp11/Slit2/Atp5g1/Foxc1/Sema3g/Scin/Sema3b/Pfn2…	109
GO:0008202	steroid metabolic process	65/2000	236/13771	1.24275e-07	6.07556e-06	4.80108e-06	Ces1g/Vldlr/Prkaa2/Fgf1/Agt/Slc37a4/G6pc/Ppargc1a/Akr1c21/Ces1e/Igfbp7/Atp1a1/Ephx2/Abca5/Rdh16f2/Nr1h4/Cubn/Rdh16/Ces1d/Dgat2/Bmp6/Amacr/Prox1/Clcn2/Dhcr24/Apob/Igf2/Hsd3b2/Gc/Cyp2d22/Ces1f/Fgfr4/Fdx1/Malrd1/Hnf1a/Rorc/Apoa2/Sult1a1/Agtr1a/Mttp/Pcsk9/Slc27a2/Thrb/Slco1a6/Dhh/Cacna1h/Cyp1a1/Akr1c19/Sec14l2/Hsd3b3/Kit/Cyp2e1/Hsd3b9/Angptl3/Hsd17b14/Rdh5/Atp8b1/Adm/Rdh1/Dkk3/Star/Cyp24a1/Baat/Cyp46…	65
GO:0050678	regulation of epithelial cell proliferation	79/2000	308/13771	1.5886e-07	7.62383e-06	6.02457e-06	Egf/Tgfbr3/Ptprk/Fgf1/Tie1/Dab2ip/Bmp4/Cxcl12/Tek/Mmrn2/Hpn/Flt1/Sfrp1/Htra1/Col4a3/Cdkn1c/Fgfr3/Bmp6/Erbb4/Mdk/Prox1/Nr2f2/Pax2/Igf2/Gas1/Lims2/Vegfc/Egfl7/Gpc3/Ppp1r16b/Dysf/Sema5a/Marveld3/Mcc/Ccl5/Pkhd1/Kdr/Jcad/Erbb2/Agtr1a/Yap1/Osr2/Rap1gap/Aqp11/Kdf1/Zfp580/Vegfd/Nfib/Fgf9/Dll4/Prkd1/Cdh13/Nog/Esrp2/Apoh/Ar/Vdr/Sgpp2/Cnmd/Nrarp/Hoxa5/Wnt5a/Bcl11b/Dlk1/Ihh/Esrp1/Sfrp2/Hey1/Ptn/Eaf2/Fgfbp1/S…	79
GO:0071772	response to BMP	41/2000	127/13771	2.95914e-07	1.33442e-05	1.0545e-05	Tgfbr3/Sostdc1/Bmp4/Slc39a5/Cdh5/Sfrp1/Fstl3/Htra1/Neo1/Lrp2/Bmp6/Fam83g/Kcp/Sost/Gpc3/Fstl1/Fst/Bmp7/Vstm2a/Nbl1/Kdr/Fzd1/Smad6/Gata5/Nog/Acvr2b/Wnt5a/Sfrp2/Rgma/Tfap2b/Bmp8a/Lef1/Heyl/Comp/Smad9/Msx1/Chrd/Zfp423/Gata3/Crb2/Sulf1	41
GO:0071773	cellular response to BMP stimulus	41/2000	127/13771	2.95914e-07	1.33442e-05	1.0545e-05	Tgfbr3/Sostdc1/Bmp4/Slc39a5/Cdh5/Sfrp1/Fstl3/Htra1/Neo1/Lrp2/Bmp6/Fam83g/Kcp/Sost/Gpc3/Fstl1/Fst/Bmp7/Vstm2a/Nbl1/Kdr/Fzd1/Smad6/Gata5/Nog/Acvr2b/Wnt5a/Sfrp2/Rgma/Tfap2b/Bmp8a/Lef1/Heyl/Comp/Smad9/Msx1/Chrd/Zfp423/Gata3/Crb2/Sulf1	41
GO:0044282	small molecule catabolic process	72/2000	277/13771	3.22227e-07	1.44066e-05	1.13845e-05	Sardh/Bpnt1/Abat/Pah/Aldh4a1/Aldob/Aldh6a1/Prodh/Gcat/Abhd3/Cbs/Qprt/Aldh5a1/Bdh2/Acad11/Aldh1l1/Dao/Aass/Adhfe1/Uroc1/Dpyd/Miox/Sord/Nos3/Thnsl2/Ddah1/Ddo/Faah/Gcdh/Acacb/Cda/Prodh2/Cubn/Pck1/Irs1/Ces1d/Echdc2/Inpp5j/Pipox/Tkfc/Amt/Bckdhb/Fah/Ldhd/Afmid/Hoga1/Hgd/Ces1f/Upb1/Agxt2/Gldc/Acmsd/Ehhadh/Slc27a2/Eci3/Pfkm/Cyp1a1/Nos1/Sdsl/Shmt1/Bcat1/Lpin3/Amdhd1/Acot4/Acox2/Nos2/Sult1b1/Hmgcll1/Tuba8/…	72
GO:0009914	hormone transport	70/2000	268/13771	3.84386e-07	1.68968e-05	1.33523e-05	Aqp1/Ptger3/Abat/Cltrn/Ttr/Ltbp4/Casr/Slc16a2/Agt/Pde4c/Sfrp1/Hnf4a/Cyp2j5/Nr1h4/Rab11fip3/Irs1/Kalrn/Lrp2/C1qtnf3/Bmp6/Inha/Ildr2/Fzd4/Hnf1b/Igfbp3/Cckar/Fgfr4/Hnf1a/Stxbp5l/Camk2n1/Gabbr1/Pclo/Ildr1/Ccl5/Syt9/Agtr1a/Ptprn2/Crym/Pfkm/Slc18a2/Tbx3/Adcy5/Sytl4/Nos1/Nr0b2/Pax8/Vdr/Acvr2b/Abcc2/Rapgef4/Syt7/Rph3al/Cacna1c/Kiss1r/Edn3/Ecrg4/Inhbb/Nos2/Kcnq1/Tfap2b/Adm/Exoc3l/C1qtnf1/Kcnb1/Tfr2/Gata3/…	70
GO:0050886	endocrine process	28/2000	73/13771	4.48586e-07	1.9393e-05	1.53249e-05	Aqp1/Enpep/Agt/Nos3/Cyp2j5/Rab11fip3/C1qtnf3/Bmp6/Inha/Ace2/Fzd4/Fgfr4/Agtr1a/F2r/Tbx3/Serpinf2/Vdr/Sucnr1/Adrb1/Edn3/F2rl1/Ecrg4/Inhbb/Kcnq1/C1qtnf1/Gata3/Pomc/Corin	28
GO:0003206	cardiac chamber morphogenesis	37/2000	113/13771	7.48254e-07	3.07056e-05	2.42645e-05	Tgfbr3/Bmp4/Tek/Nos3/Heg1/Slit3/Dnah11/Lrp2/Parva/Prox1/Fgfrl1/Epor/Ccm2l/Bmp7/Pkp2/Tbx2/Robo2/Slit2/Foxc1/Fgf9/Fzd1/Dll4/Smad6/Myh6/Tbx3/Nog/Foxc2/Wnt5a/Sfrp2/Smarcd3/Hey1/Fzd2/Heyl/Pitx2/Gata3/Ednra/Hey2	37
GO:0046394	carboxylic acid biosynthetic process	64/2000	242/13771	7.51351e-07	3.07056e-05	2.42645e-05	Abat/Acss1/Ces1g/Pah/Abhd3/Cbs/Prkaa2/Acsm2/Slc45a3/Agt/Fads6/Ggt1/Ces1e/Aass/Cth/Thnsl2/Mgll/Acacb/Ldhb/Rdh16f2/Hnf4a/Rdh16/Ces1d/Cyp2c23/Acsm1/Aldh8a1/Fa2h/Amacr/Prox1/Hoga1/Elovl7/Ces1f/Fgfr4/Upb1/Malrd1/Hnf1a/Agxt2/Mgst3/Plod2/Fads2/Cyp4a10/Acsm5/Cyp4a31/Acmsd/Pecr/Pklr/Slc27a2/Ptgds/Gad1/Elovl2/Cyp1a1/Slc1a3/Sdsl/Shmt1/Bcat1/Cyp4a14/Bhmt2/Cyp4a12a/Pla2g5/Acsm3/Alox12/Rdh1/Star/Baat	64
GO:0030947	regulation of vascular endothelial growth factor receptor signaling pathway	15/2000	27/13771	7.88261e-07	3.19643e-05	2.52591e-05	Dab2ip/Bmp4/Tek/Mmrn2/Fzd4/Vegfc/Kdr/Cadm4/Grb10/Vegfd/Fgf9/Tmem204/Cnmd/Cd59a/Angpt1	15
GO:0014046	dopamine secretion	14/2000	24/13771	8.27917e-07	3.28094e-05	2.59269e-05	Abat/Chrna4/Cxcl12/Slc18a1/Gabbr1/Syt2/Syt9/Syt3/Syt17/Htr1b/Syt7/Syt12/Kcna2/Sncg	14
GO:0014059	regulation of dopamine secretion	14/2000	24/13771	8.27917e-07	3.28094e-05	2.59269e-05	Abat/Chrna4/Cxcl12/Slc18a1/Gabbr1/Syt2/Syt9/Syt3/Syt17/Htr1b/Syt7/Syt12/Kcna2/Sncg	14
GO:0008206	bile acid metabolic process	16/2000	31/13771	1.26433e-06	4.79253e-05	3.78719e-05	Ces1g/Ces1e/Nr1h4/Ces1d/Amacr/Prox1/Ces1f/Fgfr4/Malrd1/Hnf1a/Slc27a2/Slco1a6/Kit/Atp8b1/Star/Baat	16
GO:0044057	regulation of system process	103/2000	454/13771	1.5057e-06	5.46967e-05	4.32229e-05	Aqp1/Ptger3/Kcnj10/Abat/Wnk4/Epas1/Igfbp5/Casr/Agt/Atp1b1/Slc1a1/Chrna4/Atp1a1/Nos3/Mgll/Faah/Tenm4/Ank2/Flt1/Abcg2/Scn4b/Cyp2j5/Nol3/Slc22a5/Pawr/Cx3cl1/Prkcz/Tmem25/Bmp6/Stk39/Inha/Ace2/Ppara/Shank3/Nptx1/Fgfr4/Irx3/Tead1/Ehd3/Arhgap42/Dbn1/Apoa2/Pclo/Pkp2/Agtr1a/Pde9a/Pard3/Adra2b/F2r/Reln/Thrb/Igsf11/Slc4a3/Smad6/Myh6/Gata5/Adra1a/Nphs1/Trim63/Cacna1h/Cck/Nos1/Hip1r/Kcnn2/Celf4/Vdr/Kcne1l/Cux…	103
GO:0051271	negative regulation of cellular component movement	68/2000	267/13771	1.50143e-06	5.46967e-05	4.32229e-05	Tgfbr3/Igfbp5/Ptprk/Tie1/Dab2ip/Abhd6/Ppargc1a/Cxcl12/Dpep1/Mmrn2/Sfrp1/Hnf4a/Cd200/Kank1/Cx3cl1/Card10/Erbb4/Dlg5/Limch1/Nr2f2/Igfbp3/Egfl7/Podn/Phldb2/Dbn1/Hoxa7/Cldn5/Magi2/Dnaja4/Marveld3/Nbl1/Mcc/Dlc1/Mapk15/Slit2/Spint2/Dll4/Epha1/Pfn2/Dach1/Epha4/Cldn19/Nog/Ptprr/Nos1/Apoh/Sema6d/Atp1b2/Tbxa2r/Adgrg1/Angpt2/Tafa5/Sfrp2/Kiss1r/Mmp28/Stard13/Ptpru/Ptn/Robo4/Dcn/Cygb/Ndrg4/Reck/Chrd/Gata3/Fbl…	68
GO:0043270	positive regulation of ion transport	63/2000	243/13771	1.90143e-06	6.63093e-05	5.23995e-05	Ank3/Abat/Cltrn/Wnk4/Pkd2/Prss8/Slc34a1/Casr/Slc9a3r2/Agt/Atp1b1/Bmp4/Cxcl12/Ank2/Scn4b/Lpar3/Rapgef3/Fhl1/Pdzk1/Slc18a1/Cx3cl1/Cacnb4/Stk39/Ace2/Shank3/Ehd3/Lrrc52/Arc/Gabbr1/Htr3a/Tesc/Ccl5/Agtr1a/Calcr/F2r/Reln/Trpc1/Cck/Nos1/Cldn16/Atp1b2/Kcnn2/Kcne1l/Lilra5/Adrb1/Dmd/Mchr1/Cacna1c/Kcnh2/Cacnb3/Edn3/Kcnmb1/Kcnq1/Fgf12/Ephb2/Stac/Gper1/Ednra/Atp2b2/Capn3/P2rx5/Pdgfrb/Cacnb2	63
GO:0006790	sulfur compound metabolic process	70/2000	280/13771	2.17642e-06	7.44106e-05	5.88014e-05	Acss1/Acsl1/Pdk2/Clic5/Sult1d1/Cbs/Acsm2/Glyat/Ggt1/Slc1a1/Gpx3/Suox/Cth/Sult1c2/Gpam/Dpep1/Gcdh/Acacb/Hnf4a/Ces1d/Dgat2/Gstt2/Ghr/Pipox/Acsm1/Chpf/Oplah/Slc1a2/Gstt3/Acnat2/Keg1/Gstm5/Fitm2/Gsta4/Gstt1/Acsm5/Sult1a1/Nox4/Ehhadh/Nat8f1/Acot3/Tst/Nat8/Gnmt/Gstm2/Chst8/Gsta2/Acot12/Abcc2/Acnat1/Csgalnact1/Angpt1/Bhmt2/Acot4/Sult1b1/Acsm3/Nat8f6/Dcn/Chst9/Bgn/Nat8f2/Gsta5/Spock2/Sult5a1/Egflam/Baat/…	70
GO:0007188	adenylate cyclase-modulating G protein-coupled receptor signaling pathway	39/2000	127/13771	2.33878e-06	7.80249e-05	6.16575e-05	Ptger3/Casr/Gnai1/Adgrl1/Tmem116/Adgrl4/Gna11/Ptgfr/Lpar3/Adcy1/Adcy6/Lgr5/Gpr37/Gabbr1/Adra2b/Calcr/Oxgr1/Lpar2/Adra1a/Adcy5/Nos1/S1pr5/Npb/Vipr1/Gcgr/Htr1b/Ramp2/Tbxa2r/Adrb1/Rapgef4/Adgrg1/Npr3/Tshr/Adm/Gnaz/Sctr/Gpr161/Gper1/Ednra	39
GO:0015697	quaternary ammonium group transport	2000-10-01	14/13771	2.33528e-06	7.80249e-05	6.16575e-05	Slc22a8/Slc22a1/Slc44a4/Pdzk1/Slc22a5/Slc6a20b/Slc22a4/Slc22a2/Slc25a29/Slc6a20a	10
GO:0032530	regulation of microvillus organization	2000-10-01	14/13771	2.33528e-06	7.80249e-05	6.16575e-05	Cdhr5/Podxl/Vil1/Hnf4a/Ush1c/Cdhr2/Pls1/Rap1gap/Fscn1/Atp8b1	10
GO:0001667	ameboidal-type cell migration	88/2000	380/13771	3.63761e-06	0.000115323	9.11316e-05	Aqp1/Egf/Enpp2/Tgfbr3/Fgf1/Folr1/Agt/Plpp3/Sox17/Dab2ip/Pecam1/Bmp4/Cxcl12/Epb41l5/Tns1/Tek/Nos3/Cdh5/Mmrn2/Nckap1/Fermt1/Lama5/Vil1/Kank1/Sema4g/Dmtn/Card10/Clec14a/Erbb4/Ephb4/Prox1/Nr2f2/Igf2/Vegfc/Syde1/Sema6a/Fstl1/Nrtn/Bmp7/Amotl1/Dnaja4/Sema5a/Marveld3/Mcc/Kdr/Jcad/Slit2/Sema3g/Bcar1/Sema3b/Zfp580/Rab25/Dll4/Pfn2/Prkd1/Cdh13/Ptprr/Apoh/Sema6d/Foxc2/Ccbe1/Tbxa2r/Wnt5a/Ets1/Sema3f/Epb41l4b/A…	88
GO:0055067	monovalent inorganic cation homeostasis	41/2000	139/13771	4.06009e-06	0.000124931	9.87243e-05	Kcnj10/Slc12a1/Slc12a3/Slc9a3/Pdk2/Car14/Car2/Agt/Atp1b1/Kcnj16/Atp1a1/Atp4a/Umod/Slc4a4/Car12/Scnn1a/Atp6v0a4/Car4/Slc4a1/Slc9a2/Bsnd/Tesc/Agtr1a/Aqp11/Slc4a8/Car7/Slc4a3/Atp6v1b1/Nr3c2/Slc1a3/Atp1b2/Atp1a2/Rhbg/Kcnh2/Slc26a4/Rhcg/Slc4a9/Kcnq1/Tfap2b/Ednra/Corin	41
GO:0045216	cell-cell junction organization	47/2000	169/13771	5.01362e-06	0.000150725	0.000119108	Pkp4/Agt/Cldn2/Pecam1/Cdh5/Plekha7/Heg1/Cldn10/Ugt8a/Hnf4a/Whrn/Nr1h4/Patj/Bmp6/Esam/Dlg5/Epb41l3/Shroom2/Ace2/Lims2/Irx3/Cldn5/Fermt2/Gjb2/Pkp2/Marveld3/Ildr1/Pkhd1/Pard3/Pard6b/F2r/Camsap3/Cldn15/Cdh6/Fscn1/Ocln/Cntnap1/Epha4/Cldn19/Jam3/Cldn16/Ramp2/Crb3/Cldn8/F2rl1/Ephb2/Gjc1	47
GO:0042391	regulation of membrane potential	72/2000	297/13771	5.13644e-06	0.000151801	0.000119957	Ank3/Kcnj10/Abat/Chchd10/Mapt/Slc34a1/Agt/Atp1b1/Chrna4/Atp1a1/Ank2/Gna11/Ptpn3/Slc4a4/Scn4b/Fhl1/Pawr/Cx3cl1/Prkcz/Tmem25/Cacnb4/Myh14/Shank3/Ehd3/Dbn1/Htr3a/Pclo/Pkp2/Kdr/Atp5g1/Grik5/Slc4a8/Reln/Igsf11/Kcnk5/Slc4a11/Cntnap1/Adra1a/Cldn19/Cacna1h/Nr3c2/Cck/Kcnk1/Atp1b2/Kcnn2/Celf4/Kcne1l/Cux2/Bok/Grip2/Kcnj5/Adrb1/Cacna1g/Kcnh3/Dmd/Rapgef4/Gabrb3/Cacna1c/Kcnh2/Cacnb3/Ptn/Kcnq1/Fgf12/Dcn/Alox12/…	72
GO:0006584	catecholamine metabolic process	18/2000	41/13771	5.43563e-06	0.000157965	0.000124829	Abat/Epas1/Sult1d1/Slc1a1/Dao/Kl/Npr1/Maob/Cyp2d22/Gpr37/Sult1a1/Agtr1a/Ddc/Sncaip/Rtl4/Gata3/Ednra/Prkn	18
GO:0035637	multicellular organismal signaling	30/2000	90/13771	5.41714e-06	0.000157965	0.000124829	Ank3/Agt/Ank2/Scn4b/Pawr/Cacnb4/Ace2/Myh14/Irx3/Ehd3/Pkp2/Slc4a3/Cntnap1/Cldn19/Otoa/Cacna1h/Jam3/Kcnn2/Kcne1l/Kcnj5/Cacna1g/Rapgef4/Cacna1c/Kcnh2/Cacng7/Kcnq1/Fgf12/Gjc1/Kcna2/Cacnb2	30
GO:0007626	locomotory behavior	50/2000	185/13771	6.14795e-06	0.000175737	0.000138873	Kcnj10/Abat/Mapt/Myo6/Slc1a1/Chrna4/Cxcl12/Celsr1/Slc22a5/Kalrn/Usp2/Calb1/Cacnb4/Fzd4/Shank2/Shank3/Dbn1/Gpr37/Espn/Ppp1r1b/Adam22/Pak6/Hoxd9/Fign/Reln/Slc18a2/Rasd2/Gad1/Epha4/Prex2/Hoxd10/Rcan2/Adcy5/Dab1/Negr1/Atp1a2/Tmod1/Tshr/Cacna1c/Olfm2/Ngf/Lmx1b/Lsamp/Hoxb8/Fgf12/Cend1/Atp2b2/Astn1/Sncg/Prkn	50
GO:0045165	cell fate commitment	46/2000	166/13771	6.98603e-06	0.00019248	0.000152103	Epas1/Sostdc1/Sox17/Bmp4/Sox13/Tenm4/Sfrp1/Jag2/Fgfr3/Erbb4/Prox1/Sox6/Nr2f2/Pax2/Sox18/Gas1/Hoxc10/Hnf1b/Zfp521/Kdr/Tbx2/Notch3/Dll4/Gata5/Dhh/Hoxd10/Tbx3/Glis1/Prickle2/Ar/Foxc2/Wnt7b/Wnt5a/Bcl11b/Ihh/Esrp1/Sfrp2/Tead3/Sox5/Wnt5b/Chrd/Tox/Gata3/Ednra/Hey2/Gata2	46
GO:0055081	anion homeostasis	18/2000	42/13771	8.22711e-06	0.000225319	0.000178054	Slc12a1/Slc12a3/Wnk4/Slc34a3/Slc34a1/Slc1a1/Alpl/Umod/Car12/Bsnd/Fgfr4/Abcc6/Cyb561/Atp6v1b1/Enpp3/Abcc2/Kcnq1/Tfap2b	18
GO:0097746	blood vessel diameter maintenance	40/2000	139/13771	1.02312e-05	0.000277302	0.000219132	Ptger3/Tgfbr3/Casr/Cbs/Sod3/Agt/Nos3/Mgll/Faah/Itga1/Cyp2j5/Cx3cl1/Adcy6/Arhgap42/Kdr/Agtr1a/Adra2b/F2r/Foxc1/Smad6/Adra1a/Serpinf2/Nos1/Foxc2/Htr1b/Grip2/Tbxa2r/Adrb1/Atp1a2/Mmp2/Cacna1g/Npr3/Cacna1c/Edn3/F2rl1/Kcnmb1/Adm/Comp/Gper1/Ednra	40
GO:0030048	actin filament-based movement	33/2000	107/13771	1.23549e-05	0.000324766	0.00025664	Ptger3/Myo6/Epb41l5/Atp1a1/Myo5b/Ank2/Vil1/Scn4b/Limch1/Parva/Myh14/Myo1d/Dbn1/Myo19/Pkp2/Myo7b/Pard3/Myh6/Cacna1h/Nos1/Kcnn2/Wipf3/Kcne1l/Myo5c/Kcnj5/Adrb1/Atp1a2/Cacna1g/Cacna1c/Kcnh2/Epdr1/Kcnq1/Cacnb2	33
GO:0006699	bile acid biosynthetic process	2000-12-01	22/13771	1.33102e-05	0.000342984	0.000271036	Ces1g/Ces1e/Ces1d/Amacr/Prox1/Ces1f/Fgfr4/Malrd1/Hnf1a/Slc27a2/Star/Baat	12
GO:0007269	neurotransmitter secretion	38/2000	131/13771	1.3804e-05	0.000350528	0.000276997	Myo6/Chrna4/Grin3a/Syp/Cacnb4/Adcy1/Sv2a/Cplx2/Cadps2/Syde1/Stxbp5l/Syt2/Pclo/Syt9/Ptprn2/Erc2/Rph3a/Grik5/Slc4a8/Bace1/Syn3/Pfn2/Adra1a/Nr3c2/Lin7a/Kcnc3/Htr1b/Sptbn2/Syt7/Sncaip/Ngf/Edn3/Syn2/Syt12/Doc2g/Nrxn3/Sncg/Prkn	38
GO:0003180	aortic valve morphogenesis	2000-11-01	19/13771	1.44206e-05	0.000362663	0.000286587	Tie1/Bmp4/Nos3/Slit3/Robo2/Slit2/Smad6/Gata5/Hey1/Gata3/Hey2	11
GO:0030534	adult behavior	36/2000	122/13771	1.52261e-05	0.000379275	0.000299714	Kcnj10/Abat/Mapt/Slc1a1/Chrna4/Cxcl12/Kalrn/Cacnb4/Ppara/Slc1a2/Shank2/Shank3/Ppp1r1b/Bbs1/Adam22/Hoxd9/Atp6v1b1/Epha4/Prex2/Hoxd10/Nos1/Dab1/Sptbn2/Atp1a2/Tmod1/Tshr/Cacna1c/Ngf/Hoxb8/Fgf12/Pcdh17/Nrxn3/Cend1/Shank1/Sncg/Prkn	36
GO:0042886	amide transport	63/2000	261/13771	2.25756e-05	0.000534358	0.000422265	Aqp1/Ptger3/Slc12a1/Abat/Abca13/Cltrn/Slc22a8/Casr/Car2/Folr1/Slc16a2/Agt/Pde4c/Umod/Sfrp1/Abcg2/Hnf4a/Nr1h4/Irs1/Kalrn/Lrp2/Ildr2/Hnf1b/Cckar/Slc15a2/Hnf1a/Stxbp5l/Camk2n1/Gabbr1/Pclo/Ildr1/Ccl5/Syt9/Ptprn2/Pfkm/Abcb9/Slc18a2/Slc14a2/Adcy5/Sytl4/Nos1/Nr0b2/Pax8/Pou3f3/Acvr2b/Rapgef4/Syt7/Rph3al/Cacna1c/Edn3/Ecrg4/Inhbb/Nos2/Kcnq1/Tfap2b/Aqp3/Exoc3l/Aqp7/Kcnb1/Tfr2/Gper1/Slc15a1/Prkn	63
GO:0007588	excretion	16/2000	37/13771	2.27794e-05	0.000536753	0.000424158	Ptger3/Slc5a2/Agt/Umod/Abcg2/Cyp2j5/Atp6v0a4/Mdk/Grhpr/Slc22a6/Atp6v1b1/Adra1a/Nphs1/Nr3c2/Cacna1c/Corin	16
GO:0050803	regulation of synapse structure or activity	52/2000	204/13771	2.41645e-05	0.000566836	0.00044793	Ptprd/Thbs2/Gpc4/Adgrl1/Dab2ip/Lzts3/Myo5b/Dnm3/Farp1/Kalrn/Ptprf/Dlg5/Shank2/Shank3/Nptx1/Arhgef15/Tanc1/Dbn1/Srcin1/Arc/Ntn1/Cttnbp2/Magi2/Clstn1/Ngef/Rab17/Lrrn1/Syngap1/Reln/Lrfn3/Fzd1/Flrt1/Epha4/Igsf9/Gpc6/Ephb3/Arhgap44/Cux2/Negr1/Wnt5a/Sema3f/Rapgef4/Neurl1a/Ptn/Lrtm2/Ephb2/Gpm6a/Dgkb/Six4/Amigo2/Lrfn4/C1ql3	52
GO:0001755	neural crest cell migration	18/2000	45/13771	2.58353e-05	0.000600641	0.000474643	Folr1/Bmp4/Lama5/Sema4g/Erbb4/Sema6a/Nrtn/Bmp7/Sema5a/Sema3g/Sema3b/Sema6d/Sema3f/Sema6c/Edn3/Pitx2/Sema3d/Ednra	18
GO:0035136	forelimb morphogenesis	14/2000	30/13771	2.59738e-05	0.00060119	0.000475078	Sall1/Mecom/Osr2/Hoxd9/Hoxa9/Hoxd10/Tbx3/Sall3/Zbtb16/Cacna1c/Tfap2b/Reck/Msx1/Trp63	14
GO:0050807	regulation of synapse organization	51/2000	202/13771	3.79023e-05	0.000822683	0.000650108	Ptprd/Thbs2/Gpc4/Adgrl1/Dab2ip/Lzts3/Myo5b/Dnm3/Farp1/Kalrn/Ptprf/Dlg5/Shank2/Shank3/Nptx1/Arhgef15/Tanc1/Dbn1/Srcin1/Arc/Ntn1/Cttnbp2/Magi2/Clstn1/Ngef/Rab17/Lrrn1/Reln/Lrfn3/Fzd1/Flrt1/Epha4/Igsf9/Gpc6/Ephb3/Arhgap44/Cux2/Negr1/Wnt5a/Sema3f/Rapgef4/Neurl1a/Ptn/Lrtm2/Ephb2/Gpm6a/Dgkb/Six4/Amigo2/Lrfn4/C1ql3	51
GO:0019218	regulation of steroid metabolic process	27/2000	85/13771	4.17171e-05	0.000898034	0.000709652	Ces1g/Fgf1/Agt/Ppargc1a/Ces1e/Igfbp7/Atp1a1/Ephx2/Ces1d/Dgat2/Bmp6/Prox1/Clcn2/Apob/Igf2/Ces1f/Fgfr4/Malrd1/Rorc/Apoa2/Agtr1a/Thrb/Dhh/Sec14l2/Kit/Dkk3/Star	27
GO:0022600	digestive system process	22/2000	63/13771	4.21498e-05	0.000903629	0.000714073	Aqp1/Ptger3/Wnk4/Slc5a1/Vil1/Abcg2/Pbld2/Slc22a5/Pawr/Mdk/Stk39/Cckar/Pls1/Apoa2/Mogat2/Trpc1/Hip1r/Vdr/Adrb1/Npr3/Kcnq1/Slc26a7	22
GO:0009308	amine metabolic process	28/2000	90/13771	4.616e-05	0.000969732	0.000766309	Abat/Epas1/Sult1d1/Slc1a1/Dao/Kl/Nr1h4/Npr1/Inmt/Maob/Afmid/Cyp2d22/Gpr37/Sult1a1/Agtr1a/Acmsd/Cyp1a1/Agmat/Sat2/Ddc/Abcc2/Azin2/Dmgdh/Sncaip/Rtl4/Gata3/Ednra/Prkn	28
GO:0050906	detection of stimulus involved in sensory perception	19/2000	51/13771	5.02247e-05	0.0010303	0.000814169	Pigr/Reep6/Cxcl12/Hpn/Whrn/Pawr/Cacnb4/Sema5a/Bace1/Rgs9bp/Serpine2/Kit/Cacnb3/Kcnq1/Rtp3/Lpo/Azgp1/Atp2b2/Piezo2	19
GO:0010463	mesenchymal cell proliferation	17/2000	43/13771	5.1549e-05	0.00104923	0.000829134	Bmp4/Irs1/Gas1/Gpc3/Bmp7/Kdr/Tbx2/Nfib/Fgf9/Fat4/Wnt5a/Ihh/Ptn/Msx1/Trp63/Chrd/Mycn	17
GO:0032409	regulation of transporter activity	54/2000	220/13771	5.22747e-05	0.00105988	0.000837547	Ank3/Fxyd2/Cltrn/Wnk4/Pkd2/Slc5a1/Atp1b1/Kcnj1/Ppargc1a/Chrna4/Bmp4/Slc5a3/Ank2/Ptpn3/Scn4b/Rapgef3/Fhl1/Pdzk1/Pm20d1/Cacnb4/Stk39/Ace2/Shank3/Ehd3/Lrrc52/Arc/Dysf/Apoa2/Htr3a/Slc5a11/Tesc/Pcsk9/Rph3a/Hecw2/Reln/Ano9/Kcns1/Atp1b2/Kcne1l/Adrb1/Atp1a2/Dmd/Fxyd6/Cacng7/Cacnb3/Kcnq1/Fgf12/Ephb2/Stac/Gper1/Ednra/Rem1/Shank1/Cacnb2	54
GO:0061572	actin filament bundle organization	42/2000	159/13771	5.89736e-05	0.00117297	0.000926914	Cgnl1/Arhgef5/Baiap2l2/Fam107a/Vil1/Rapgef3/Synpo/Pawr/Dmtn/Cx3cl1/Ush1c/Limch1/Kank4/Shank3/Arhgef15/Phldb2/Eln/Dbn1/Pls1/Fermt2/Espn/Asap3/Nox4/Dlc1/Sorbs1/Fscn1/Epha1/Pfn2/Rhpn1/Serpinf2/Rhpn2/Sorbs3/Synpo2/Rflna/Aif1l/Synpo2l/Add2/Kiss1r/Prkcq/Spag6l/Shank1/Prkn	42
GO:0007586	digestion	23/2000	69/13771	6.56939e-05	0.00126806	0.00100206	Aqp1/Ptger3/Wnk4/Slc5a1/Vil1/Abcg2/Pbld2/Slc22a5/Pawr/Mdk/Stk39/Cckar/Pls1/Apoa2/Mogat2/Trpc1/Cck/Hip1r/Vdr/Adrb1/Npr3/Kcnq1/Slc26a7	23
GO:0044283	small molecule biosynthetic process	94/2000	445/13771	8.32774e-05	0.00157265	0.00124275	Abat/Acss1/Pcbd1/Ces1g/Pah/Pdk2/Abhd3/Cbs/Prkaa2/Fgf1/Acsm2/Slc45a3/Agt/Fads6/Ggt1/G6pc/Pcx/Fbp1/Ppargc1a/Ces1e/Aass/Cth/Sord/Coq8a/Thnsl2/Mgll/Acacb/Gpd1/Ldhb/Rdh16f2/Hnf4a/Pck1/Rdh16/Ces1d/Dgat2/Cyp2c23/Ephx1/C1qtnf3/Acsm1/Bmp6/Aldh8a1/Fa2h/Amacr/Prox1/Clcn2/Dhcr24/Ppara/Apob/Hoga1/Elovl7/Ces1f/Pgam2/Fgfr4/Upb1/Ak1/Malrd1/Hnf1a/Agxt2/Mgst3/Plod2/Fads2/Cyp4a10/Acsm5/Fbp2/Cyp4a31/Acmsd/Cyp2j6/Pec…	94
GO:0006883	cellular sodium ion homeostasis	2000-11-01	22/13771	8.82628e-05	0.00164894	0.00130304	Agt/Atp1b1/Atp1a1/Atp4a/Umod/Scnn1a/Tesc/Nr3c2/Slc1a3/Atp1b2/Atp1a2	11
GO:0003158	endothelium development	34/2000	122/13771	9.31144e-05	0.00173339	0.00136977	Notch4/Fgf1/Agt/Tie1/Sox17/Pecam1/Bmp4/Cdh5/Heg1/Rapgef3/Proc/Bmp6/Prox1/Nr2f2/Sox18/Fstl1/Cldn5/Ppp1r16b/Kdr/Col18a1/Dll4/Hoxb5/Foxc2/Cnmd/Acvr2b/Dmd/Hey1/F2rl1/Stard13/Robo4/Alox12/Atoh8/Ednra/Hey2	34
GO:0042403	thyroid hormone metabolic process	2000-10-01	19/13771	0.00010713	0.00192259	0.00151929	Slc16a2/Iyd/Hpn/Dio1/Slco4a1/Reln/Crym/Pax8/Sult1b1/Gata3	10
GO:0070294	renal sodium ion absorption	2000-07-01	10/13771	0.000108056	0.00192259	0.00151929	Wnk4/Klhl3/Kcnj1/Umod/Guca2b/Kcnq1/Ednra	7
GO:0009611	response to wounding	88/2000	414/13771	0.000110476	0.00195897	0.00154804	Aqp1/Ptger3/Abat/Fgf1/Folr1/Arhgap35/Plpp3/Slc1a1/Pecam1/F13b/Fermt1/Vil1/Lamb2/Celsr1/Hnf4a/Neo1/Dst/Kng2/Nol3/Kank1/Dmtn/Cx3cl1/Dcbld2/Ptprf/Proc/Fgfr3/Mdk/Ppara/Slc1a2/Slc4a1/Rtn4rl1/Nlrp6/Matn4/Phldb2/Ccm2l/Evpl/Fermt2/Dysf/Pear1/Kdr/Erbb2/Yap1/Cadm4/Pard3/Adra2b/Ddr1/Entpd2/F2r/Proz/Epha4/Cldn19/Serpinf2/Nog/Slc1a3/Sytl4/Morn4/Apoh/Serpine2/Foxc2/Hgfac/Tbxa2r/Wnt5a/Adrb1/Mmp2/Epb41l4b/Syt7/T…	88
GO:0060415	muscle tissue morphogenesis	20/2000	58/13771	0.000113707	0.00198931	0.00157201	Tgfbr3/Heg1/Lrp2/Prox1/Epor/Ccm2l/Pkp2/Foxc1/Fzd1/Dll4/Myh6/Nog/Foxc2/Wnt5a/Angpt1/Hey1/Fzd2/Pitx2/Ednra/Hey2	20
GO:0051145	smooth muscle cell differentiation	22/2000	67/13771	0.000121021	0.0021102	0.00166754	Agt/Bmp4/Cth/Rbpms2/Tbx2/Fgf9/Smad6/Tbx3/Tmem204/Ramp2/Wnt7b/Kit/Olfm2/Smarcd3/Hey1/Adm/Pitx2/Comp/Gper1/Ednra/Hey2/Pdgfrb	22
GO:0050878	regulation of body fluid levels	62/2000	270/13771	0.000123781	0.00212787	0.0016815	Aqp1/Ptger3/Abat/Wnk4/Slc5a2/F13b/Umod/Heg1/Hnf4a/Kng2/Clcnka/Scnn1a/Kalrn/Dmtn/Cx3cl1/Proc/Erbb4/Fa2h/Adcy6/Stk39/Slc4a1/Nlrp6/Cckar/Celsr2/Pear1/Guca2b/Adra2b/Ddr1/Entpd2/F2r/Proz/Kdf1/Atp6v1b1/Trpc1/Btc/Serpinf2/Apoh/Serpine2/Vdr/Hgfac/Tbxa2r/Adrb1/Fzd6/Neurl1a/Npr3/Prkcq/F2rl1/Tfap2b/Adm/Ephb2/Alox12/Aqp3/Tfpi2/Comp/Trp63/Sctr/Prlr/Aqp7/C1qtnf1/Serping1/Atp2b2/Fbln1	62
GO:0043691	reverse cholesterol transport	2000-08-01	13/13771	0.000126769	0.00213912	0.0016904	Ces1g/Ces1e/Apom/Abca5/Ces1d/Ces1f/Hnf1a/Apoa2	8
GO:1903530	regulation of secretion by cell	101/2000	491/13771	0.000134046	0.00224743	0.00177598	Egf/Ptger3/Abat/Casr/Myo6/Agt/Chrna4/Pde4c/Cxcl12/Myo5b/Sfrp1/Hnf4a/Grin3a/Neo1/Cyp2j5/Nr1h4/Cd200/Rhbdf1/Rab11fip3/Irs1/Kalrn/Slc18a1/Syp/Maob/C1qtnf3/Bmp6/Cacnb4/Adcy1/Inha/Cplx2/Cadps2/Atp9a/Vegfc/Igfbp3/Cckar/Fgfr4/Malrd1/Hnf1a/Srcin1/Stxbp5l/Camk2n1/Gabbr1/Syt2/Pclo/Ildr1/Ccl5/Syt9/Agtr1a/Syt3/F2r/Exph5/Slc4a8/Llgl2/Bace1/Pfkm/Pfn2/Septin1/Adra1a/Syt17/Cacna1h/Nr3c2/Cck/Adcy5/Sytl4/Nos1/Nr0b…	101
GO:0140115	export across plasma membrane	17/2000	46/13771	0.000138985	0.00232279	0.00183553	Atp1b1/Atp1a1/Atp4a/Slc22a18/Slc4a4/Abcg2/Slc17a3/Slc22a2/Kcnk5/Atp1b2/Kcne1l/Abcc2/Atp1a2/Kcnh2/Kcnq1/Kcna2/Kcnb1	17
GO:0034331	cell junction maintenance	14/2000	34/13771	0.000140482	0.00233289	0.00184351	Chchd10/Plekha7/Whrn/Epb41l3/Shroom2/Shank2/Fermt2/Erc2/F2r/Camsap3/Syngap1/Cntnap1/Cadm1/F2rl1	14
GO:0006637	acyl-CoA metabolic process	24/2000	77/13771	0.000152216	0.0024728	0.00195407	Acss1/Acsl1/Pdk2/Acsm2/Glyat/Gpam/Gcdh/Acacb/Hnf4a/Ces1d/Dgat2/Pipox/Acsm1/Acnat2/Keg1/Fitm2/Acsm5/Ehhadh/Acot3/Acot12/Acnat1/Acot4/Acsm3/Baat	24
GO:0021675	nerve development	21/2000	64/13771	0.000173351	0.0027816	0.0021981	Sall1/Fgfr3/Lrig1/Pax2/Nptx1/Nrtn/Slc1a3/Serpine2/Sema3f/Dmd/Gabrb3/Hoxb2/Ngf/Atp8b1/Hoxa3/Ephb2/Six4/Kcna2/Plxna4/Ednra/Sulf1	21
GO:0010092	specification of animal organ identity	2000-12-01	27/13771	0.000176461	0.00280574	0.00221718	Fgf1/Bmp4/Lrp2/Pax2/Fgfr4/Robo2/Gata5/Ar/Pax8/Wnt5a/Smarcd3/Spry1	12
GO:0007266	Rho protein signal transduction	33/2000	121/13771	0.000183712	0.00291211	0.00230124	Arhgef12/Arhgap35/Pecam1/Heg1/Celsr1/Kank1/Kalrn/Arhgap32/Cdc42ep1/Eps8l2/Arhgap42/Ntn1/Agtr1a/Arhgef28/Dlc1/F2r/Lpar2/Arhgef25/Cdh13/Adra1a/Cnksr1/Adrb1/Arhgdig/Adgrg1/Synpo2l/Rtkn/F2rl1/Stard13/Cdc42ep5/Eps8l1/Ednra/Rtn4r/Pdgfrb	33
GO:0060113	inner ear receptor cell differentiation	20/2000	60/13771	0.000193071	0.00303289	0.00239668	Myo6/Clic5/Bmp4/Whrn/Jag2/Ush1c/Fgfr3/Pls1/Fat4/Esrp1/Gabrb3/Tshr/Hey1/Cecr2/Atp8b1/Kcnq1/Fzd2/Mycn/Atp2b2/Hey2	20
GO:0030900	forebrain development	63/2000	280/13771	0.00020152	0.00312213	0.0024672	Aqp1/Ptger3/Arhgap35/Dab2ip/Bmp4/Cxcl12/Sall1/Lrp2/Fgfr3/Erbb4/Mdk/Ccdc141/Prox1/Nr2f2/Slc1a2/Rtn4rl1/Hsd3b2/Emx1/Ryk/Shank3/Cckar/Mecom/Sema5a/Bbs1/Lhx1/Dlc1/Robo2/Notch3/Slit2/Lamb1/Reln/Nfib/Ccdc85c/Tbx3/Sall3/Nog/Atp1b2/Kirrel3/Ptchd1/Emx2/Fat4/Dab1/Pou3f3/Ephb3/Hsd3b3/Wnt7b/Wnt5a/Bcl11b/Atp1a2/Adgrg1/Hsd3b9/Dixdc1/Lef1/Ephb2/Pitx2/Msx1/Id4/Chrd/Nr2f1/Plxna4/Tox/Rtn4r/Gata2	63
GO:0007164	establishment of tissue polarity	19/2000	56/13771	0.000213389	0.00326385	0.00257919	Sfrp1/Celsr1/Hnf4a/Erbb4/Ryk/Gpc3/Pkhd1/Fzd1/Astn2/Fat4/Fzd3/Wnt7b/Wnt5a/Fzd6/Sfrp2/Spag6l/Fzd2/Ptk7/Trp63	19
GO:0032970	regulation of actin filament-based process	77/2000	359/13771	0.000216041	0.00329479	0.00260364	Ptger3/Cgnl1/Arhgef5/Cyfip2/Arhgap35/Baiap2l2/Pecam1/Fam107a/Atp1a1/Tek/Fhod3/Ank2/Nckap1/Vil1/Celsr1/Rapgef3/Kank1/Synpo/Dmtn/Cx3cl1/Mdk/Esam/Limch1/Prox1/Shroom2/Kank4/Shank3/Cdc42ep1/Arhgef15/Phldb2/Eln/Dbn1/Fermt2/Sema5a/Pkp2/Asap3/Nox4/Pard3/Dlc1/Slit2/Scin/Fscn1/Epha1/Pfn2/Rhpn1/Nphs1/Cacna1h/Serpinf2/Jam3/Nos1/Hip1r/Lmod1/Arhgap44/Rhpn2/Adrb1/Sorbs3/Synpo2/Atp1a2/Tmod1/Synpo2l/Add2/Arhgef1…	77
GO:0032528	microvillus organization	2000-11-01	24/13771	0.00023596	0.00355708	0.00281091	Cdhr5/Podxl/Vil1/Hnf4a/Ush1c/Cdhr2/Pls1/Espn/Rap1gap/Fscn1/Atp8b1	11
GO:0007611	learning or memory	52/2000	222/13771	0.000252073	0.00377821	0.00298565	Ttc36/Mapt/Agt/Slc1a1/Mme/Rapgef3/Kalrn/Synpo/Dnah11/Prkcz/Slc2a4/Calb1/Mdk/Adcy1/Igf2/Shank2/Shank3/Tanc1/Stra6/Arc/Camk2n1/Meis2/Ppp1r1b/Pak6/Lamb1/Syngap1/Reln/Bace1/Rcan2/Nog/Cck/Ptchd1/Apbb1/Cux2/Adrb1/Atp1a2/Gabrb3/Kit/Sorcs3/Cacna1c/Ngf/Lmx1b/Ptn/Ttbk1/Ephb2/Ndrg4/Chrd/Nrxn3/Aff2/Shank1/Shisa7/Prkn	52
GO:0003229	ventricular cardiac muscle tissue development	17/2000	48/13771	0.000252866	0.00377926	0.00298648	Tgfbr3/Heg1/Lrp2/Prox1/Epor/Irx3/Ccm2l/Pkp2/Foxc1/Dll4/Myh6/Tbx3/Nog/Foxc2/Hey1/Ednra/Hey2	17
GO:0015669	gas transport	2000-07-01	11/13771	0.000259765	0.00381694	0.00301626	Aqp1/Car14/Car2/Car12/Car4/Aqp6/Cygb	7
GO:0060561	apoptotic process involved in morphogenesis	2000-12-01	28/13771	0.000268229	0.00391929	0.00309713	Tgfbr3/Jag2/Pax2/Hnf1b/Bmp7/Foxc1/Pax8/Vdr/Foxc2/Cryab/Wnt7b/Lef1	12
GO:0001503	ossification	70/2000	322/13771	0.000272475	0.00395922	0.00312869	Lgr4/Ranbp3l/Tgfbr3/Igfbp5/Casr/Cbs/Bmp4/Kl/Alpl/Sfrp1/Fstl3/Atp6v0a4/Fgfr3/Bmp6/Mdk/Igf2/Hspg2/Wwtr1/Npr2/Sgms2/Vegfc/Igfbp3/Sost/Gpc3/Lrp3/Bmp7/Fermt2/Gabbr1/Mn1/Yap1/Notum/Osr2/Calcr/Foxc1/Thrb/Fgf9/Bmp3/Fzd1/Atp6v1b1/Smad6/Prkd1/Dhh/Glis1/Nog/Plxnb1/Vdr/Foxc2/Fat4/Cnmd/Zbtb16/Acvr2b/Wnt7b/Wnt5a/Mmp2/Dlk1/Rflna/Ihh/Sfrp2/Csgalnact1/Hey1/Ptn/Bmp8a/Fbn2/Bglap3/Comp/Trp63/Id4/Chrd/Kazald1/Mgp	70
GO:0042908	xenobiotic transport	13/2000	32/13771	0.000284645	0.00410187	0.00324142	Slc47a1/Slc22a1/Slc22a18/Abcg2/Slc18a1/Slc17a3/Slc15a2/Slc22a4/Abcc6/Slc22a2/Slc18a2/Abcc2/Atp8b1	13
GO:0001570	vasculogenesis	24/2000	80/13771	0.00029119	0.00417319	0.00329777	Tgfbr3/Fgf1/Tie1/Sox17/Tek/Heg1/Itgb8/Fzd4/Sox18/Egfl7/Epor/Kdr/Yap1/Fgf9/Ramp2/Wnt7b/Angpt1/Hey1/Adm/Gjc1/Pitx2/Hey2/Apela/Pdgfrb	24
GO:0009072	aromatic amino acid family metabolic process	2000-10-01	21/13771	0.000309731	0.00430905	0.00340513	Ttc36/Pcbd1/Pah/Iyd/Fah/Afmid/Cyp2d22/Hgd/Acmsd/Hpdl	10
GO:0035809	regulation of urine volume	2000-10-01	21/13771	0.000309731	0.00430905	0.00340513	Ptger3/Slc5a2/Umod/Adcy6/Slc4a1/Btc/Adrb1/Npr3/Tfap2b/Adm	10
GO:0060688	regulation of morphogenesis of a branching structure	18/2000	53/13771	0.000306322	0.00430905	0.00340513	Lgr4/Agt/Bmp4/Sall1/Sfrp1/Mdk/Pax2/Bmp7/Agtr1a/Lhx1/Nog/Ar/Pax8/Ntn4/Wnt5a/Hoxb7/Six4/Sulf1	18
GO:0086019	cell-cell signaling involved in cardiac conduction	2000-10-01	21/13771	0.000309731	0.00430905	0.00340513	Ank2/Scn4b/Pkp2/Kcnn2/Kcne1l/Kcnj5/Cacna1g/Cacna1c/Kcnq1/Cacnb2	10
GO:0006939	smooth muscle contraction	26/2000	90/13771	0.000322887	0.00446831	0.00353099	Ptger3/Abat/Agt/Flt1/Pawr/Apbb2/Arhgap42/Tbx2/Adra2b/F2r/Adra1a/Tbx3/Apbb1/Grip2/Tbxa2r/Adrb1/Atp1a2/Cacna1g/Myh11/Kit/Cacna1c/Edn3/Comp/Gper1/Ednra/Sulf1	26
GO:0061351	neural precursor cell proliferation	38/2000	150/13771	0.000326485	0.00450619	0.00356092	Egf/Slc16a2/Zfp503/Sall1/Cx3cl1/Lrp2/Mdk/Prox1/Emx1/Shank3/Lims2/Vegfc/Dbn1/Bbs1/Lhx1/Eml1/Spint2/Dll4/Nog/Emx2/Fzd3/Pou3f3/Wnt7b/Wnt5a/Adgrg1/Fzd6/Tead3/Smarcd3/Dixdc1/Ptn/Sox5/Lef1/Id4/Zfp423/Tox/Trnp1/Cend1/Gata2	38
GO:1902414	protein localization to cell junction	28/2000	100/13771	0.000343135	0.00468652	0.00370342	Cgnl1/Mapt/Gpc4/Pecam1/Cdh5/Heg1/Kalrn/Prkcz/Dlg5/Nptx1/Magi2/Fermt2/Clstn1/Pclo/Marveld3/Ildr1/Adam22/Reln/Nphs1/Jam3/Nectin3/Gpc6/Arhgap44/Grip2/Rapgef4/Cacng7/Dlgap1/Shank1	28
GO:0051216	cartilage development	40/2000	161/13771	0.000355933	0.00483606	0.0038216	Cbs/Bmp4/Col27a1/Fgfr3/Bmp6/Mdk/Sox6/Itgb8/Hspg2/Bmp7/Bbs1/Osr2/Frzb/Nfib/Thrb/Fgf9/Bmp3/Nog/Mboat2/Cnmd/Zbtb16/Hoxa5/Wnt7b/Wnt5a/Hoxc4/Chadl/Rflna/Ihh/Sfrp2/Csgalnact1/Sox5/Hoxa3/Bmp8a/Bgn/Comp/Smad9/Msx1/Mycn/Mgp/Sulf1	40
GO:0072091	regulation of stem cell proliferation	16/2000	45/13771	0.000362657	0.00488932	0.00386368	Sox17/Bmp4/Fermt1/Sox18/Vegfc/Fermt2/Yap1/Kdf1/Ovol1/Tbx3/Epcam/Septin4/Ngf/Thpo/Fbln1/Tert	16
GO:0050974	detection of mechanical stimulus involved in sensory perception	2000-11-01	25/13771	0.000366354	0.00491384	0.00388306	Cxcl12/Hpn/Whrn/Pawr/Bace1/Serpine2/Kit/Cacnb3/Kcnq1/Atp2b2/Piezo2	11
GO:0007162	negative regulation of cell adhesion	60/2000	270/13771	0.000398483	0.00517237	0.00408736	Ptger3/Enpp2/Abat/Notch4/Bmp4/Fam107a/Cxcl12/Epb41l5/Podxl/Kng2/Kank1/Pawr/Dmtn/Bmp6/Plxna2/Mdk/Dlg5/Ppara/Ildr2/Fzd4/Phldb2/Sema6a/Hoxa7/Srcin1/Ccm2l/Sema5a/Erbb2/Dlc1/Nat8f1/Lamb1/Spint2/Bcar1/Epha4/Cdh13/Jam3/Nat8/Dtx1/Epcam/Plxnb1/Serpine2/Dab1/Nrarp/Lag3/Mmp2/Dact2/Ihh/Angpt2/Angpt1/Lef1/Ephb2/Alox12/Nat8f2/Dscaml1/C1qtnf1/Plxna4/Lax1/Pla2g2d/Fbln1/Nat8f3/Spry4	60
GO:0090130	tissue migration	60/2000	270/13771	0.000398483	0.00517237	0.00408736	Aqp1/Egf/Enpp2/Tgfbr3/Fgf1/Agt/Plpp3/Dab2ip/Pecam1/Bmp4/Epb41l5/Tek/Nos3/Cdh5/Mmrn2/Fermt1/Vil1/Kank1/Card10/Clec14a/Ephb4/Prox1/Nr2f2/Igf2/Vegfc/Fstl1/Amotl1/Dnaja4/Sema5a/Marveld3/Mcc/Kdr/Jcad/Slit2/Bcar1/Zfp580/Rab25/Dll4/Pfn2/Prkd1/Cdh13/Ptprr/Apoh/Foxc2/Ccbe1/Tbxa2r/Wnt5a/Ets1/Epb41l4b/Angpt2/Kit/Angpt1/Stard13/Fgfbp1/Dcn/Alox12/Atoh8/Gata3/Angpt4/Gata2	60
GO:0090132	epithelium migration	60/2000	270/13771	0.000398483	0.00517237	0.00408736	Aqp1/Egf/Enpp2/Tgfbr3/Fgf1/Agt/Plpp3/Dab2ip/Pecam1/Bmp4/Epb41l5/Tek/Nos3/Cdh5/Mmrn2/Fermt1/Vil1/Kank1/Card10/Clec14a/Ephb4/Prox1/Nr2f2/Igf2/Vegfc/Fstl1/Amotl1/Dnaja4/Sema5a/Marveld3/Mcc/Kdr/Jcad/Slit2/Bcar1/Zfp580/Rab25/Dll4/Pfn2/Prkd1/Cdh13/Ptprr/Apoh/Foxc2/Ccbe1/Tbxa2r/Wnt5a/Ets1/Epb41l4b/Angpt2/Kit/Angpt1/Stard13/Fgfbp1/Dcn/Alox12/Atoh8/Gata3/Angpt4/Gata2	60
GO:0099504	synaptic vesicle cycle	41/2000	167/13771	0.000394449	0.00517237	0.00408736	Abca13/Myo6/Chrna4/Dnm3/Grin3a/Dnajc6/Slc18a1/Syp/Slc2a4/Cacnb4/Adcy1/Sv2a/Cplx2/Cadps2/Syde1/Stxbp5l/Magi2/Syt2/Pclo/Syt9/Erc2/Grik5/Sh3gl2/Slc4a8/Bace1/Slc18a2/Syn3/Pfn2/Adra1a/Nr3c2/Htr1b/Ddc/Sptbn2/Rapgef4/Syt7/Syn2/Ston1/Syt12/Pcdh17/Nrxn3/Sncg	41
GO:1901888	regulation of cell junction assembly	41/2000	167/13771	0.000394449	0.00517237	0.00408736	Enpp2/Ptprd/Thbs2/Gpc4/Agt/Adgrl1/Fam107a/Epb41l5/Tek/Farp1/Dmtn/Dlg5/Limch1/Ace2/Nptx1/Irx3/Phldb2/Ntn1/Cldn5/Fermt2/Clstn1/Rab17/Kdr/Dlc1/Camsap3/Lrrn1/Lrfn3/Fzd1/Flrt1/Cldn19/Gpc6/Ephb3/Cux2/Negr1/Crb3/Wnt5a/Lrtm2/Ephb2/Six4/Amigo2/Lrfn4	41
GO:0006887	exocytosis	66/2000	304/13771	0.000417345	0.00529886	0.00418731	Cltrn/Myo6/Steap2/Chrna4/Myo5b/Rab3ip/Grin3a/Syp/Dmtn/Cacnb4/Adcy1/Sv2a/Cplx2/Cadps2/Atp9a/Syde1/Sytl1/Srcin1/Stxbp5l/Syt2/Pclo/Ccl5/Syt9/Syt3/Erc2/Exph5/Grik5/Exoc3l2/Slc4a8/Llgl2/Rab25/Bace1/Ptgds/Pfn2/Septin1/Adra1a/Syt17/Scrn1/Cacna1h/Exoc3l4/Nr3c2/Sytl4/Lin7a/Gcgr/Htr1b/Sptbn2/Septin4/Cacna1g/Rapgef4/Syt7/Kit/Rph3al/Cacna1c/F2rl1/Syn2/Clnk/Ccl8/Syt12/Exoc3l/Sytl5/Nrxn3/Kcnb1/Trarg1/Prss12/Pr…	66
GO:0051960	regulation of nervous system development	86/2000	419/13771	0.000442247	0.00557444	0.00440508	Enpp2/Ptprd/Mapt/Thbs2/Adgrl1/Bmp4/Cxcl12/Myo5b/Tenm4/Flt1/Lpar3/Mme/Sema4g/Kalrn/Cx3cl1/Lrp2/Ptprf/Fgfr3/Plxna2/Mdk/Dlg5/Ryk/Shank3/Vegfc/Dbn1/Sema6a/Ntn1/Bmp7/Clstn1/Sema5a/Kdr/Yap1/Pard3/Map2/Robo2/Slit2/Atp5g1/Sema3g/Lrrn1/Sema3b/Syngap1/Reln/Dll4/Flrt1/Epha4/Map1b/Nog/Nos1/Plxnb1/Sema6d/Serpine2/Jade2/Aspa/Dab1/Fzd3/Ephb3/Cux2/Wnt7b/Wnt5a/Islr2/Sema3f/Kit/Neurl1a/Smarcd3/Rgma/Ngf/Hey1/Sema6c…	86
GO:0050767	regulation of neurogenesis	75/2000	356/13771	0.000455237	0.00568386	0.00449154	Enpp2/Ptprd/Mapt/Bmp4/Cxcl12/Myo5b/Tenm4/Flt1/Lpar3/Mme/Sema4g/Kalrn/Cx3cl1/Lrp2/Ptprf/Fgfr3/Plxna2/Mdk/Ryk/Shank3/Vegfc/Dbn1/Sema6a/Ntn1/Bmp7/Sema5a/Kdr/Yap1/Map2/Robo2/Slit2/Atp5g1/Sema3g/Sema3b/Syngap1/Reln/Dll4/Epha4/Map1b/Nog/Nos1/Plxnb1/Sema6d/Serpine2/Jade2/Aspa/Dab1/Fzd3/Cux2/Wnt7b/Wnt5a/Islr2/Sema3f/Kit/Neurl1a/Smarcd3/Rgma/Ngf/Hey1/Sema6c/Dixdc1/Ptn/Map6/Ephb2/Heyl/Id4/Obsl1/Plxna4/Star…	75
GO:0003091	renal water homeostasis	2000-08-01	15/13771	0.000482715	0.00591354	0.00467305	Aqp1/Umod/Adcy6/Atp6v1b1/Tfap2b/Aqp3/Sctr/Aqp7	8
GO:0007009	plasma membrane organization	31/2000	117/13771	0.000491431	0.00599226	0.00473525	Ank3/Folr1/Tie1/Plscr2/Tlcd1/Baiap2l2/Ank2/Fa2h/Epb41l3/Sypl2/Slc4a1/Ehd2/Cavin2/Mtss2/Ndrg1/Dysf/Sh3tc2/Spaca6/Sh3gl2/Ano9/Plscr4/Pacsin3/Sytl4/Ar/Fat4/Syt7/Xkr6/Chmp4c/Atp8b1/Sptb/Mymx	31
GO:0061162	establishment of monopolar cell polarity	2000-10-01	22/13771	0.000494287	0.00601306	0.00475169	Lama1/Fat1/Camsap3/Fscn1/Map1b/Crb3/Wnt5a/Spag6l/Ptk7/Syne4	10
GO:0019226	transmission of nerve impulse	15/2000	42/13771	0.000520618	0.00627501	0.00495869	Ank3/Agt/Pawr/Cacnb4/Myh14/Cntnap1/Cldn19/Otoa/Cacna1h/Jam3/Cacna1g/Rapgef4/Cacng7/Fgf12/Kcna2	15
GO:0031589	cell-substrate adhesion	69/2000	324/13771	0.000552506	0.00661364	0.00522629	Enpp2/Ptprk/Agt/Pecam1/Fam107a/Epb41l5/Tek/Egfl6/Fermt1/Sfrp1/Lama5/Itga1/Pcsk5/Lamb2/Kank1/Dmtn/Prkcz/Mdk/Limch1/Parva/Lamc3/Itgb8/Fzd4/Sned1/Lims2/Vegfc/Phldb2/Dbn1/Hoxa7/Srcin1/Fermt2/Tmem8b/Kdr/Antxr1/Dlc1/Sorbs1/Ddr1/Camsap3/Lamb1/Bcar1/Col8a1/Ecm2/Epha1/Rhpn1/Smad6/Cdh13/Eda/Otoa/Jam3/Fbln2/Atp1b2/Ntn4/Ephb3/Bcam/Sorbs3/Dmd/Angpt2/Ttyh1/Angptl3/Angpt1/Tnxb/Epdr1/Ptn/Ston1/Spag6l/Spock2/Egfl…	69
GO:0006694	steroid biosynthetic process	32/2000	123/13771	0.000568953	0.00679497	0.00536957	Ces1g/Prkaa2/Fgf1/Ppargc1a/Akr1c21/Ces1e/Igfbp7/Atp1a1/Ces1d/Bmp6/Amacr/Prox1/Clcn2/Dhcr24/Apob/Igf2/Hsd3b2/Ces1f/Fgfr4/Fdx1/Malrd1/Hnf1a/Slc27a2/Dhh/Cacna1h/Cyp1a1/Sec14l2/Hsd3b3/Hsd3b9/Dkk3/Star/Baat	32
GO:0002028	regulation of sodium ion transport	23/2000	79/13771	0.000619143	0.00722933	0.00571282	Ank3/Fxyd2/Wnk4/Prss8/Slc9a3/Atp1b1/Atp1a1/Nos3/Ptpn3/Scn4b/Stk39/Tesc/Pcsk9/Hecw2/Nos1/Atp1b2/Serpine2/Atp1a2/Dmd/Fxyd6/Kcnq1/Fgf12/Gper1	23
GO:0048588	developmental cell growth	51/2000	225/13771	0.000651514	0.00757349	0.00598479	Mapt/Cyfip2/Agt/Cxcl12/Myo5b/Mgll/Cobl/Lamb2/Lpar3/Sema4g/Slit3/Prkcz/Ppara/Emx1/Ryk/Dbn1/Sema6a/Ntn1/Syt2/Sema5a/Ddr1/Syt3/Map2/Pak6/Slit2/Atp5g1/Sema3g/Sh3gl2/Sema3b/Flrt1/Map1b/Adra1a/Syt17/Sema6d/Jade2/Auts2/Wnt5a/Islr2/Adrb1/Sema3f/Cacng7/Rgma/Ngf/Sema6c/Edn3/Spag6l/Plxna4/Sema3d/Ednra/Rtn4r/Prkn	51
GO:0198738	cell-cell signaling by wnt	76/2000	366/13771	0.000653143	0.00757558	0.00598644	Egf/Lgr4/Pkd2/Sostdc1/Klf15/Prkaa2/Folr1/Gpc4/Plpp3/Sox17/Dab2ip/Sall1/Sox13/Fermt1/Sfrp1/Mgat3/Trabd2b/Celsr1/Kank1/Fgfr3/Mdk/Fzd4/Ryk/Wwtr1/Ror1/Hnf1b/Ndrg2/Hnf1a/Lgr5/Sost/Gpc3/Fermt2/Amotl1/Bicc1/Celsr2/Sema5a/Mcc/Yap1/Notum/Grb10/Lzts2/Sox7/Frzb/Fgf9/Fzd1/Eda/Nog/Atp6v1c2/Prickle1/Tle2/Fzd3/Nrarp/Wnt7b/Wnt5a/Amotl2/Rnf43/Fzd6/Sfrp2/Ptpru/Dixdc1/Shisa3/Gpc5/Lef1/Fzd2/Ptk7/Reck/Pitx2/Wnt5b/Dkk…	76
GO:0010876	lipid localization	72/2000	344/13771	0.000709953	0.00812639	0.00642171	Abca13/Ces1g/Stard10/Acsl1/Vldlr/Agt/Plscr2/Ces1e/Apom/Abca5/Acacb/Abcg2/Cyp2j5/Nr1h4/Ces1d/Dgat2/Osbpl6/Osbpl5/Fabp3/Bmp6/Slco2a1/Ppara/Apob/Slc22a22/Slc4a1/Fzd4/Osbp2/Atp9a/Ces1f/Igfbp3/Cpt1b/Abca4/Hnf1a/Dennd5b/Stra6/Dysf/Fitm2/Apoa2/Vstm2a/Agtr1a/Mttp/Pcsk9/Osbpl10/Slc27a2/Fitm1/Slc51b/Ano9/Plscr4/Gramd1c/Slco1a6/Apoh/Slc5a8/Plppr4/Slco1a1/Abcc2/Syt7/Slc10a5/Tmem30b/Angptl3/Xkr6/Kiss1r/Ecrg4/…	72
GO:0007498	mesoderm development	24/2000	85/13771	0.000775057	0.00868163	0.00686047	Bmp4/Epb41l5/Sall1/Nckap1/Pax2/Irx3/Tead1/Hnf1a/Bmp7/Lhx1/Yap1/Foxc1/Ovol1/Tbx3/Nog/Foxc2/Acvr2b/Wnt5a/Rps6ka6/Sfrp2/Lef1/Trp63/Chrd/Crb2	24
GO:0099565	chemical synaptic transmission, postsynaptic	20/2000	66/13771	0.000786305	0.00878881	0.00694516	Abat/Chrna4/Cx3cl1/Prkcz/Tmem25/Shank3/Dbn1/Pclo/Grik5/Reln/Igsf11/Celf4/Cux2/Grip2/Adrb1/Gabrb3/Cacnb3/Mpp2/Shank1/Prkn	20
GO:0009713	catechol-containing compound biosynthetic process	2000-08-01	16/13771	0.000842889	0.00932972	0.00737261	Epas1/Dao/Kl/Cyp2d22/Gpr37/Agtr1a/Ddc/Gata3	8
GO:0042423	catecholamine biosynthetic process	2000-08-01	16/13771	0.000842889	0.00932972	0.00737261	Epas1/Dao/Kl/Cyp2d22/Gpr37/Agtr1a/Ddc/Gata3	8
GO:1902337	regulation of apoptotic process involved in morphogenesis	2000-08-01	16/13771	0.000842889	0.00932972	0.00737261	Tgfbr3/Pax2/Hnf1b/Bmp7/Foxc1/Pax8/Vdr/Foxc2	8
GO:0035088	establishment or maintenance of apical/basal cell polarity	15/2000	44/13771	0.00091258	0.00996598	0.0078754	Lama1/Fat1/Dlg5/Pard3/Camsap3/Fscn1/Mtcl1/Prickle2/Lin7a/Crb3/Wnt5a/Spag6l/Ptk7/Syne4/Crb2	15
GO:0061245	establishment or maintenance of bipolar cell polarity	15/2000	44/13771	0.00091258	0.00996598	0.0078754	Lama1/Fat1/Dlg5/Pard3/Camsap3/Fscn1/Mtcl1/Prickle2/Lin7a/Crb3/Wnt5a/Spag6l/Ptk7/Syne4/Crb2	15
GO:0032231	regulation of actin filament bundle assembly	28/2000	106/13771	0.00094687	0.0102634	0.00811043	Cgnl1/Arhgef5/Vil1/Rapgef3/Synpo/Cx3cl1/Limch1/Kank4/Shank3/Arhgef15/Phldb2/Dbn1/Fermt2/Asap3/Nox4/Dlc1/Epha1/Pfn2/Rhpn1/Serpinf2/Rhpn2/Sorbs3/Synpo2/Synpo2l/Kiss1r/Prkcq/Shank1/Prkn	28
GO:0009612	response to mechanical stimulus	27/2000	101/13771	0.000951422	0.0102828	0.00812578	Aqp1/Pkd2/Cxcl12/Atp1a1/Nos3/Hpn/Whrn/Kalrn/Pawr/Mdk/Pax2/Shank3/Stra6/Bace1/Slc1a3/Nos1/Serpine2/Atp1a2/Mmp2/Dmd/Kit/Cacnb3/Ptn/Kcnq1/Ednra/Atp2b2/Piezo2	27
GO:0072089	stem cell proliferation	20/2000	67/13771	0.000970282	0.010465	0.00826978	Sox17/Bmp4/Fermt1/Sox18/Vegfc/Mecom/Fermt2/Yap1/Kdf1/Ovol1/Tbx3/Epcam/Septin4/Wnt5a/Rnf43/Sfrp2/Ngf/Thpo/Fbln1/Tert	20
GO:0014850	response to muscle activity	2000-07-01	13/13771	0.00103333	0.0109698	0.00866864	Prkaa2/Tns2/Agt/Ppargc1a/Perm1/Fndc5/Capn3	7
GO:0051180	vitamin transport	13/2000	36/13771	0.0010765	0.0112624	0.00889985	Folr1/Slc2a2/Afm/Slc44a4/Abcg2/Cubn/Lrp2/Slc23a1/Slc19a3/Gc/Amn/Stra6/Slc35f3	13
GO:0048871	multicellular organismal homeostasis	86/2000	431/13771	0.00110172	0.0115032	0.00909013	Aqp1/Ptger3/Lgr4/Abat/Epas1/Acsl1/Adgrf5/Car2/Prkaa2/Esrrb/Tns2/Kcnj1/Slc1a1/Esrrg/Abhd6/Ppargc1a/Nos3/Alpl/Acacb/Umod/Pbld2/Whrn/Pde6a/Scnn1a/Slc22a5/Ces1d/Pm20d1/Apbb2/Ush1c/Bmp6/Erbb4/Fa2h/Adcy6/Stk39/Ildr2/Wwtr1/Hoxc10/Cckar/Irx3/Abca4/Hnf1a/Ksr2/Cldn5/Prom1/Ildr1/Bbs1/Ccl5/Kdr/Nox4/Yap1/Guca2b/Grb10/F2r/Foxc1/Sh3gl2/Kdf1/Ldb2/Atp6v1b1/Ocln/Atp1b2/Foxc2/Ybx2/Acvr2b/Adrb1/Dlk1/Ihh/Npr3/Tshr/An…	86
GO:0071692	protein localization to extracellular region	66/2000	315/13771	0.00112529	0.0117026	0.00924774	Egf/Ptger3/Abat/Cltrn/Casr/Pde4c/Afm/Sfrp1/Hnf4a/Neo1/Nr1h4/Cd200/Rhbdf1/Rab11fip3/Irs1/Dmtn/C1qtnf3/Ildr2/Vegfc/Hnf1b/Cckar/Malrd1/Hnf1a/Srcin1/Stxbp5l/Camk2n1/Pclo/Nbl1/Ccl5/Syt9/Agtr1a/Mttp/Ptprn2/F2r/Exph5/Llgl2/Cavin1/Pfkm/Slc18a2/Adcy5/Sytl4/Nos1/Nr0b2/Apbb1/Acvr2b/Sucnr1/Adrb1/Rapgef4/Syt7/A1cf/Rph3al/Cacna1c/Olfm2/Prkcq/F2rl1/Inhbb/Nos2/Kcnq1/Tfap2b/Fbn2/Comp/Kcnb1/Gper1/Tvp23a/Sncg/Prkn	66
GO:0097152	mesenchymal cell apoptotic process	2000-06-01	10/13771	0.00115503	0.011847	0.00936182	Pax2/Hnf1b/Bmp7/Pax8/Msx1/Ednra	6
GO:0032535	regulation of cellular component size	69/2000	333/13771	0.00119879	0.0121529	0.00960355	Aqp1/Slc12a1/Slc12a3/Mapt/Cyfip2/Arhgap35/Baiap2l2/Pecam1/Cdhr5/Cxcl12/Myo5b/Mgll/Fhod3/Nckap1/Vil1/Lpar3/Rapgef3/Kank1/Sema4g/Dmtn/Ush1c/Cdhr2/Esam/Shroom2/Kank4/Ryk/Shank3/Cdc42ep1/Pex11a/Eln/Dbn1/Sema6a/Pls1/Ntn1/Slc6a12/Pclo/Sema5a/Map2/Aqp11/Slit2/Atp5g1/Sema3g/Scin/Sema3b/Pfn2/Map1b/Nphs1/Hip1r/Sema6d/Lmod1/Wnt7b/Wnt5a/Islr2/Sema3f/Tmod1/Add2/Rgma/Ngf/Sema6c/F2rl1/Sptb/Cdc42ep5/Sctr/Plxna4/…	69
GO:0010721	negative regulation of cell development	37/2000	155/13771	0.00128413	0.0128192	0.0101301	Bmp4/Kank1/Sema4g/Dmtn/Fgfr3/Ryk/Npr2/Sema6a/Ntn1/Bmp7/Sema5a/Map2/Frzb/Slit2/Sema3g/Bcar1/Sema3b/Syngap1/Nog/Sema6d/Dab1/Wnt7b/Wnt5a/Sema3f/Rflna/Grb14/Rgma/Sema6c/Ptn/Ephb2/Id4/Mycn/Sema3d/Fbln1/Rtn4r/Tert/Spry4	37
GO:0009581	detection of external stimulus	18/2000	59/13771	0.0012959	0.0128876	0.0101841	Pkd2/Reep6/Cxcl12/Hpn/Whrn/Pawr/Cacnb4/Sema5a/Bace1/Rgs9bp/Serpine2/Cabp4/Kit/Cacnb3/Kcnq1/Guca1b/Atp2b2/Piezo2	18
GO:0009582	detection of abiotic stimulus	18/2000	59/13771	0.0012959	0.0128876	0.0101841	Pkd2/Reep6/Cxcl12/Hpn/Whrn/Pawr/Cacnb4/Sema5a/Bace1/Rgs9bp/Serpine2/Cabp4/Kit/Cacnb3/Kcnq1/Guca1b/Atp2b2/Piezo2	18
GO:0050920	regulation of chemotaxis	44/2000	193/13771	0.00130471	0.0129506	0.0102339	Rarres2/Casr/Fgf1/Cxcl12/Sema4g/Cx3cl1/Mdk/Stk39/Ryk/Vegfc/Sema6a/Pdgfd/Dysf/Sema5a/Nbl1/Ccl5/Kdr/Robo2/Slit2/Sema3g/Sema3b/Zfp580/Vegfd/Prkd1/Cdh13/Tmem102/Jam3/Sema6d/Sucnr1/Wnt5a/Sema3f/Angpt2/Mmp28/Sema6c/Edn3/F2rl1/Ptn/Nova2/Artn/Plxna4/Sema3d/Ednra/Pdgfrb/Ccl27a	44
GO:0014066	regulation of phosphatidylinositol 3-kinase signaling	24/2000	88/13771	0.00131995	0.0130523	0.0103143	Egf/Slc9a3r2/Agt/Dab2ip/Tek/Flt1/Erbb4/Ror1/Ptpn13/Pdgfd/Ppp1r16b/Ccl5/Kdr/Erbb2/F2r/Unc5b/Reln/Plxnb1/Serpine2/Angpt1/F2rl1/Dcn/Gper1/Pdgfrb	24
GO:0060537	muscle tissue development	72/2000	352/13771	0.0013688	0.0134843	0.0106557	Tgfbr3/Hlf/Igfbp5/Fgf1/Agt/Ppargc1a/Bmp4/Fhod3/Tenm4/Heg1/Myorg/Rbfox1/Usp2/Lrp2/Erbb4/Prox1/Sox6/Myh14/Nr2f2/Ppara/Igf2/Hspg2/Epor/Irx3/Eln/Stra6/Ccm2l/Bmp7/Dysf/Pkp2/Nox4/Yap1/Tbx2/Hoxd9/Foxc1/Fgf9/Boc/Dll4/Speg/Cntnap1/Myh6/Gata5/Adra1a/Hoxd10/Nphs1/Tbx3/Nog/Pgm5/Foxc2/Wnt5a/Adrb1/Dmd/Ihh/Myh11/Angpt1/Hey1/Plagl1/Nebl/Tfap2b/Lef1/Six4/Gjc1/Srpk3/Tcf21/Heyl/Pitx2/Trp63/Ednra/Capn3/Hey2/Pdgfrb/M…	72
GO:0001764	neuron migration	35/2000	145/13771	0.00139299	0.0136456	0.0107831	Mapt/Dab2ip/Cxcl12/Celsr1/Neo1/Apbb2/Erbb4/Mdk/Nr2f2/Cckar/Sema6a/Ntn1/Celsr2/Bbs1/Lhx1/Reln/Robo3/Pomgnt2/Cck/Astn2/Kirrel3/Dab1/Fzd3/Apbb1/Auts2/Septin4/Adgrg1/Lmx1b/Gpm6a/Pitx2/Nr2f1/Mark1/Gata3/Astn1/Gata2	35
GO:0045198	establishment of epithelial cell apical/basal polarity	2000-08-01	17/13771	0.00139047	0.0136456	0.0107831	Lama1/Fat1/Camsap3/Crb3/Wnt5a/Spag6l/Ptk7/Syne4	8
GO:0006638	neutral lipid metabolic process	29/2000	114/13771	0.001472	0.0143389	0.011331	Ces1g/Acsl1/Slc37a4/G6pc/Abhd6/Aadac/Gpam/Mgll/Faah/Nr1h4/Pck1/Ces1d/Dgat2/Plpp1/Apob/Fitm2/Apoa2/Slc22a4/Mttp/Pcsk9/Mogat2/Thrb/Apoh/Mogat1/Lpin3/Cyp2e1/Angptl3/Tnxb/Dgkb	29
GO:0006639	acylglycerol metabolic process	29/2000	114/13771	0.001472	0.0143389	0.011331	Ces1g/Acsl1/Slc37a4/G6pc/Abhd6/Aadac/Gpam/Mgll/Faah/Nr1h4/Pck1/Ces1d/Dgat2/Plpp1/Apob/Fitm2/Apoa2/Slc22a4/Mttp/Pcsk9/Mogat2/Thrb/Apoh/Mogat1/Lpin3/Cyp2e1/Angptl3/Tnxb/Dgkb	29
GO:0045933	positive regulation of muscle contraction	2000-12-01	33/13771	0.00155096	0.0149965	0.0118506	Ptger3/Abat/Atp1a1/Pawr/Ace2/Adra2b/F2r/Adra1a/Tbxa2r/Kit/Kcnq1/Gper1	12
GO:0051588	regulation of neurotransmitter transport	25/2000	94/13771	0.00156027	0.0150309	0.0118779	Myo6/Chrna4/Grin3a/Slc18a1/Syp/Cacnb4/Adcy1/Cplx2/Stxbp5l/Slc4a8/Bace1/Slc18a2/Pfn2/Adra1a/Nr3c2/Nos1/Kcnc3/Htr1b/Sncaip/Ngf/Edn3/Syt12/Nrxn3/Sncg/Prkn	25
GO:0099560	synaptic membrane adhesion	2000-09-01	21/13771	0.00158429	0.0151785	0.0119944	Ptprd/Gpc4/Ptprf/Magi2/Lrfn3/Cadm1/Gpc6/Pcdh17/Lrfn4	9
GO:0060512	prostate gland morphogenesis	2000-10-01	25/13771	0.00165031	0.0155266	0.0122695	Bmp4/Sfrp1/Bmp7/Nog/Ar/Wnt5a/Mmp2/Trp63/Id4/Sulf1	10
GO:0060740	prostate gland epithelium morphogenesis	2000-10-01	25/13771	0.00165031	0.0155266	0.0122695	Bmp4/Sfrp1/Bmp7/Nog/Ar/Wnt5a/Mmp2/Trp63/Id4/Sulf1	10
GO:0061484	hematopoietic stem cell homeostasis	2000-10-01	25/13771	0.00165031	0.0155266	0.0122695	Arhgef5/Glis2/Cadps2/Emcn/Fstl1/Crispld1/Myct1/Nbea/Septin4/Adgrg1	10
GO:0051606	detection of stimulus	28/2000	110/13771	0.00174247	0.0161611	0.012771	Pigr/Pkd2/Casr/Reep6/Cxcl12/Hpn/Whrn/Pawr/Cdhr2/Cacnb4/Sema5a/Yap1/Bace1/Dach1/Rgs9bp/Cadm1/Serpine2/Cabp4/Kit/Cacnb3/Kcnmb1/Kcnq1/Rtp3/Lpo/Guca1b/Azgp1/Atp2b2/Piezo2	28
GO:0006833	water transport	2000-07-01	14/13771	0.00180857	0.0165725	0.0130961	Aqp1/Slc5a1/Aqp11/Aqp6/Aqp3/Sctr/Aqp7	7
GO:0032411	positive regulation of transporter activity	26/2000	100/13771	0.00180901	0.0165725	0.0130961	Ank3/Wnk4/Pkd2/Atp1b1/Bmp4/Ank2/Rapgef3/Pdzk1/Cacnb4/Stk39/Shank3/Ehd3/Lrrc52/Arc/Htr3a/Tesc/Reln/Atp1b2/Adrb1/Dmd/Cacnb3/Ephb2/Stac/Gper1/Ednra/Cacnb2	26
GO:0086014	atrial cardiac muscle cell action potential	2000-07-01	14/13771	0.00180857	0.0165725	0.0130961	Ank2/Kcnn2/Kcne1l/Kcnj5/Cacna1c/Kcnq1/Cacnb2	7
GO:2000177	regulation of neural precursor cell proliferation	23/2000	85/13771	0.00184472	0.0168701	0.0133313	Egf/Slc16a2/Sall1/Cx3cl1/Lrp2/Mdk/Prox1/Emx1/Lims2/Vegfc/Lhx1/Spint2/Dll4/Nog/Fzd3/Wnt5a/Adgrg1/Smarcd3/Ptn/Zfp423/Tox/Cend1/Gata2	23
GO:0035592	establishment of protein localization to extracellular region	64/2000	310/13771	0.00194008	0.0175885	0.0138989	Egf/Ptger3/Abat/Cltrn/Casr/Pde4c/Afm/Sfrp1/Hnf4a/Neo1/Nr1h4/Cd200/Rhbdf1/Rab11fip3/Irs1/Dmtn/C1qtnf3/Ildr2/Vegfc/Hnf1b/Cckar/Malrd1/Hnf1a/Srcin1/Stxbp5l/Camk2n1/Pclo/Ccl5/Syt9/Agtr1a/Mttp/Ptprn2/F2r/Exph5/Llgl2/Cavin1/Pfkm/Slc18a2/Adcy5/Sytl4/Nos1/Nr0b2/Apbb1/Acvr2b/Sucnr1/Adrb1/Rapgef4/Syt7/A1cf/Rph3al/Cacna1c/Olfm2/Prkcq/F2rl1/Inhbb/Nos2/Kcnq1/Tfap2b/Comp/Kcnb1/Gper1/Tvp23a/Sncg/Prkn	64
GO:0098656	anion transmembrane transport	36/2000	153/13771	0.00193674	0.0175885	0.0138989	Kcnj10/Slc12a1/Slc12a3/Cltrn/Slc16a7/Slc16a12/Slc34a1/Casr/Folr1/Agt/Slc37a4/Slc1a1/Slc47a1/Slc44a4/Slc17a1/Slc25a42/Lrp2/Slc23a1/Slc6a20b/Ace2/Slc1a2/Slc3a1/Slc13a1/Slc4a8/Slc22a2/Ano9/Slc13a2/Slc25a21/Slc1a3/Slc25a29/Gabrb3/Slc6a20a/Slc7a13/Slc26a4/Slc13a4/Lrrc8e	36
GO:0001974	blood vessel remodeling	15/2000	47/13771	0.00194876	0.0176062	0.0139129	Epas1/Tgfbr3/Cbs/Nos3/Nol3/Eln/Foxc1/Dll4/Foxc2/Acvr2b/Angpt2/Erg/Nos2/Hoxa3/Ednra	15
GO:0061053	somite development	19/2000	66/13771	0.0020591	0.018539	0.01465	Epb41l5/Cobl/Nckap1/Sfrp1/Plxna2/Lhx1/Frzb/Foxc1/Nog/Meox1/Foxc2/Nrarp/Wnt5a/Ihh/Sfrp2/Lef1/Six4/Dmrt2/Crb2	19
GO:0070839	metal ion export	2000-12-01	34/13771	0.00208431	0.0187337	0.0148039	Atp1b1/Atp1a1/Atp4a/Slc4a4/Kcnk5/Atp1b2/Kcne1l/Atp1a2/Kcnh2/Kcnq1/Kcna2/Kcnb1	12
GO:0015721	bile acid and bile salt transport	2000-08-01	18/13771	0.00218653	0.0194851	0.0153977	Nr1h4/Hnf1a/Slc51b/Slco1a6/Slco1a1/Abcc2/Slc10a5/Atp8b1	8
GO:0021889	olfactory bulb interneuron differentiation	2000-06-01	11/13771	0.00222935	0.0194933	0.0154042	Sall1/Erbb4/Robo2/Slit2/Sall3/Wnt5a	6
GO:0061448	connective tissue development	49/2000	226/13771	0.00223217	0.0194933	0.0154042	Cbs/Ppargc1a/Bmp4/Nr1h4/Dgat2/Col27a1/Fgfr3/Bmp6/Mdk/Sox6/Itgb8/Hspg2/Rorc/Pdgfd/Bmp7/Bbs1/Guca2b/Osr2/Frzb/Nfib/Thrb/Fgf9/Bmp3/Nog/Mboat2/Foxc2/Cnmd/Zbtb16/Hoxa5/Wnt7b/Wnt5a/Hoxc4/Chadl/Rflna/Ihh/Sfrp2/Csgalnact1/Sox5/Hoxa3/Bmp8a/Bgn/Comp/Smad9/Msx1/Id4/Mycn/Mgp/Sulf1/Pdgfrb	49
GO:0072348	sulfur compound transport	14/2000	43/13771	0.00220838	0.0194933	0.0154042	Slc22a8/Slc1a1/Slc44a4/Slc7a9/Slc26a1/Abcg2/Slc19a3/Slc3a1/Slc26a10/Slc13a1/Slc35f3/Slc7a13/Slc26a4/Slc26a7	14
GO:0098815	modulation of excitatory postsynaptic potential	14/2000	43/13771	0.00220838	0.0194933	0.0154042	Chrna4/Prkcz/Tmem25/Shank3/Dbn1/Pclo/Reln/Igsf11/Celf4/Cux2/Grip2/Cacnb3/Shank1/Prkn	14
GO:0035640	exploration behavior	2000-10-01	26/13771	0.00233661	0.0201895	0.0159543	Abat/Chrna4/Shank2/Shank3/Gad1/Nog/Atp1a2/Gabrb3/Lsamp/Chrd	10
GO:0061383	trabecula morphogenesis	15/2000	48/13771	0.00246019	0.0210626	0.0166442	Tgfbr3/Tek/Heg1/Sfrp1/Fgfr3/Ccm2l/Bmp7/Dll4/Nog/Plxnb1/Vdr/Mmp2/Hey1/Fbn2/Hey2	15
GO:0016101	diterpenoid metabolic process	13/2000	39/13771	0.00248194	0.021145	0.0167094	Ttr/Rarres2/Rdh16f2/Rdh16/Aldh8a1/Bco1/Abca4/Cyp2j6/Pecr/Cyp2s1/Cyp1a1/Rdh5/Rdh1	13
GO:0060021	roof of mouth development	22/2000	82/13771	0.00257552	0.0216583	0.017115	Tgfbr3/Jag2/Itgb8/Gas1/Irf6/Fras1/Bnc2/Tbx2/Osr2/Fzd1/Tbx3/Ephb3/Acvr2b/Wnt5a/Gabrb3/Gdf11/Lef1/Ephb2/Fzd2/Tcf21/Msx1/Prdm16	22
GO:0061387	regulation of extent of cell growth	27/2000	108/13771	0.0027502	0.0230181	0.0181895	Mapt/Cxcl12/Myo5b/Mgll/Lpar3/Sema4g/Ryk/Dbn1/Sema6a/Ntn1/Sema5a/Map2/Slit2/Atp5g1/Sema3g/Sema3b/Map1b/Sema6d/Wnt5a/Islr2/Sema3f/Rgma/Ngf/Sema6c/Plxna4/Sema3d/Rtn4r	27
GO:0001702	gastrulation with mouth forming second	2000-11-01	31/13771	0.00301973	0.0250336	0.0197823	Plpp3/Tenm4/Lhx1/Nat8f1/Nat8/Acvr2b/Wnt5a/Nat8f2/Chrd/Crb2/Nat8f3	11
GO:0042632	cholesterol homeostasis	21/2000	78/13771	0.00304511	0.0251642	0.0198855	Ces1g/Slc37a4/G6pc/Ces1e/Ephx2/Abca5/Hpn/Hnf4a/Nr1h4/Ces1d/Dgat2/Fabp3/Apob/Ces1f/Fgfr4/Malrd1/Apoa2/Mttp/Pcsk9/Slco1a6/Angptl3	21
GO:0038084	vascular endothelial growth factor signaling pathway	13/2000	40/13771	0.00319592	0.0263273	0.0208046	Dab2ip/Vegfc/Sema6a/Kdr/Jcad/Cadm4/Tspan12/Foxc1/Vegfd/Prkd1/Ccbe1/Dcn/Pdgfrb	13
GO:0019934	cGMP-mediated signaling	2000-10-01	27/13771	0.00323428	0.0264765	0.0209225	Aqp1/Npr1/Pdzd3/Npr2/Guca2b/Pde9a/Pde3a/Nos2/Gucy1b1/Rundc3a	10
GO:1900046	regulation of hemostasis	16/2000	54/13771	0.0032803	0.0266862	0.0210882	Ptger3/Abat/Kng2/Dmtn/Proc/F2r/Serpinf2/Apoh/Serpine2/Tbxa2r/F2rl1/Ephb2/Alox12/Comp/C1qtnf1/Serping1	16
GO:1901617	organic hydroxy compound biosynthetic process	39/2000	174/13771	0.00326506	0.0266862	0.0210882	Epas1/Pcbd1/Ces1g/Prkaa2/Fgf1/Dao/Ces1e/Kl/Ldhb/Pck1/Ces1d/Ephx1/Bmp6/Amacr/Prox1/Clcn2/Dhcr24/Apob/Cyp2d22/Ces1f/Fgfr4/Malrd1/Hnf1a/Gpr37/Agtr1a/Slc27a2/Trpc1/Slc24a5/Ip6k3/Cacna1h/Sec14l2/Ddc/Wnt5a/Alox12/Dkk3/Star/Gata3/Gper1/Baat	39
GO:0010259	multicellular organism aging	2000-09-01	23/13771	0.00335302	0.0268601	0.0212256	Arhgef12/Alpl/Gna11/Slc1a2/Agtr1a/Adra1a/Comp/Trp63/Ednra	9
GO:0061311	cell surface receptor signaling pathway involved in heart development	2000-09-01	23/13771	0.00335302	0.0268601	0.0212256	Sox17/Bmp4/Dll4/Nog/Wnt5a/Hey1/Msx1/Chrd/Hey2	9
GO:0048638	regulation of developmental growth	64/2000	317/13771	0.00337419	0.0269883	0.0213269	Tgfbr3/Mapt/Agt/Bmp4/Cxcl12/Gpam/Myo5b/Mgll/Acacb/Vil1/Lpar3/Sema4g/Ghr/Fgfr3/Erbb4/Prox1/Ppara/Igf2/Ryk/Hnf1b/Dbn1/Sema6a/Pls1/Ntn1/Syt2/Sema5a/Yap1/Tbx2/Syt3/Map2/Slit2/Atp5g1/Foxc1/Sema3g/Sema3b/Fgf9/Myh6/Map1b/Syt17/Nog/Ar/Sema6d/Wwc1/Foxc2/Wnt5a/Islr2/Adrb1/Sema3f/Tshr/Cacna1c/Cacng7/Rgma/Ngf/Sema6c/Six4/Dusp9/Plxna4/Sema3d/Azgp1/Capn3/Rtn4r/P2rx5/Hey2/Prkn	64
GO:0062013	positive regulation of small molecule metabolic process	31/2000	131/13771	0.00350022	0.027911	0.0220561	Ces1g/Prkaa2/Fgf1/Esrrb/Slc45a3/Agt/Ppargc1a/Ces1e/Nos3/Gpd1/Slc4a4/Rdh16f2/Hnf4a/Nr1h4/Irs1/Rdh16/Ces1d/Dgat2/Bmp6/Ppara/Igf2/Ces1f/Sorbs1/Cyp2j6/Nos1/Sec14l2/Nos2/Rdh1/Star/Gper1/Prkn	31
GO:0006112	energy reserve metabolic process	20/2000	74/13771	0.00360108	0.0282418	0.0223175	Adgrf5/Esrrb/Slc37a4/G6pc/Kl/Ppp1r1a/Irs1/Gys2/Igf2/Sorbs1/Grb10/Pfkm/Gnmt/Pygm/Gcgr/Adrb1/Pcdh12/Phlda2/Ppp1r3c/Pomc	20
GO:0006730	one-carbon metabolic process	2000-12-01	36/13771	0.00359971	0.0282418	0.0223175	Sardh/Car14/Car2/Aldh1l1/Car12/Car4/Car7/Gnmt/Car8/Shmt1/Dmgdh/Car11	12
GO:0010464	regulation of mesenchymal cell proliferation	2000-12-01	36/13771	0.00359971	0.0282418	0.0223175	Bmp4/Irs1/Gas1/Kdr/Nfib/Fgf9/Wnt5a/Ihh/Ptn/Trp63/Chrd/Mycn	12
GO:0035886	vascular associated smooth muscle cell differentiation	2000-12-01	36/13771	0.00359971	0.0282418	0.0223175	Cth/Fgf9/Smad6/Ramp2/Kit/Adm/Pitx2/Comp/Gper1/Ednra/Hey2/Pdgfrb	12
GO:1903034	regulation of response to wounding	33/2000	142/13771	0.00359003	0.0282418	0.0223175	Ptger3/Abat/Plpp3/Fermt1/Vil1/Neo1/Kng2/Kank1/Dmtn/Ptprf/Proc/Mdk/Rtn4rl1/Phldb2/Fermt2/Cadm4/F2r/Epha4/Cldn19/Serpinf2/Apoh/Serpine2/Foxc2/Tbxa2r/Tafa5/Rgma/F2rl1/Ptn/Ephb2/Alox12/C1qtnf1/Serping1/Rtn4r	33
GO:1904036	negative regulation of epithelial cell apoptotic process	14/2000	45/13771	0.0035472	0.0282418	0.0223175	Tek/Cdh5/Mdk/Ppara/Sema5a/Pkhd1/Kdr/Yap1/Ramp2/Angpt1/Ngf/Gata3/Tert/Gata2	14
GO:0009636	response to toxic substance	25/2000	100/13771	0.0038669	0.0301907	0.0238575	Slc22a8/Sod3/Glyat/Nos3/Ephx2/Slc22a18/Abcg2/Arnt2/Ces1d/Inmt/Ephx1/Slc23a1/Fbln5/Slc17a3/Gstm5/Trpm6/Ccl5/Cyp2f2/Slc18a2/Cyp1a1/Htr1b/Ddc/Abcc2/Aldh1a7/Prkn	25
GO:0046415	urate metabolic process	2000-06-01	12/13771	0.00391351	0.0301941	0.0238602	G6pc/Abcg2/Slc17a1/Slc17a3/Slc22a12/Slc16a9	6
GO:0071625	vocalization behavior	2000-06-01	12/13771	0.00391351	0.0301941	0.0238602	Myh14/Shank2/Shank3/Auts2/Nrxn3/Shank1	6
GO:0070372	regulation of ERK1 and ERK2 cascade	54/2000	261/13771	0.00398389	0.0305983	0.0241796	Egf/Timp3/Casr/Fgf1/Dab2ip/Mturn/Bmp4/Cxcl12/Tek/Dusp15/Cx3cl1/Prkcz/Garem1/C1qtnf3/Fgfr3/Erbb4/Ace2/Nlrp6/Ndrg2/Epor/Fgfr4/Sema6a/Pdgfd/Fermt2/Ccl5/Pkhd1/Kdr/Erbb2/Nox4/Calcr/F2r/Denn2b/Epha4/Adra1a/Serpinf2/Ptprr/Rps6ka6/Dmd/Angpt1/Ngf/Arhgap8/F2rl1/Pla2g5/Thpo/Ephb2/Ccl8/Spry1/Ndrg4/Dusp9/Gper1/Ednra/Fbln1/Spry4/Pdgfrb	54
GO:0090162	establishment of epithelial cell polarity	2000-11-01	32/13771	0.00400685	0.0305983	0.0241796	Lama1/Fat1/Fermt1/Pard3/Camsap3/Crb3/Wnt5a/Hey1/Spag6l/Ptk7/Syne4	11
GO:0008544	epidermis development	49/2000	233/13771	0.00423767	0.0320799	0.0253505	Lgr4/Prss8/Igfbp5/Myo6/Clic5/Sostdc1/Bmp4/Kazn/Fermt1/Lama5/Celsr1/Whrn/Jag2/Ush1c/Fa2h/Ppara/Sox18/Irf6/Lgr5/Hoxa7/Pls1/Fst/Evpl/Yap1/Mreg/Exph5/Foxc1/Kdf1/Ldb2/Ovol1/Eda/St14/Vdr/Fzd3/Krt10/Wnt5a/Bcl11b/Esrp1/Fzd6/Hey1/Kcnq1/Foxq1/Edar/Zfp750/Trp63/Tgm3/Mycn/Atp2b2/Hey2	49
GO:0016049	cell growth	86/2000	452/13771	0.00448741	0.0335817	0.0265372	Mapt/Cyfip2/Igfbp5/Agt/Sox17/Dab2ip/Fbp1/Fam107a/Cth/Cxcl12/Igfbp7/Epb41l5/Myo5b/Mgll/Slc44a4/Hpn/Cobl/Sfrp1/Cda/Lamb2/Hnf4a/Lpar3/Fhl1/Sema4g/Slit3/Dcbld2/Prkcz/Cdhr2/Epb41l3/Ppara/Emx1/Ryk/Gas1/Igfbp3/Tead1/Cgref1/Dbn1/Sema6a/Ntn1/Clstn1/Syt2/Kif26a/Sema5a/Erbb2/Yap1/Ddr1/Syt3/Map2/Pak6/Frzb/Slit2/Atp5g1/Sema3g/Sh3gl2/Sema3b/Flrt1/Map1b/Adra1a/Syt17/Sema6d/D7Ertd443e/Cadm1/Serpine2/Jade2/Auts2/…	86
GO:0006816	calcium ion transport	64/2000	321/13771	0.00455077	0.0339103	0.0267969	Egf/Ptger3/Cachd1/Pkd2/Casr/Spink1/Agt/Atp1b1/Chrna4/Bmp4/Cxcl12/Nos3/Ank2/Grin3a/Lpar3/Rapgef3/Nol3/Slc25a23/Pawr/Cx3cl1/Usp2/Cacnb4/Cckar/Ehd3/Trpm6/Dysf/Ccl5/Agtr1a/Nalf2/Calcr/F2r/Bspry/Trpc1/Prkd1/Pacsin3/Adra1a/Slc24a5/Cacna1h/Nos1/Cldn16/Vdr/Ramp2/Lilra5/Adrb1/Atp1a2/Cacna1g/Dmd/Gja4/Mchr1/Xcr1/Cacna1c/Cacng7/Ngf/Cacnb3/Ccl8/Stac/Gper1/Ednra/Atp2b2/Capn3/P2rx5/Rem1/Pdgfrb/Cacnb2	64
GO:0007530	sex determination	2000-07-01	16/13771	0.0046221	0.0341529	0.0269886	Tmem184a/Fgf9/Dhh/Ar/Insrr/Six4/Tcf21	7
GO:0060973	cell migration involved in heart development	2000-07-01	16/13771	0.0046221	0.0341529	0.0269886	Folr1/Bmp4/Bmp7/Ndrg4/Pitx2/Ednra/Pdgfrb	7
GO:0001756	somitogenesis	15/2000	51/13771	0.00469582	0.034355	0.0271483	Epb41l5/Cobl/Nckap1/Sfrp1/Plxna2/Lhx1/Foxc1/Meox1/Foxc2/Nrarp/Wnt5a/Sfrp2/Lef1/Dmrt2/Crb2	15
GO:0099633	protein localization to postsynaptic specialization membrane	2000-09-01	24/13771	0.0046828	0.034355	0.0271483	Gpc4/Kalrn/Prkcz/Nptx1/Magi2/Adam22/Gpc6/Rapgef4/Cacng7	9
GO:0099645	neurotransmitter receptor localization to postsynaptic specialization membrane	2000-09-01	24/13771	0.0046828	0.034355	0.0271483	Gpc4/Kalrn/Prkcz/Nptx1/Magi2/Adam22/Gpc6/Rapgef4/Cacng7	9
GO:0002251	organ or tissue specific immune response	2000-08-01	20/13771	0.00480881	0.0349374	0.0276085	Pigr/Umod/Defb1/Rab17/Igha/Ear2/Gp2/Ifnlr1	8
GO:0019400	alditol metabolic process	2000-08-01	20/13771	0.00480881	0.0349374	0.0276085	Sord/Pck1/Dgat2/Tkfc/Dysf/Mogat2/Mogat1/Angptl3	8
GO:0098810	neurotransmitter reuptake	2000-08-01	20/13771	0.00480881	0.0349374	0.0276085	Kcnj10/Slc22a1/Slc18a1/Slc1a2/Slc22a2/Slc18a2/Nos1/Prkn	8
GO:0086009	membrane repolarization	2000-11-01	33/13771	0.00523479	0.0375627	0.0296831	Atp1b1/Atp1a1/Ank2/Scn4b/Atp1b2/Kcnn2/Kcne1l/Kcnj5/Kcnh2/Cacnb3/Kcnq1	11
GO:0030308	negative regulation of cell growth	39/2000	179/13771	0.00543416	0.0389398	0.0307714	Agt/Sox17/Dab2ip/Fbp1/Cth/Sfrp1/Cda/Hnf4a/Fhl1/Sema4g/Slit3/Dcbld2/Cdhr2/Ppara/Ryk/Gas1/Cgref1/Sema6a/Ntn1/Sema5a/Map2/Frzb/Slit2/Sema3g/Sema3b/Sema6d/D7Ertd443e/Serpine2/Cryab/Wnt5a/Sema3f/Sfrp2/Rgma/Sema6c/Eaf2/Tnk1/Msx1/Sema3d/Rtn4r	39
GO:0035019	somatic stem cell population maintenance	14/2000	47/13771	0.0054829	0.0391817	0.0309625	Sall1/Sfrp1/Fgfr3/Pax2/Hnf1b/Bmp7/Yap1/Ldb2/Nog/Pax8/Kit/Trp63/Prdm16/Gata2	14
GO:0048332	mesoderm morphogenesis	15/2000	52/13771	0.00573158	0.0407917	0.0322347	Bmp4/Epb41l5/Nckap1/Pax2/Hnf1a/Bmp7/Foxc1/Tbx3/Nog/Foxc2/Wnt5a/Sfrp2/Lef1/Chrd/Crb2	15
GO:0009309	amine biosynthetic process	2000-10-01	29/13771	0.0058371	0.0412063	0.0325624	Epas1/Dao/Kl/Cyp2d22/Gpr37/Agtr1a/Agmat/Ddc/Azin2/Gata3	10
GO:0010001	glial cell differentiation	41/2000	191/13771	0.00582776	0.0412063	0.0325624	Enpp2/Kcnj10/Klf15/Slc45a3/Agt/Plpp3/Bmp4/Sox13/Tenm4/Dusp15/Lamb2/Fgfr3/Mdk/Fa2h/Sox6/Lamc3/Pax2/Emx1/Ndrg1/Sh3tc2/Erbb2/Pard3/Adam22/Reln/Nfib/Cntnap1/Epha4/Hdac11/Nog/Dtx1/Mxra8/Serpine2/Aspa/Dab1/Dmd/Mal/Ptn/Sox5/Lef1/Id4/Mycn	41
GO:0042401	cellular biogenic amine biosynthetic process	2000-10-01	29/13771	0.0058371	0.0412063	0.0325624	Epas1/Dao/Kl/Cyp2d22/Gpr37/Agtr1a/Agmat/Ddc/Azin2/Gata3	10
GO:0006958	complement activation, classical pathway	2000-12-01	38/13771	0.00589625	0.0414004	0.0327157	Ighv7-3/Igha/Ighv1-64/Susd4/C1s1/C8g/Igkc/Ighv1-82/Ighg3/Iglc1/Ighd/Serping1	12
GO:0051058	negative regulation of small GTPase mediated signal transduction	16/2000	57/13771	0.0058863	0.0414004	0.0327157	Cgnl1/Arhgap35/Dab2ip/Fbp1/Heg1/Kank1/Arhgap42/Dlc1/Slit2/Syngap1/Adra1a/Arhgap44/Ephb2/Spry1/Tnk1/Spry4	16
GO:0099601	regulation of neurotransmitter receptor activity	2000-12-01	38/13771	0.00589625	0.0414004	0.0327157	Ppargc1a/Chrna4/Shank3/Nptx1/Arc/Rph3a/Reln/Cacng7/Ephb2/Dlgap1/Shank1/Shisa7	12
GO:0035050	embryonic heart tube development	19/2000	72/13771	0.00593676	0.0415732	0.0328523	Pkd2/Folr1/Sox17/Nckap1/Sox18/Tead1/Yap1/Tbx2/Foxc1/Tbx3/Foxc2/Wnt5a/Ihh/Ccdc103/Pitx2/Chrd/Plxna4/Ednra/Apela	19
GO:0044042	glucan metabolic process	19/2000	72/13771	0.00593676	0.0415732	0.0328523	Esrrb/Slc37a4/G6pc/Ppp1r1a/Irs1/Mgam/Gys2/Igf2/Sorbs1/Grb10/Pfkm/Gnmt/Pygm/Gcgr/Adrb1/Pcdh12/Phlda2/Ppp1r3c/Pomc	19
GO:0050709	negative regulation of protein secretion	17/2000	62/13771	0.00596298	0.0416453	0.0329093	Ptger3/Pde4c/Sfrp1/Neo1/Cd200/Rhbdf1/Rab11fip3/Irs1/Srcin1/Stxbp5l/F2r/Sytl4/Nos1/Inhbb/Kcnq1/Kcnb1/Prkn	17
GO:0045664	regulation of neuron differentiation	35/2000	158/13771	0.00622784	0.0432067	0.0341431	Ptger3/Bmp4/Cxcl12/Sall1/Sfrp1/Bmp6/Prox1/Irx3/Bmp7/Nbl1/Ccl5/Adra2b/Rap1gap/Notch3/Rgs6/Map1b/Mmd2/Dtx1/Dab1/Apbb1/Grip2/Bcl11b/Dmd/Esrp1/Sfrp2/Ngf/Hey1/Gdf11/Dixdc1/Sox5/Heyl/Id4/Mycn/Hey2/Gata2	35
GO:0009190	cyclic nucleotide biosynthetic process	2000-06-01	13/13771	0.00638224	0.0434572	0.0343411	Npr1/Adcy1/Adcy6/Npr2/Adcy5/Gucy1b1	6
GO:0031268	pseudopodium organization	2000-06-01	13/13771	0.00638224	0.0434572	0.0343411	Cdc42ep1/Ccl5/Rab25/Kit/F2rl1/Cdc42ep5	6
GO:0045176	apical protein localization	2000-06-01	13/13771	0.00638224	0.0434572	0.0343411	Nckap1/Celsr1/Dlg5/Shroom2/Jam3/Atp8b1	6
GO:0052652	cyclic purine nucleotide metabolic process	2000-06-01	13/13771	0.00638224	0.0434572	0.0343411	Npr1/Adcy1/Adcy6/Npr2/Adcy5/Gucy1b1	6
GO:2000846	regulation of corticosteroid hormone secretion	2000-06-01	13/13771	0.00638224	0.0434572	0.0343411	Agt/Bmp6/Agtr1a/Ecrg4/C1qtnf1/Pomc	6
GO:0071470	cellular response to osmotic stress	2000-11-01	34/13771	0.00674154	0.0457393	0.0361445	Aqp1/Slc12a1/Pkd2/Slc25a23/Slc2a4/Efhd1/Stk39/Dysf/Slc4a11/Capn3/Lrrc8e	11
GO:0030002	cellular anion homeostasis	2000-08-01	21/13771	0.00679313	0.0458515	0.0362331	Wnk4/Slc34a3/Slc34a1/Umod/Bsnd/Abcc6/Abcc2/Kcnq1	8
GO:0034368	protein-lipid complex remodeling	2000-07-01	17/13771	0.00688424	0.0458745	0.0362513	Apom/Abca5/Nr1h4/Apob/Apoa2/Mttp/Pla2g5	7
GO:0034369	plasma lipoprotein particle remodeling	2000-07-01	17/13771	0.00688424	0.0458745	0.0362513	Apom/Abca5/Nr1h4/Apob/Apoa2/Mttp/Pla2g5	7
GO:0030193	regulation of blood coagulation	15/2000	53/13771	0.00694385	0.0461328	0.0364554	Ptger3/Abat/Kng2/Dmtn/Proc/F2r/Serpinf2/Apoh/Serpine2/Tbxa2r/F2rl1/Ephb2/Alox12/C1qtnf1/Serping1	15
GO:0035924	cellular response to vascular endothelial growth factor stimulus	16/2000	58/13771	0.0070571	0.0466697	0.0368797	Dab2ip/Flt1/Vegfc/Sema6a/Kdr/Jcad/Cadm4/Tspan12/Foxc1/Vegfd/Dll4/Prkd1/Ccbe1/Ramp2/Dcn/Pdgfrb	16
GO:0031279	regulation of cyclase activity	2000-12-01	39/13771	0.00741372	0.0487813	0.0385484	Nos3/Adcy1/Lgr5/Gabbr1/Calcr/Nos1/Adrb1/Npr3/Tshr/Cacna1c/Nos2/Guca1b	12
GO:1902903	regulation of supramolecular fiber organization	67/2000	346/13771	0.00751991	0.0492941	0.0389536	Cgnl1/Aebp1/Arhgef5/Mapt/Cyfip2/Arhgap35/Baiap2l2/Pecam1/Cdh5/Fhod3/Nckap1/Vil1/Rapgef3/Kank1/Synpo/Inpp5j/Dmtn/Cx3cl1/Esam/Limch1/Prox1/Shroom2/Kank4/Hspg2/Shank3/Cdc42ep1/Arhgef15/Phldb2/Eln/Dbn1/Fermt2/Dysf/Sema5a/Asap3/Nox4/Dlc1/Map2/Camsap3/Slit2/Scin/Epha1/Pfn2/Rhpn1/Map1b/Nphs1/Serpinf2/Hip1r/Lmod1/Rhpn2/Cryab/Sorbs3/Chadl/Synpo2/Tmod1/Synpo2l/Add2/Kiss1r/Prkcq/Tnxb/F2rl1/Sptb/Cdc42ep5/Car…	67

## Sheet: Goterm_downregulated
ID	Description	GeneRatio	BgRatio	pvalue	p.adjust	qvalue	geneID	Count
GO:0032103	positive regulation of response to external stimulus	38/283	378/13771	3.5856e-16	1.18647e-12	9.8019e-13	Ccl7/Ccl2/Arg1/Emilin2/C5ar1/Ccr1/Ikbke/Mmp8/F7/Osm/Tnfsf14/Tlr4/Thbs1/Adora2b/Fn1/Ptgs2/Clec4n/Mefv/Lgals1/Cd28/Adam8/Cxcl1/Lbp/Trem1/Scarf1/Ifi203/Ifi204/Klrd1/Trim6/S100a9/Ifi209/S100a8/Raet1a/Cxcr2/Raet1e/Ifi206/Ifi211/Ifi205	38
GO:0031349	positive regulation of defense response	28/283	250/13771	2.48394e-13	4.10968e-10	3.39515e-10	Arg1/Emilin2/Ikbke/Mmp8/Osm/Tlr4/Adora2b/Ptgs2/Clec4n/Mefv/Lgals1/Cd28/Adam8/Cxcl1/Lbp/Ifi203/Ifi204/Gja1/Klrd1/Trim6/S100a9/Ifi209/S100a8/Raet1a/Raet1e/Ifi206/Ifi211/Ifi205	28
GO:0097530	granulocyte migration	21/283	135/13771	4.48011e-13	4.94156e-10	4.0824e-10	Ccl7/Pf4/Ccl2/Anxa1/Ccl6/Ccl9/C5ar1/Ppbp/Cxcl2/Thbs1/Mcoln2/Prtn3/Cxcl3/Adam8/Cxcl1/Lbp/Trem1/Tnfaip6/S100a9/S100a8/Cxcr2	21
GO:1990266	neutrophil migration	19/283	111/13771	1.02558e-12	8.48407e-10	7.009e-10	Ccl7/Pf4/Ccl2/Ccl6/Ccl9/C5ar1/Ppbp/Cxcl2/Mcoln2/Prtn3/Cxcl3/Adam8/Cxcl1/Lbp/Trem1/Tnfaip6/S100a9/S100a8/Cxcr2	19
GO:0097529	myeloid leukocyte migration	24/283	194/13771	1.5805e-12	1.04598e-09	8.64119e-10	Ccl7/Pf4/Ccl2/Ednrb/Anxa1/Ccl6/Ccl9/C5ar1/Ccr1/Ppbp/Cd200r1/Cxcl2/Thbs1/Mcoln2/Prtn3/Cxcl3/Adam8/Cxcl1/Lbp/Trem1/Tnfaip6/S100a9/S100a8/Cxcr2	24
GO:0050900	leukocyte migration	30/283	326/13771	5.66466e-12	3.12406e-09	2.5809e-09	Ccl7/Pf4/Ccl2/Ednrb/Ecm1/Anxa1/Ccl6/Ccl9/C5ar1/Ccr1/Ppbp/Cd200r1/F7/Cxcl2/Tnfsf14/Thbs1/Mmp9/Mcoln2/Prtn3/Cxcl3/Adam8/Cxcl1/Lbp/Trem1/Tnfaip6/S100a9/S100a8/Cxcr2/Gpr15/Selp	30
GO:0071621	granulocyte chemotaxis	18/283	110/13771	9.10016e-12	4.30178e-09	3.55385e-09	Ccl7/Pf4/Ccl2/Anxa1/Ccl6/Ccl9/C5ar1/Ppbp/Cxcl2/Thbs1/Cxcl3/Cxcl1/Lbp/Trem1/Tnfaip6/S100a9/S100a8/Cxcr2	18
GO:0030595	leukocyte chemotaxis	23/283	196/13771	1.41772e-11	5.86405e-09	4.8445e-09	Ccl7/Pf4/Ccl2/Ednrb/Anxa1/Ccl6/Ccl9/C5ar1/Ccr1/Ppbp/F7/Cxcl2/Tnfsf14/Thbs1/Cxcl3/Adam8/Cxcl1/Lbp/Trem1/Tnfaip6/S100a9/S100a8/Cxcr2	23
GO:0030593	neutrophil chemotaxis	16/283	88/13771	2.54352e-11	9.35169e-09	7.72577e-09	Ccl7/Pf4/Ccl2/Ccl6/Ccl9/C5ar1/Ppbp/Cxcl2/Cxcl3/Cxcl1/Lbp/Trem1/Tnfaip6/S100a9/S100a8/Cxcr2	16
GO:0035456	response to interferon-beta	13/283	54/13771	4.62345e-11	1.5299e-08	1.2639e-08	Ikbke/Gbp7/Gm5431/Ifi47/Ifi203/Ifi204/Trim6/Ifi209/Ifitm1/Ifi206/Ifi211/Ifit1/Ifi205	13
GO:0060326	cell chemotaxis	24/283	259/13771	7.2235e-10	2.17296e-07	1.79516e-07	Ccl7/Pf4/Ccl2/Ednrb/Anxa1/Ccl6/Ccl9/C5ar1/Ccr1/Ppbp/F7/Cxcl2/Tnfsf14/Thbs1/Cxcl3/Adam8/Cxcl1/Lbp/Trem1/Tnfaip6/S100a9/S100a8/Cxcr2/Saa3	24
GO:0035458	cellular response to interferon-beta	11/283	46/13771	1.60264e-09	4.41929e-07	3.65093e-07	Gbp7/Gm5431/Ifi47/Ifi203/Ifi204/Trim6/Ifi209/Ifi206/Ifi211/Ifit1/Ifi205	11
GO:0002237	response to molecule of bacterial origin	23/283	256/13771	3.02353e-09	7.69604e-07	6.35798e-07	Pf4/Ccl2/Ednrb/C5ar1/Ppbp/Cxcl2/Tlr4/Ptgs2/Cd300lb/Cxcl3/Cd80/Tnip3/Cxcl1/Lbp/Il10/Ptger2/Slpi/Trim6/S100a9/S100a8/Il36g/Raet1a/Wfdc21	23
GO:0032496	response to lipopolysaccharide	22/283	237/13771	3.68029e-09	8.69863e-07	7.18625e-07	Pf4/Ccl2/Ednrb/Ppbp/Cxcl2/Tlr4/Ptgs2/Cd300lb/Cxcl3/Cd80/Tnip3/Cxcl1/Lbp/Il10/Ptger2/Slpi/Trim6/S100a9/S100a8/Il36g/Raet1a/Wfdc21	22
GO:0002833	positive regulation of response to biotic stimulus	18/283	161/13771	5.47829e-09	1.20851e-06	9.98394e-07	Arg1/Emilin2/Ikbke/Tlr4/Clec4n/Adam8/Cxcl1/Lbp/Ifi203/Ifi204/Klrd1/Trim6/Ifi209/Raet1a/Raet1e/Ifi206/Ifi211/Ifi205	18
GO:0001819	positive regulation of cytokine production	29/283	419/13771	1.05897e-08	2.19009e-06	1.80931e-06	Ccl2/Anxa1/C5ar1/Mmp8/Osm/Hilpda/Tlr4/Thbs1/Adora2b/Ptgs2/Clec4n/Mefv/Mcoln2/Cd28/Adam8/Tlr5/Lbp/Hpse/Il10/Rgcc/Chil3/Ifi204/Trim6/Il36g/Isg15/Ifi206/Ifi211/Ifi205/Htr2b	29
GO:0070098	chemokine-mediated signaling pathway	10/283	48/13771	3.76333e-08	7.07747e-06	5.84695e-06	Ccl7/Pf4/Ccl2/Ccl6/Ccl9/Ccr1/Ppbp/Cxcl2/Cxcl3/Cxcl1	10
GO:0042742	defense response to bacterium	19/283	203/13771	3.86735e-08	7.07747e-06	5.84695e-06	Emilin2/C5ar1/Clec4d/Anxa3/Tlr4/Naip1/Il7r/Tlr5/Gbp7/Lbp/Tnfsf8/Il10/Trem1/Lcn2/Slpi/Ang/Raet1a/Isg15/Wfdc21	19
GO:0045089	positive regulation of innate immune response	15/283	125/13771	4.06382e-08	7.07747e-06	5.84695e-06	Ikbke/Tlr4/Clec4n/Adam8/Lbp/Ifi203/Ifi204/Klrd1/Trim6/Ifi209/Raet1a/Raet1e/Ifi206/Ifi211/Ifi205	15
GO:0000280	nuclear division	25/283	359/13771	1.02901e-07	1.70249e-05	1.40649e-05	Ncapg2/Osm/Nusap1/Cd28/Ccne1/Spdl1/Mki67/Rgcc/Ccne2/Kif20b/Bub1/Piwil2/Brip1/Suv39h2/Ncapg/Smc2/Smc4/Cdc6/Cenpe/Fignl1/Chek1/Ccnb1/Aurka/Sgo2a/Dnmt3l	25
GO:0007059	chromosome segregation	22/283	287/13771	1.1815e-07	1.8617e-05	1.53802e-05	Ncapg2/Nusap1/Ska1/Ccne1/Spdl1/Ska3/Mki67/Ccne2/Bub1/Brip1/Ncapg/Smc2/Smc4/Cdc6/Cenpe/Cenpf/Cenpw/Ccnb1/Cenph/Sgo2a/Knl1/Rmi2	22
GO:0045088	regulation of innate immune response	18/283	199/13771	1.49651e-07	2.25088e-05	1.85953e-05	Arg1/Ccr1/Ikbke/Tlr4/Clec4n/Adam8/Lbp/Ifi203/Ifi204/Klrd1/Trim6/Ifi209/Raet1a/Isg15/Raet1e/Ifi206/Ifi211/Ifi205	18
GO:0006935	chemotaxis	29/283	475/13771	1.62204e-07	2.33362e-05	1.92788e-05	Ccl7/Pf4/Ccl2/Ednrb/Anxa1/Ccl6/Ccl9/C5ar1/Ccr1/Ppbp/Flrt3/F7/Cxcl2/Nrp2/Tnfsf14/Flrt2/Thbs1/Fn1/Cxcl3/Adam8/Cxcl1/Lbp/Trem1/Tnfaip6/S100a9/S100a8/Cxcr2/Saa3/Cntn1	29
GO:0042330	taxis	29/283	478/13771	1.85283e-07	2.55458e-05	2.11043e-05	Ccl7/Pf4/Ccl2/Ednrb/Anxa1/Ccl6/Ccl9/C5ar1/Ccr1/Ppbp/Flrt3/F7/Cxcl2/Nrp2/Tnfsf14/Flrt2/Thbs1/Fn1/Cxcl3/Adam8/Cxcl1/Lbp/Trem1/Tnfaip6/S100a9/S100a8/Cxcr2/Saa3/Cntn1	29
GO:1990868	response to chemokine	10/283	58/13771	2.50456e-07	3.14138e-05	2.59521e-05	Ccl7/Pf4/Ccl2/Ccl6/Ccl9/Ccr1/Ppbp/Cxcl2/Cxcl3/Cxcl1	10
GO:1990869	cellular response to chemokine	10/283	58/13771	2.50456e-07	3.14138e-05	2.59521e-05	Ccl7/Pf4/Ccl2/Ccl6/Ccl9/Ccr1/Ppbp/Cxcl2/Cxcl3/Cxcl1	10
GO:0018149	peptide cross-linking	7/283	23/13771	2.65817e-07	3.14138e-05	2.59521e-05	F13a1/Anxa1/Tgm2/Thbs1/Fn1/Cstdc4/Stfa2l1	7
GO:0051984	positive regulation of chromosome segregation	7/283	23/13771	2.65817e-07	3.14138e-05	2.59521e-05	Ncapg2/Ncapg/Smc2/Smc4/Cdc6/Cenpe/Ccnb1	7
GO:0048285	organelle fission	26/283	409/13771	3.39205e-07	3.87044e-05	3.19751e-05	Ncapg2/Osm/Nusap1/Cd28/Mtfr2/Ccne1/Spdl1/Mki67/Rgcc/Ccne2/Kif20b/Bub1/Piwil2/Brip1/Suv39h2/Ncapg/Smc2/Smc4/Cdc6/Cenpe/Fignl1/Chek1/Ccnb1/Aurka/Sgo2a/Dnmt3l	26
GO:0009611	response to wounding	26/283	414/13771	4.28548e-07	4.72689e-05	3.90505e-05	Pf4/F13a1/Ccl2/Emilin2/Anxa1/Flrt3/Pdpn/F7/Anxa2/Cdkn1a/Tlr4/Thbs1/Fn1/Timp1/Slc7a11/Hpse/Myoz1/Il10/Hmox1/Scarf1/Gja1/S100a9/Aurka/Selp/Serpinb2/Alox15	26
GO:0019221	cytokine-mediated signaling pathway	23/283	336/13771	4.61297e-07	4.92397e-05	4.06787e-05	Ccl7/Pf4/Ccl2/Arg1/Ecm1/Ccl6/Il1rn/Ccl9/Ccr1/Ppbp/Ikbke/Cxcl2/Osm/Cxcl3/Naip1/Il7r/Cxcl1/Trim6/Ifitm1/Il36g/Cxcr2/Isg15/Oasl2	23
GO:0002526	acute inflammatory response	11/283	78/13771	5.2162e-07	5.39388e-05	4.45608e-05	Ednrb/Il1rn/Fn1/Ptgs2/Adam8/Cxcl1/Lbp/Hpse/Trem1/Cxcr2/Saa3	11
GO:0042060	wound healing	22/283	314/13771	5.58055e-07	5.46278e-05	4.513e-05	Pf4/F13a1/Ccl2/Emilin2/Anxa1/Pdpn/F7/Anxa2/Cdkn1a/Tlr4/Thbs1/Fn1/Timp1/Slc7a11/Hpse/Myoz1/Hmox1/Gja1/S100a9/Selp/Serpinb2/Alox15	22
GO:0050727	regulation of inflammatory response	21/283	289/13771	5.61301e-07	5.46278e-05	4.513e-05	Ednrb/Anxa1/Mmp8/Cd200r1/Osm/Tlr4/Adora2b/Ier3/Ptgs2/Mefv/Lgals1/Cd28/Adam8/Lbp/Hpse/Il10/Nt5e/Tnfaip6/S100a9/S100a8/Alox15	21
GO:1901991	negative regulation of mitotic cell cycle phase transition	15/283	156/13771	7.62876e-07	7.21244e-05	5.95846e-05	Ccl2/Gpnmb/Cdkn1a/Ier3/Cdk1/Spdl1/Rgcc/Bub1/Cdc6/Cenpe/Slfn1/Inhba/Chek1/Ccnb1/Orc1	15
GO:0002685	regulation of leukocyte migration	17/283	200/13771	8.06265e-07	7.35299e-05	6.07457e-05	Ccl7/Ccl2/Ecm1/Anxa1/C5ar1/Ccr1/Cd200r1/F7/Tnfsf14/Thbs1/Mmp9/Adam8/Lbp/Trem1/Tnfaip6/Cxcr2/Selp	17
GO:0002218	activation of innate immune response	9/283	51/13771	8.22184e-07	7.35299e-05	6.07457e-05	Tlr4/Clec4n/Ifi203/Ifi204/Klrd1/Ifi209/Ifi206/Ifi211/Ifi205	9
GO:0140013	meiotic nuclear division	14/283	137/13771	8.5743e-07	7.46641e-05	6.16827e-05	Osm/Ccne1/Ccne2/Bub1/Piwil2/Brip1/Suv39h2/Smc2/Smc4/Cenpe/Fignl1/Aurka/Sgo2a/Dnmt3l	14
GO:0051983	regulation of chromosome segregation	11/283	85/13771	1.25965e-06	0.000106876	8.82942e-05	Ncapg2/Spdl1/Mki67/Bub1/Ncapg/Smc2/Smc4/Cdc6/Cenpe/Ccnb1/Rmi2	11
GO:0001936	regulation of endothelial cell proliferation	13/283	126/13771	1.9023e-06	0.000157368	0.000130008	Ccl2/Arg1/Ecm1/Thbs1/Adora2b/Il10/Hmox1/Rgcc/Gja1/Ang/Lrg1/Htr2b/Wnt2	13
GO:0050867	positive regulation of cell activation	22/283	341/13771	2.21226e-06	0.000178546	0.000147503	Ccl2/Anxa1/Gm5150/Clec4d/Pdpn/Mmp8/Tnfsf14/Cdkn1a/Tlr4/Thbs1/Adora2b/Cd300lb/Cd80/Lgals1/Cd28/Adam8/Il7r/Lbp/Il10/Cd38/Myb/Selp	22
GO:0050778	positive regulation of immune response	26/283	453/13771	2.32722e-06	0.000180288	0.000148943	Anxa1/C5ar1/Cfp/Ikbke/Tlr4/Adora2b/Clec4n/Cd28/Adam8/Lbp/Il10/Cd38/Rgcc/Ifi203/Ifi204/Klrd1/Trim6/Ifi209/Raet1a/Raet1e/Ifi206/Ifi211/Fcna/Myb/Ifi205/Cd5l	26
GO:0090068	positive regulation of cell cycle process	17/283	216/13771	2.34282e-06	0.000180288	0.000148943	Anxa1/Ncapg2/Nusap1/Cd28/Cdk1/Rgcc/Kif20b/Piwil2/Ncapg/Smc2/Smc4/Cdc6/Cenpe/Ccnb1/Aurka/Sgo2a/Orc1	17
GO:1903046	meiotic cell cycle process	14/283	154/13771	3.49068e-06	0.000262515	0.000216873	Osm/Ccne1/Ccne2/Bub1/Piwil2/Brip1/Suv39h2/Smc2/Smc4/Cenpe/Fignl1/Aurka/Sgo2a/Dnmt3l	14
GO:0044772	mitotic cell cycle phase transition	23/283	381/13771	3.97249e-06	0.000290645	0.000240112	Ccl2/Plk2/Anxa1/Gpnmb/Pdpn/Nasp/Cdkn1a/Ier3/Cdk1/Ccne1/Spdl1/Rgcc/Ccne2/Bub1/Cdc6/Cenpe/Slfn1/Cenpf/Inhba/Chek1/Ccnb1/Myb/Orc1	23
GO:0002523	leukocyte migration involved in inflammatory response	6/283	22/13771	4.04039e-06	0.000290645	0.000240112	Ccl2/Ppbp/Adam8/Lbp/S100a9/S100a8	6
GO:0019730	antimicrobial humoral response	9/283	62/13771	4.4992e-06	0.000316763	0.000261689	Pf4/Ppbp/Cxcl2/Cxcl3/Cxcl1/Slpi/Ang/S100a9/Wfdc21	9
GO:0051783	regulation of nuclear division	12/283	116/13771	4.61606e-06	0.00031822	0.000262893	Osm/Nusap1/Cd28/Spdl1/Mki67/Rgcc/Kif20b/Bub1/Piwil2/Cenpe/Chek1/Ccnb1	12
GO:0098813	nuclear chromosome segregation	17/283	228/13771	4.87589e-06	0.000329272	0.000272023	Ncapg2/Nusap1/Ccne1/Spdl1/Ccne2/Bub1/Brip1/Ncapg/Smc2/Smc4/Cdc6/Cenpe/Cenpf/Ccnb1/Sgo2a/Knl1/Rmi2	17
GO:0071674	mononuclear cell migration	14/283	159/13771	5.08072e-06	0.000335892	0.000277493	Ccl7/Ccl2/Ecm1/Anxa1/Ccl6/Ccl9/C5ar1/Ccr1/Cd200r1/Tnfsf14/Thbs1/Adam8/Trem1/Gpr15	14
GO:0032963	collagen metabolic process	11/283	98/13771	5.2233e-06	0.000335892	0.000277493	Ccl2/Mmp19/Arg1/Mmp8/Ctsl/Adora2b/Fn1/Mmp9/Prtn3/Mmp27/Rgcc	11
GO:0002687	positive regulation of leukocyte migration	13/283	138/13771	5.27845e-06	0.000335892	0.000277493	Ccl7/Ccl2/C5ar1/Ccr1/F7/Tnfsf14/Thbs1/Mmp9/Adam8/Lbp/Trem1/Cxcr2/Selp	13
GO:0002831	regulation of response to biotic stimulus	20/283	307/13771	5.60192e-06	0.00034975	0.000288941	Arg1/Emilin2/Ccr1/Ikbke/Tlr4/Clec4n/Adam8/Cxcl1/Lbp/Ifi203/Ifi204/Klrd1/Trim6/Ifi209/Raet1a/Isg15/Raet1e/Ifi206/Ifi211/Ifi205	20
GO:0006959	humoral immune response	13/283	139/13771	5.71752e-06	0.000350357	0.000289442	Pf4/Ppbp/Cfp/Cxcl2/Cxcl3/Cxcl1/Rgcc/Slpi/Ang/S100a9/Fcna/Wfdc21/Cd5l	13
GO:0030261	chromosome condensation	7/283	35/13771	5.90209e-06	0.000355091	0.000293354	Ncapg2/Nusap1/Cdk1/Ncapg/Smc2/Smc4/Ccnb1	7
GO:0001935	endothelial cell proliferation	13/283	140/13771	6.18855e-06	0.000365677	0.000302099	Ccl2/Arg1/Ecm1/Thbs1/Adora2b/Il10/Hmox1/Rgcc/Gja1/Ang/Lrg1/Htr2b/Wnt2	13
GO:0050729	positive regulation of inflammatory response	12/283	120/13771	6.57797e-06	0.000381868	0.000315475	Mmp8/Osm/Tlr4/Adora2b/Ptgs2/Mefv/Lgals1/Cd28/Adam8/Lbp/S100a9/S100a8	12
GO:0007596	blood coagulation	13/283	141/13771	6.69355e-06	0.000381878	0.000315483	Pf4/F13a1/Emilin2/Pdpn/F7/Anxa2/Tlr4/Thbs1/Fn1/Slc7a11/Hpse/S100a9/Selp	13
GO:0045071	negative regulation of viral genome replication	8/283	50/13771	7.31559e-06	0.000410293	0.000338958	Rnasel/Ifi204/Slpi/Trim6/Ifitm1/Isg15/Ifi206/Oasl2	8
GO:0007599	hemostasis	13/283	143/13771	7.81385e-06	0.000423869	0.000350174	Pf4/F13a1/Emilin2/Pdpn/F7/Anxa2/Tlr4/Thbs1/Fn1/Slc7a11/Hpse/S100a9/Selp	13
GO:0050817	coagulation	13/283	143/13771	7.81385e-06	0.000423869	0.000350174	Pf4/F13a1/Emilin2/Pdpn/F7/Anxa2/Tlr4/Thbs1/Fn1/Slc7a11/Hpse/S100a9/Selp	13
GO:0006953	acute-phase response	6/283	25/13771	9.10501e-06	0.000485943	0.000401455	Ednrb/Il1rn/Fn1/Ptgs2/Lbp/Saa3	6
GO:0045787	positive regulation of cell cycle	19/283	291/13771	9.34307e-06	0.000490734	0.000405413	Anxa1/Ncapg2/Nusap1/Cd28/Cdk1/Il10/Rgcc/Kif20b/Piwil2/Ncapg/Smc2/Smc4/Cdc6/Cenpe/Chek1/Ccnb1/Aurka/Sgo2a/Orc1	19
GO:0001938	positive regulation of endothelial cell proliferation	10/283	86/13771	1.02428e-05	0.000516286	0.000426522	Ccl2/Arg1/Ecm1/Adora2b/Il10/Hmox1/Ang/Lrg1/Htr2b/Wnt2	10
GO:0002690	positive regulation of leukocyte chemotaxis	10/283	86/13771	1.02428e-05	0.000516286	0.000426522	Ccl7/Ccl2/C5ar1/Ccr1/F7/Tnfsf14/Thbs1/Lbp/Trem1/Cxcr2	10
GO:0071222	cellular response to lipopolysaccharide	14/283	169/13771	1.02976e-05	0.000516286	0.000426522	Pf4/Ccl2/Ppbp/Cxcl2/Tlr4/Cd300lb/Cxcl3/Cd80/Tnip3/Cxcl1/Lbp/Il10/Il36g/Raet1a	14
GO:1905818	regulation of chromosome separation	9/283	70/13771	1.24947e-05	0.000617089	0.000509799	Ncapg2/Spdl1/Bub1/Ncapg/Smc2/Smc4/Cdc6/Cenpe/Ccnb1	9
GO:0002696	positive regulation of leukocyte activation	20/283	326/13771	1.36137e-05	0.000662465	0.000547286	Ccl2/Anxa1/Gm5150/Clec4d/Mmp8/Tnfsf14/Cdkn1a/Tlr4/Thbs1/Adora2b/Cd300lb/Cd80/Lgals1/Cd28/Adam8/Il7r/Lbp/Il10/Cd38/Myb	20
GO:0002688	regulation of leukocyte chemotaxis	11/283	109/13771	1.46501e-05	0.000702569	0.000580418	Ccl7/Ccl2/C5ar1/Ccr1/F7/Tnfsf14/Thbs1/Lbp/Trem1/Tnfaip6/Cxcr2	11
GO:0051321	meiotic cell cycle	15/283	200/13771	1.65208e-05	0.000780964	0.000645182	Osm/Ccne1/Mki67/Ccne2/Bub1/Piwil2/Brip1/Suv39h2/Smc2/Smc4/Cenpe/Fignl1/Aurka/Sgo2a/Dnmt3l	15
GO:1901988	negative regulation of cell cycle phase transition	16/283	225/13771	1.68303e-05	0.000784385	0.000648009	Ccl2/Gpnmb/Cdkn1a/Ier3/Cdk1/Spdl1/Rgcc/Bub1/Cdc6/Cenpe/Slfn1/Inhba/Chek1/Ccnb1/Aurka/Orc1	16
GO:0043277	apoptotic cell clearance	7/283	41/13771	1.77576e-05	0.000799409	0.000660421	Ccl2/Anxa1/Tgm2/Thbs1/Rhobtb1/Marco/Alox15	7
GO:0030194	positive regulation of blood coagulation	5/283	17/13771	1.78774e-05	0.000799409	0.000660421	Emilin2/F7/Thbs1/Hpse/S100a9	5
GO:1900048	positive regulation of hemostasis	5/283	17/13771	1.78774e-05	0.000799409	0.000660421	Emilin2/F7/Thbs1/Hpse/S100a9	5
GO:0071219	cellular response to molecule of bacterial origin	14/283	178/13771	1.85808e-05	0.000819787	0.000677255	Pf4/Ccl2/Ppbp/Cxcl2/Tlr4/Cd300lb/Cxcl3/Cd80/Tnip3/Cxcl1/Lbp/Il10/Il36g/Raet1a	14
GO:0010466	negative regulation of peptidase activity	13/283	156/13771	2.00377e-05	0.000867763	0.00071689	Ecm1/Thbs1/Ptgs2/Timp1/Mmp9/Naip1/Cstdc4/Ifi204/Slpi/Serpinb12/Ifi206/Stfa2l1/Serpinb2	13
GO:0140014	mitotic nuclear division	17/283	254/13771	2.01927e-05	0.000867763	0.00071689	Ncapg2/Nusap1/Cd28/Spdl1/Mki67/Rgcc/Kif20b/Bub1/Ncapg/Smc2/Smc4/Cdc6/Cenpe/Chek1/Ccnb1/Aurka/Sgo2a	17
GO:1901990	regulation of mitotic cell cycle phase transition	18/283	281/13771	2.0816e-05	0.000874812	0.000722714	Ccl2/Anxa1/Gpnmb/Pdpn/Cdkn1a/Ier3/Cdk1/Spdl1/Rgcc/Bub1/Cdc6/Cenpe/Slfn1/Cenpf/Inhba/Chek1/Ccnb1/Orc1	18
GO:0045930	negative regulation of mitotic cell cycle	15/283	204/13771	2.08855e-05	0.000874812	0.000722714	Ccl2/Gpnmb/Cdkn1a/Ier3/Cdk1/Spdl1/Rgcc/Bub1/Cdc6/Cenpe/Slfn1/Inhba/Chek1/Ccnb1/Orc1	15
GO:0061844	antimicrobial humoral immune response mediated by antimicrobial peptide	7/283	43/13771	2.45744e-05	0.00101646	0.000839732	Pf4/Ppbp/Cxcl2/Cxcl3/Cxcl1/Ang/S100a9	7
GO:0007088	regulation of mitotic nuclear division	10/283	96/13771	2.72426e-05	0.00111291	0.000919416	Nusap1/Cd28/Spdl1/Mki67/Rgcc/Kif20b/Bub1/Cenpe/Chek1/Ccnb1	10
GO:0044770	cell cycle phase transition	24/283	461/13771	2.90695e-05	0.00117306	0.000969108	Ccl2/Plk2/Anxa1/Gpnmb/Pdpn/Nasp/Cdkn1a/Ier3/Cdk1/Ccne1/Spdl1/Rgcc/Ccne2/Bub1/Cdc6/Cenpe/Slfn1/Cenpf/Inhba/Chek1/Ccnb1/Aurka/Myb/Orc1	24
GO:0010948	negative regulation of cell cycle process	17/283	263/13771	3.15237e-05	0.00125677	0.00103826	Ccl2/Gpnmb/Osm/Cdkn1a/Ier3/Cdk1/Spdl1/Rgcc/Bub1/Cdc6/Cenpe/Slfn1/Inhba/Chek1/Ccnb1/Aurka/Orc1	17
GO:0070192	chromosome organization involved in meiotic cell cycle	7/283	45/13771	3.34134e-05	0.00130717	0.0010799	Ccne1/Ccne2/Bub1/Brip1/Smc2/Smc4/Sgo2a	7
GO:1903900	regulation of viral life cycle	11/283	119/13771	3.3578e-05	0.00130717	0.0010799	Rnasel/Lgals1/Trim30b/Trim30c/Ifi204/Slpi/Trim6/Ifitm1/Isg15/Ifi206/Oasl2	11
GO:1903034	regulation of response to wounding	12/283	142/13771	3.63668e-05	0.00139928	0.00115599	Ccl2/Emilin2/Anxa1/F7/Anxa2/Thbs1/Hpse/Myoz1/Il10/Scarf1/Gja1/S100a9	12
GO:1903036	positive regulation of response to wounding	8/283	62/13771	3.72251e-05	0.00141584	0.00116968	Ccl2/Emilin2/Anxa1/F7/Thbs1/Hpse/Scarf1/S100a9	8
GO:0030574	collagen catabolic process	6/283	32/13771	4.12818e-05	0.00155229	0.0012824	Mmp19/Mmp8/Ctsl/Mmp9/Prtn3/Mmp27	6
GO:0050820	positive regulation of coagulation	5/283	20/13771	4.25806e-05	0.00158314	0.00130789	Emilin2/F7/Thbs1/Hpse/S100a9	5
GO:0090303	positive regulation of wound healing	7/283	47/13771	4.47114e-05	0.00164389	0.00135808	Ccl2/Emilin2/Anxa1/F7/Thbs1/Hpse/S100a9	7
GO:0045785	positive regulation of cell adhesion	22/283	416/13771	4.98915e-05	0.00181419	0.00149876	Ccl2/Emilin2/Anxa1/Gm5150/Pdpn/Tgm2/Tnfsf14/Thbs1/Fn1/S100a10/Cd80/Lgals1/Cd28/Adam8/Il7r/Hpse/Trem1/Edil3/Mex3b/Myb/Selp/Alox15	22
GO:0071675	regulation of mononuclear cell migration	10/283	105/13771	5.92416e-05	0.00211964	0.00175111	Ccl7/Ccl2/Ecm1/C5ar1/Ccr1/Cd200r1/Tnfsf14/Thbs1/Adam8/Trem1	10
GO:0007346	regulation of mitotic cell cycle	22/283	421/13771	5.95728e-05	0.00211964	0.00175111	Ccl2/Anxa1/Gpnmb/Pdpn/Cdkn1a/Ier3/Nusap1/Cd28/Cdk1/Spdl1/Mki67/Rgcc/Kif20b/Bub1/Cdc6/Cenpe/Slfn1/Cenpf/Inhba/Chek1/Ccnb1/Orc1	22
GO:0022407	regulation of cell-cell adhesion	21/283	392/13771	6.16696e-05	0.0021709	0.00179346	Ccl2/Arg1/Emilin2/Anxa1/Gm5150/Il1rn/Gpnmb/Pdpn/Tnfsf14/Cd80/Lgals1/Cd28/Adam8/Il7r/Il10/Rgcc/Slfn1/Mex3b/Myb/Selp/Alox15	21
GO:0061041	regulation of wound healing	10/283	107/13771	6.96036e-05	0.00240017	0.00198287	Ccl2/Emilin2/Anxa1/F7/Anxa2/Thbs1/Hpse/Myoz1/Gja1/S100a9	10
GO:0051383	kinetochore organization	5/283	22/13771	6.9927e-05	0.00240017	0.00198287	Smc2/Smc4/Cenpe/Cenpw/Cenph	5
GO:0050921	positive regulation of chemotaxis	11/283	129/13771	7.06915e-05	0.00240017	0.00198287	Ccl7/Ccl2/C5ar1/Ccr1/F7/Tnfsf14/Thbs1/Fn1/Lbp/Trem1/Cxcr2	11
GO:0071216	cellular response to biotic stimulus	14/283	201/13771	7.10839e-05	0.00240017	0.00198287	Pf4/Ccl2/Ppbp/Cxcl2/Tlr4/Cd300lb/Cxcl3/Cd80/Tnip3/Cxcl1/Lbp/Il10/Il36g/Raet1a	14
GO:0002274	myeloid leukocyte activation	14/283	202/13771	7.4993e-05	0.00248625	0.00205398	Anxa1/C5ar1/Clec4d/Mmp8/Anxa3/Tlr4/Thbs1/Adora2b/Fn1/Cd300lb/Lbp/Il10/Hmox1/Cxcr2	14
GO:0002699	positive regulation of immune effector process	15/283	228/13771	7.54856e-05	0.00248625	0.00205398	Ccl2/Arg1/Anxa1/Tlr4/Adora2b/Cd28/Cxcl1/Lbp/Il10/Hmox1/Klrd1/Trim6/Raet1a/Raet1e/Myb	15
GO:0060623	regulation of chromosome condensation	4/283	12/13771	7.58872e-05	0.00248625	0.00205398	Ncapg/Smc2/Smc4/Ccnb1	4
GO:0051304	chromosome separation	9/283	89/13771	8.69077e-05	0.00279927	0.00231257	Ncapg2/Spdl1/Bub1/Ncapg/Smc2/Smc4/Cdc6/Cenpe/Ccnb1	9
GO:0071622	regulation of granulocyte chemotaxis	7/283	52/13771	8.71334e-05	0.00279927	0.00231257	Ccl2/C5ar1/Thbs1/Lbp/Trem1/Tnfaip6/Cxcr2	7
GO:0002253	activation of immune response	16/283	260/13771	9.63885e-05	0.00306682	0.00253361	C5ar1/Cfp/Tlr4/Clec4n/Cd28/Cd38/Rgcc/Ifi203/Ifi204/Klrd1/Ifi209/Ifi206/Ifi211/Fcna/Ifi205/Cd5l	16
GO:0043903	regulation of biological process involved in symbiotic interaction	7/283	53/13771	9.86505e-05	0.0031089	0.00256837	Arg1/Lgals1/Trim30b/Trim30c/Cxcl1/Trim6/Ifitm1	7
GO:0002544	chronic inflammatory response	4/283	13/13771	0.000107847	0.00336665	0.00278131	Adora2b/Il10/Gja1/S100a9	4
GO:1905820	positive regulation of chromosome separation	5/283	24/13771	0.000109127	0.00337477	0.00278802	Ncapg2/Ncapg/Smc2/Smc4/Cenpe	5
GO:1905517	macrophage migration	7/283	54/13771	0.000111376	0.00341245	0.00281915	Ccl2/Ednrb/C5ar1/Cd200r1/Thbs1/Mcoln2/Trem1	7
GO:0007159	leukocyte cell-cell adhesion	18/283	322/13771	0.000122026	0.00368315	0.00304278	Ccl2/Arg1/Anxa1/Gm5150/Gpnmb/Tnfsf14/Thbs1/Cd80/Lgals1/Cd28/Adam8/Il7r/Nt5e/S100a9/Slfn1/S100a8/Myb/Selp	18
GO:0072676	lymphocyte migration	9/283	93/13771	0.000122438	0.00368315	0.00304278	Ccl7/Ccl2/Ecm1/Ccl6/Ccl9/Cd200r1/Tnfsf14/Adam8/Gpr15	9
GO:0043032	positive regulation of macrophage activation	5/283	25/13771	0.000134132	0.00396321	0.00327415	Mmp8/Tlr4/Thbs1/Lbp/Il10	5
GO:0045069	regulation of viral genome replication	8/283	74/13771	0.000134143	0.00396321	0.00327415	Rnasel/Ifi204/Slpi/Trim6/Ifitm1/Isg15/Ifi206/Oasl2	8
GO:0000082	G1/S transition of mitotic cell cycle	13/283	189/13771	0.000145748	0.00426797	0.00352592	Ccl2/Plk2/Anxa1/Gpnmb/Pdpn/Nasp/Cdkn1a/Ccne1/Rgcc/Ccne2/Slfn1/Inhba/Myb	13
GO:0045786	negative regulation of cell cycle	18/283	328/13771	0.000153719	0.00446189	0.00368613	Ccl2/Gpnmb/Osm/Cdkn1a/Ier3/Ptgs2/Cdk1/Spdl1/Rgcc/Bub1/Cdc6/Cenpe/Slfn1/Inhba/Chek1/Ccnb1/Aurka/Orc1	18
GO:0002683	negative regulation of immune system process	19/283	358/13771	0.000156137	0.0044795	0.00370067	Ccl2/Arg1/Anxa1/Gpnmb/Ccr1/Cd200r1/Thbs1/Cd80/Il7r/Il10/Hmox1/Ifi204/Tnfaip6/Klrd1/Slfn1/Clec2g/Isg15/Ifi206/Alox15	19
GO:0050792	regulation of viral process	11/283	141/13771	0.00015727	0.0044795	0.00370067	Rnasel/Lgals1/Trim30b/Trim30c/Ifi204/Slpi/Trim6/Ifitm1/Isg15/Ifi206/Oasl2	11
GO:0034341	response to interferon-gamma	10/283	118/13771	0.000158387	0.0044795	0.00370067	Ccl7/Ccl2/Arg1/Ccl6/Ccl9/Tlr4/Mefv/Capg/Gbp7/Ifitm1	10
GO:1901987	regulation of cell cycle phase transition	19/283	359/13771	0.000161853	0.00453874	0.00374962	Ccl2/Anxa1/Gpnmb/Pdpn/Cdkn1a/Ier3/Cdk1/Spdl1/Rgcc/Bub1/Cdc6/Cenpe/Slfn1/Cenpf/Inhba/Chek1/Ccnb1/Aurka/Orc1	19
GO:0006909	phagocytosis	14/283	220/13771	0.000185286	0.00515221	0.00425642	Ccl2/Msr1/Anxa1/Gm5150/Tgm2/Anxa3/Tlr4/Thbs1/Prtn3/Rhobtb1/Lbp/Marco/Mex3b/Alox15	14
GO:0007076	mitotic chromosome condensation	4/283	15/13771	0.000199307	0.0054959	0.00454036	Nusap1/Ncapg/Smc2/Smc4	4
GO:0050777	negative regulation of immune response	11/283	145/13771	0.000201283	0.0055045	0.00454746	Arg1/Anxa1/Ccr1/Il7r/Il10/Hmox1/Ifi204/Klrd1/Isg15/Ifi206/Alox15	11
GO:0022409	positive regulation of cell-cell adhesion	15/283	251/13771	0.000218801	0.00588629	0.00486287	Ccl2/Emilin2/Anxa1/Gm5150/Pdpn/Tnfsf14/Cd80/Lgals1/Cd28/Adam8/Il7r/Mex3b/Myb/Selp/Alox15	15
GO:0051346	negative regulation of hydrolase activity	15/283	251/13771	0.000218801	0.00588629	0.00486287	Ecm1/Anxa1/Thbs1/Ptgs2/Timp1/Mmp9/Naip1/Cstdc4/Ifi204/Slpi/Serpinb12/Apoc1/Ifi206/Stfa2l1/Serpinb2	15
GO:0010574	regulation of vascular endothelial growth factor production	5/283	28/13771	0.000235914	0.00629548	0.00520093	Ccl2/C5ar1/Adora2b/Ptgs2/Hpse	5
GO:0000819	sister chromatid segregation	12/283	173/13771	0.000241678	0.00639769	0.00528536	Ncapg2/Nusap1/Spdl1/Bub1/Ncapg/Smc2/Smc4/Cdc6/Cenpe/Ccnb1/Sgo2a/Rmi2	12
GO:0000070	mitotic sister chromatid segregation	11/283	149/13771	0.000255313	0.00670501	0.00553925	Ncapg2/Nusap1/Spdl1/Bub1/Ncapg/Smc2/Smc4/Cdc6/Cenpe/Ccnb1/Sgo2a	11
GO:0070486	leukocyte aggregation	4/283	16/13771	0.000261465	0.00676123	0.0055857	Thbs1/Adam8/S100a9/S100a8	4
GO:0048247	lymphocyte chemotaxis	6/283	44/13771	0.00026154	0.00676123	0.0055857	Ccl7/Ccl2/Ccl6/Ccl9/Tnfsf14/Adam8	6
GO:0007093	mitotic cell cycle checkpoint signaling	10/283	126/13771	0.000271193	0.0069564	0.00574694	Cdkn1a/Ier3/Cdk1/Spdl1/Bub1/Cdc6/Cenpe/Chek1/Ccnb1/Orc1	10
GO:0001525	angiogenesis	22/283	469/13771	0.00027988	0.00702699	0.00580525	Ccl2/Mmp19/Ecm1/Plk2/Emilin2/Anxa1/C5ar1/Anxa2/Nrp2/Anxa3/Thbs1/Fn1/Ptgs2/Mmp9/Adam8/Hpse/Il10/Hmox1/Rgcc/Ang/Cxcr2/Lrg1	22
GO:0006270	DNA replication initiation	5/283	29/13771	0.000280315	0.00702699	0.00580525	Mcm10/Ccne1/Ccne2/Cdc6/Orc1	5
GO:0034508	centromere complex assembly	5/283	29/13771	0.000280315	0.00702699	0.00580525	Nasp/Hells/Cenpe/Cenpw/Cenph	5
GO:0032102	negative regulation of response to external stimulus	17/283	315/13771	0.000284421	0.00707631	0.00584599	Ccl2/Arg1/Ccr1/Cd200r1/Anxa2/Thbs1/Ier3/Mefv/Myoz1/Il10/Nt5e/Ifi204/Tnfaip6/Gja1/Klrd1/Isg15/Ifi206	17
GO:0070555	response to interleukin-1	8/283	84/13771	0.000325135	0.00802889	0.00663296	Ccl7/Ccl2/Anxa1/Ccl6/Il1rn/Ccl9/Fn1/Saa3	8
GO:0002697	regulation of immune effector process	17/283	319/13771	0.000329344	0.00807259	0.00666906	Ccl2/Arg1/Anxa1/Tlr4/Adora2b/Cd28/Il7r/Cxcl1/Lbp/Il10/Hmox1/Klrd1/Trim6/Raet1a/Raet1e/Myb/Cd5l	17
GO:0052547	regulation of peptidase activity	17/283	320/13771	0.000341492	0.00830881	0.00686421	Ecm1/Thbs1/Ptgs2/Mefv/Timp1/Mmp9/Ctsd/Naip1/Cstdc4/Ifi204/Slpi/Serpinb12/S100a9/S100a8/Ifi206/Stfa2l1/Serpinb2	17
GO:0001906	cell killing	11/283	155/13771	0.000359039	0.00853873	0.00705415	Hprt/Ccl2/Arg1/Ppbp/Il7r/Cxcl1/Trem1/Klrd1/Raet1a/Raet1e/Cd5l	11
GO:0045766	positive regulation of angiogenesis	11/283	155/13771	0.000359039	0.00853873	0.00705415	Ecm1/Emilin2/C5ar1/Anxa3/Thbs1/Mmp9/Hpse/Il10/Hmox1/Cxcr2/Lrg1	11
GO:1904018	positive regulation of vasculature development	11/283	155/13771	0.000359039	0.00853873	0.00705415	Ecm1/Emilin2/C5ar1/Anxa3/Thbs1/Mmp9/Hpse/Il10/Hmox1/Cxcr2/Lrg1	11
GO:0045132	meiotic chromosome segregation	7/283	65/13771	0.000361264	0.00853873	0.00705415	Ccne1/Ccne2/Bub1/Brip1/Smc2/Smc4/Sgo2a	7
GO:0002548	monocyte chemotaxis	6/283	47/13771	0.000377852	0.00886747	0.00732574	Ccl7/Ccl2/Anxa1/Ccl6/Ccl9/Ccr1	6
GO:0007127	meiosis I	8/283	87/13771	0.000413319	0.00956415	0.00790129	Ccne1/Ccne2/Piwil2/Brip1/Cenpe/Aurka/Sgo2a/Dnmt3l	8
GO:0048525	negative regulation of viral process	8/283	87/13771	0.000413319	0.00956415	0.00790129	Rnasel/Ifi204/Slpi/Trim6/Ifitm1/Isg15/Ifi206/Oasl2	8
GO:0044818	mitotic G2/M transition checkpoint	6/283	48/13771	0.000424483	0.00975427	0.00805836	Cdkn1a/Ier3/Cdk1/Cdc6/Chek1/Orc1	6
GO:0044843	cell cycle G1/S phase transition	13/283	212/13771	0.000447115	0.0101746	0.00840564	Ccl2/Plk2/Anxa1/Gpnmb/Pdpn/Nasp/Cdkn1a/Ccne1/Rgcc/Ccne2/Slfn1/Inhba/Myb	13
GO:0010573	vascular endothelial growth factor production	5/283	32/13771	0.000452002	0.0101746	0.00840564	Ccl2/C5ar1/Adora2b/Ptgs2/Hpse	5
GO:0034381	plasma lipoprotein particle clearance	5/283	32/13771	0.000452002	0.0101746	0.00840564	Msr1/Anxa2/Apoc2/Apoc1/Lipc	5
GO:0007186	G protein-coupled receptor signaling pathway	20/283	422/13771	0.000464106	0.0103765	0.00857242	Ccl7/Ccl2/Ednrb/Anxa1/Ccl6/Rgs18/Ccl9/C5ar1/Ccr1/Tgm2/Gpr171/Adora2b/Areg/Htr7/Ptger2/Olfr56/Cxcr2/Gpr15/Prokr1/Htr2b	20
GO:0050878	regulation of body fluid levels	15/283	270/13771	0.000476095	0.0105731	0.00873485	Pf4/F13a1/Ednrb/Emilin2/Pdpn/F7/Anxa2/Tlr4/Thbs1/Fn1/Slc7a11/Hpse/Gja1/S100a9/Selp	15
GO:0045861	negative regulation of proteolysis	14/283	243/13771	0.000510245	0.0111234	0.0091894	Ecm1/Thbs1/Ptgs2/Timp1/Mmp9/Naip1/Il10/Cstdc4/Ifi204/Slpi/Serpinb12/Ifi206/Stfa2l1/Serpinb2	14
GO:0019058	viral life cycle	13/283	215/13771	0.000510955	0.0111234	0.0091894	Rnasel/Ctsl/Lgals1/Trim30b/Trim30c/Ifi204/Slpi/Trim6/Ifitm1/Isg15/Ifi206/Oasl2/Gpr15	13
GO:0033002	muscle cell proliferation	13/283	215/13771	0.000510955	0.0111234	0.0091894	Cdkn1a/Tlr4/Thbs1/Ptgs2/Mmp9/Cdk1/Il10/Hmox1/Gja1/Ang/Ccnb1/Orc1/Wnt2	13
GO:0002446	neutrophil mediated immunity	5/283	33/13771	0.00052386	0.0113298	0.00935993	Arg1/Anxa3/Cd300lb/Cxcl1/Trem1	5
GO:0000075	cell cycle checkpoint signaling	11/283	163/13771	0.000550566	0.01183	0.0097732	Cdkn1a/Ier3/Cdk1/Spdl1/Bub1/Cdc6/Cenpe/Chek1/Ccnb1/Aurka/Orc1	11
GO:0061982	meiosis I cell cycle process	8/283	91/13771	0.000560183	0.011959	0.00987976	Ccne1/Ccne2/Piwil2/Brip1/Cenpe/Aurka/Sgo2a/Dnmt3l	8
GO:0031343	positive regulation of cell killing	7/283	70/13771	0.000570132	0.0120163	0.00992714	Ccl2/Arg1/Cxcl1/Klrd1/Raet1a/Raet1e/Cd5l	7
GO:0071347	cellular response to interleukin-1	7/283	70/13771	0.000570132	0.0120163	0.00992714	Ccl7/Ccl2/Ccl6/Il1rn/Ccl9/Fn1/Saa3	7
GO:0031348	negative regulation of defense response	12/283	191/13771	0.000593894	0.0124379	0.0102754	Arg1/Ccr1/Cd200r1/Ier3/Mefv/Il10/Nt5e/Ifi204/Tnfaip6/Klrd1/Isg15/Ifi206	12
GO:0010389	regulation of G2/M transition of mitotic cell cycle	8/283	92/13771	0.000602812	0.0125453	0.0103641	Cdkn1a/Ier3/Cdk1/Cdc6/Cenpf/Chek1/Ccnb1/Orc1	8
GO:0001818	negative regulation of cytokine production	14/283	248/13771	0.000624345	0.0129122	0.0106673	Arg1/Anxa1/Gpnmb/Mmp8/Cd200r1/Tlr4/Thbs1/Fn1/Mefv/Lbp/Il10/Hmox1/Rgcc/Prg4	14
GO:0001909	leukocyte mediated cytotoxicity	9/283	116/13771	0.000644051	0.013237	0.0109356	Hprt/Ccl2/Arg1/Il7r/Cxcl1/Trem1/Klrd1/Raet1a/Raet1e	9
GO:0050920	regulation of chemotaxis	12/283	193/13771	0.000651466	0.0133068	0.0109932	Ccl7/Ccl2/C5ar1/Ccr1/F7/Tnfsf14/Thbs1/Fn1/Lbp/Trem1/Tnfaip6/Cxcr2	12
GO:0051784	negative regulation of nuclear division	6/283	52/13771	0.00065754	0.0133485	0.0110277	Osm/Spdl1/Bub1/Cenpe/Chek1/Ccnb1	6
GO:0030193	regulation of blood coagulation	6/283	53/13771	0.000728888	0.0147067	0.0121497	Emilin2/F7/Anxa2/Thbs1/Hpse/S100a9	6
GO:0044403	biological process involved in symbiotic interaction	12/283	196/13771	0.000746557	0.0149719	0.0123688	Arg1/Ctsl/Fn1/Lgals1/Trim30b/Trim30c/Gbp7/Cxcl1/Trem1/Trim6/Ifitm1/Gpr15	12
GO:0010951	negative regulation of endopeptidase activity	9/283	119/13771	0.000774683	0.0154423	0.0127575	Thbs1/Ptgs2/Timp1/Mmp9/Naip1/Ifi204/Serpinb12/Ifi206/Serpinb2	9
GO:0001562	response to protozoan	5/283	36/13771	0.000791342	0.0156179	0.0129025	Pf4/Arg1/Ier3/Gbp7/Il10	5
GO:0090050	positive regulation of cell migration involved in sprouting angiogenesis	4/283	21/13771	0.00079293	0.0156179	0.0129025	Plk2/Anxa1/Ptgs2/Hmox1	4
GO:0031341	regulation of cell killing	8/283	96/13771	0.000800311	0.01567	0.0129455	Ccl2/Arg1/Il7r/Cxcl1/Klrd1/Raet1a/Raet1e/Cd5l	8
GO:1900046	regulation of hemostasis	6/283	54/13771	0.000806077	0.0156901	0.0129621	Emilin2/F7/Anxa2/Thbs1/Hpse/S100a9	6
GO:0033044	regulation of chromosome organization	12/283	198/13771	0.000816194	0.0157941	0.0130481	Spdl1/Bub1/Ncapg/Smc2/Smc4/Cdc6/Cenpe/Wdhd1/Ccnb1/Sgo2a/Rmi2/Pif1	12
GO:0007292	female gamete generation	9/283	120/13771	0.000822741	0.0158282	0.0130762	Ptgs2/Piwil2/Hrob/Tnfaip6/Cenpe/Inhba/Ccnb1/Aurka/Sgo2a	9
GO:0071346	cellular response to interferon-gamma	8/283	97/13771	0.000857023	0.0163924	0.0135424	Ccl7/Ccl2/Arg1/Ccl6/Ccl9/Tlr4/Capg/Gbp7	8
GO:0050832	defense response to fungus	5/283	37/13771	0.000899809	0.0170141	0.014056	Arg1/Clec4d/Clec4n/Cxcl1/Ang	5
GO:0090049	regulation of cell migration involved in sprouting angiogenesis	5/283	37/13771	0.000899809	0.0170141	0.014056	Plk2/Anxa1/Thbs1/Ptgs2/Hmox1	5
GO:0046651	lymphocyte proliferation	14/283	258/13771	0.000918421	0.0172112	0.0142188	Hprt/Arg1/Anxa1/Gpnmb/Cdkn1a/Tlr4/Cd80/Cd28/Il7r/Il10/Cd38/Gja1/Hells/Slfn1	14
GO:0009169	purine ribonucleoside monophosphate catabolic process	3/283	10/13771	0.000925834	0.0172112	0.0142188	Hprt/Gda/Nt5e	3
GO:0031392	regulation of prostaglandin biosynthetic process	3/283	10/13771	0.000925834	0.0172112	0.0142188	Anxa1/Fabp5/Ptgs2	3
GO:0045765	regulation of angiogenesis	14/283	259/13771	0.000953378	0.0173376	0.0143233	Ccl2/Ecm1/Plk2/Emilin2/C5ar1/Anxa3/Thbs1/Mmp9/Hpse/Il10/Hmox1/Rgcc/Cxcr2/Lrg1	14
GO:0010575	positive regulation of vascular endothelial growth factor production	4/283	22/13771	0.000953597	0.0173376	0.0143233	C5ar1/Adora2b/Ptgs2/Hpse	4
GO:0010884	positive regulation of lipid storage	4/283	22/13771	0.000953597	0.0173376	0.0143233	Msr1/Ikbke/Hilpda/Plin2	4
GO:0098581	detection of external biotic stimulus	4/283	22/13771	0.000953597	0.0173376	0.0143233	Tlr4/Clec4n/Naip1/Lbp	4
GO:0032731	positive regulation of interleukin-1 beta production	6/283	56/13771	0.000979255	0.0175154	0.0144701	Tlr4/Mefv/Ifi204/Ifi206/Ifi211/Ifi205	6
GO:0050818	regulation of coagulation	6/283	56/13771	0.000979255	0.0175154	0.0144701	Emilin2/F7/Anxa2/Thbs1/Hpse/S100a9	6
GO:0072678	T cell migration	6/283	56/13771	0.000979255	0.0175154	0.0144701	Ccl2/Ecm1/Cd200r1/Tnfsf14/Adam8/Gpr15	6
GO:0042304	regulation of fatty acid biosynthetic process	5/283	38/13771	0.00101896	0.0181276	0.0149759	Anxa1/Fabp5/Ptgs2/Apoc2/Apoc1	5
GO:0032943	mononuclear cell proliferation	14/283	261/13771	0.00102666	0.018167	0.0150084	Hprt/Arg1/Anxa1/Gpnmb/Cdkn1a/Tlr4/Cd80/Cd28/Il7r/Il10/Cd38/Gja1/Hells/Slfn1	14
GO:0009615	response to virus	15/283	292/13771	0.00106309	0.0187116	0.0154583	Ikbke/Rnasel/Mlkl/Gbp7/Slfn9/Rtp4/Lcn2/Ifi204/Ifit1bl1/Trim6/Ifitm1/Isg15/Ifi206/Oasl2/Ifit1	15
GO:2000401	regulation of lymphocyte migration	6/283	57/13771	0.0010759	0.0188368	0.0155618	Ccl7/Ccl2/Ecm1/Cd200r1/Tnfsf14/Adam8	6
GO:0030168	platelet activation	7/283	78/13771	0.00109319	0.0189391	0.0156463	Pf4/Emilin2/Pdpn/Tlr4/Fn1/Slc7a11/Selp	7
GO:0046718	viral entry into host cell	7/283	78/13771	0.00109319	0.0189391	0.0156463	Ctsl/Lgals1/Trim30b/Trim30c/Trim6/Ifitm1/Gpr15	7
GO:1901342	regulation of vasculature development	14/283	263/13771	0.00110463	0.0190377	0.0157277	Ccl2/Ecm1/Plk2/Emilin2/C5ar1/Anxa3/Thbs1/Mmp9/Hpse/Il10/Hmox1/Rgcc/Cxcr2/Lrg1	14
GO:1902749	regulation of cell cycle G2/M phase transition	8/283	101/13771	0.00111699	0.0191508	0.0158212	Cdkn1a/Ier3/Cdk1/Cdc6/Cenpf/Chek1/Ccnb1/Orc1	8
GO:0010759	positive regulation of macrophage chemotaxis	4/283	23/13771	0.00113586	0.019374	0.0160055	Ccl2/C5ar1/Thbs1/Trem1	4
GO:0010972	negative regulation of G2/M transition of mitotic cell cycle	6/283	58/13771	0.0011797	0.0200186	0.0165381	Cdkn1a/Ier3/Cdk1/Cdc6/Chek1/Orc1	6
GO:0001660	fever generation	3/283	11/13771	0.00125374	0.0208474	0.0172227	Ednrb/Il1rn/Ptgs2	3
GO:0001781	neutrophil apoptotic process	3/283	11/13771	0.00125374	0.0208474	0.0172227	Anxa1/Slc7a11/Cxcr2	3
GO:0009128	purine nucleoside monophosphate catabolic process	3/283	11/13771	0.00125374	0.0208474	0.0172227	Hprt/Gda/Nt5e	3
GO:0070943	neutrophil-mediated killing of symbiont cell	3/283	11/13771	0.00125374	0.0208474	0.0172227	Arg1/Cxcl1/Trem1	3
GO:0010595	positive regulation of endothelial cell migration	8/283	103/13771	0.0012687	0.0209857	0.017337	Plk2/Anxa1/Anxa3/Thbs1/Adora2b/Ptgs2/Hmox1/Lcn2	8
GO:0050673	epithelial cell proliferation	17/283	360/13771	0.00127474	0.0209857	0.017337	Ccl2/Ednrb/Arg1/Ecm1/Ctsl/Thbs1/Adora2b/Areg/Il10/Hmox1/Mki67/Rgcc/Gja1/Ang/Lrg1/Htr2b/Wnt2	17
GO:0048246	macrophage chemotaxis	5/283	40/13771	0.00129188	0.0210582	0.017397	Ccl2/Ednrb/C5ar1/Thbs1/Trem1	5
GO:1905521	regulation of macrophage migration	5/283	40/13771	0.00129188	0.0210582	0.017397	Ccl2/C5ar1/Cd200r1/Thbs1/Trem1	5
GO:0048146	positive regulation of fibroblast proliferation	6/283	60/13771	0.00141014	0.0227617	0.0188043	Anxa2/Cdkn1a/Fn1/Cdc6/Ccnb1/Wnt2	6
GO:1902750	negative regulation of cell cycle G2/M phase transition	6/283	60/13771	0.00141014	0.0227617	0.0188043	Cdkn1a/Ier3/Cdk1/Cdc6/Chek1/Orc1	6
GO:0031577	spindle checkpoint signaling	5/283	41/13771	0.00144694	0.0232424	0.0192014	Spdl1/Bub1/Cenpe/Ccnb1/Aurka	5
GO:0001910	regulation of leukocyte mediated cytotoxicity	7/283	82/13771	0.00146754	0.0233466	0.0192874	Ccl2/Arg1/Il7r/Cxcl1/Klrd1/Raet1a/Raet1e	7
GO:0044409	entry into host	7/283	82/13771	0.00146754	0.0233466	0.0192874	Ctsl/Lgals1/Trim30b/Trim30c/Trim6/Ifitm1/Gpr15	7
GO:0051607	defense response to virus	13/283	243/13771	0.00157626	0.0248374	0.020519	Rnasel/Mlkl/Gbp7/Slfn9/Rtp4/Ifi204/Ifit1bl1/Trim6/Ifitm1/Isg15/Ifi206/Oasl2/Ifit1	13
GO:0140546	defense response to symbiont	13/283	243/13771	0.00157626	0.0248374	0.020519	Rnasel/Mlkl/Gbp7/Slfn9/Rtp4/Ifi204/Ifit1bl1/Trim6/Ifitm1/Isg15/Ifi206/Oasl2/Ifit1	13
GO:0006692	prostanoid metabolic process	5/283	42/13771	0.00161529	0.0249899	0.020645	Anxa1/Ptgr1/Pdpn/Fabp5/Ptgs2	5
GO:0006693	prostaglandin metabolic process	5/283	42/13771	0.00161529	0.0249899	0.020645	Anxa1/Ptgr1/Pdpn/Fabp5/Ptgs2	5
GO:0046596	regulation of viral entry into host cell	5/283	42/13771	0.00161529	0.0249899	0.020645	Lgals1/Trim30b/Trim30c/Trim6/Ifitm1	5
GO:0002246	wound healing involved in inflammatory response	3/283	12/13771	0.00164636	0.0249899	0.020645	Tlr4/Timp1/Hmox1	3
GO:0002758	innate immune response-activating signal transduction	3/283	12/13771	0.00164636	0.0249899	0.020645	Tlr4/Clec4n/Klrd1	3
GO:0007187	G protein-coupled receptor signaling pathway, coupled to cyclic nucleotide second messenger	3/283	12/13771	0.00164636	0.0249899	0.020645	Anxa1/Htr7/Htr2b	3
GO:0034112	positive regulation of homotypic cell-cell adhesion	3/283	12/13771	0.00164636	0.0249899	0.020645	Emilin2/Pdpn/Lgals1	3
GO:2001279	regulation of unsaturated fatty acid biosynthetic process	3/283	12/13771	0.00164636	0.0249899	0.020645	Anxa1/Fabp5/Ptgs2	3
GO:0001912	positive regulation of leukocyte mediated cytotoxicity	6/283	62/13771	0.00167341	0.0251696	0.0207935	Ccl2/Arg1/Cxcl1/Klrd1/Raet1a/Raet1e	6
GO:0031638	zymogen activation	6/283	62/13771	0.00167341	0.0251696	0.0207935	Ctsl/Thbs1/S100a10/Ifi204/Ifi206/Cd5l	6
GO:0050678	regulation of epithelial cell proliferation	15/283	308/13771	0.00180168	0.0269762	0.022286	Ccl2/Ednrb/Arg1/Ecm1/Ctsl/Thbs1/Adora2b/Il10/Hmox1/Rgcc/Gja1/Ang/Lrg1/Htr2b/Wnt2	15
GO:0033045	regulation of sister chromatid segregation	6/283	63/13771	0.00181826	0.027102	0.0223899	Spdl1/Bub1/Cdc6/Cenpe/Ccnb1/Rmi2	6
GO:0031295	T cell costimulation	4/283	26/13771	0.00182709	0.0271114	0.0223977	Tnfsf14/Cd80/Lgals1/Cd28	4
GO:0051251	positive regulation of lymphocyte activation	14/283	278/13771	0.00186347	0.0275278	0.0227417	Ccl2/Anxa1/Gm5150/Tnfsf14/Cdkn1a/Tlr4/Cd80/Lgals1/Cd28/Adam8/Il7r/Il10/Cd38/Myb	14
GO:0042310	vasoconstriction	7/283	86/13771	0.00193509	0.0283328	0.0234067	Ednrb/Dusp5/Ptgs2/Cd38/Htr7/Gja1/Htr2b	7
GO:2000106	regulation of leukocyte apoptotic process	7/283	86/13771	0.00193509	0.0283328	0.0234067	Anxa1/Adam8/Il7r/Slc7a11/Il10/Cxcr2/Hsh2d	7
GO:0045428	regulation of nitric oxide biosynthetic process	6/283	64/13771	0.00197243	0.0286261	0.0236491	Mmp8/Gla/Tlr4/Ptgs2/Tlr5/Il10	6
GO:0045824	negative regulation of innate immune response	6/283	64/13771	0.00197243	0.0286261	0.0236491	Arg1/Ccr1/Ifi204/Klrd1/Isg15/Ifi206	6
GO:0051098	regulation of binding	16/283	343/13771	0.00199058	0.0287635	0.0237626	Plk2/Mmp8/Anxa2/Cdkn1a/Tlr4/S100a10/Mmp9/Mitd1/Il10/Hmox1/Ifi204/Slpi/Trim6/Aurka/Ifi206/Csf3	16
GO:0019079	viral genome replication	8/283	111/13771	0.00204715	0.0294523	0.0243316	Rnasel/Ifi204/Slpi/Trim6/Ifitm1/Isg15/Ifi206/Oasl2	8
GO:0070942	neutrophil mediated cytotoxicity	3/283	13/13771	0.00210791	0.0299531	0.0247453	Arg1/Cxcl1/Trem1	3
GO:0019934	cGMP-mediated signaling	4/283	27/13771	0.00211057	0.0299531	0.0247453	Ednrb/Thbs1/Adora2b/Htr2b	4
GO:0031294	lymphocyte costimulation	4/283	27/13771	0.00211057	0.0299531	0.0247453	Tnfsf14/Cd80/Lgals1/Cd28	4
GO:0097193	intrinsic apoptotic signaling pathway	14/283	282/13771	0.0021266	0.0299531	0.0247453	Ikbke/Cdkn1a/Ier3/Ptgs2/Mmp9/Hmox1/Bub1/Ddias/Ifi204/Hells/S100a9/S100a8/Fignl1/Ifi206	14
GO:0000079	regulation of cyclin-dependent protein serine/threonine kinase activity	6/283	65/13771	0.00213627	0.0299531	0.0247453	Cdkn1a/Ccne1/Rgcc/Ccne2/Cdc6/Ccnb1	6
GO:0032732	positive regulation of interleukin-1 production	6/283	65/13771	0.00213627	0.0299531	0.0247453	Tlr4/Mefv/Ifi204/Ifi206/Ifi211/Ifi205	6
GO:0002444	myeloid leukocyte mediated immunity	7/283	88/13771	0.00220838	0.0308334	0.0254726	Arg1/Anxa3/Adora2b/Cd300lb/Cxcl1/Hmox1/Trem1	7
GO:0050830	defense response to Gram-positive bacterium	6/283	66/13771	0.00231019	0.0318517	0.0263138	C5ar1/Il7r/Gbp7/Lbp/Tnfsf8/Ang	6
GO:0080164	regulation of nitric oxide metabolic process	6/283	66/13771	0.00231019	0.0318517	0.0263138	Mmp8/Gla/Tlr4/Ptgs2/Tlr5/Il10	6
GO:2000379	positive regulation of reactive oxygen species metabolic process	6/283	66/13771	0.00231019	0.0318517	0.0263138	Mmp8/Cdkn1a/Tlr4/Thbs1/Cxcl1/Lcn2	6
GO:0070661	leukocyte proliferation	14/283	285/13771	0.00234354	0.0321775	0.026583	Hprt/Arg1/Anxa1/Gpnmb/Cdkn1a/Tlr4/Cd80/Cd28/Il7r/Il10/Cd38/Gja1/Hells/Slfn1	14
GO:0006690	icosanoid metabolic process	7/283	89/13771	0.00235573	0.0322112	0.0266108	Anxa1/Ptgr1/Pdpn/Tlr4/Fabp5/Ptgs2/Alox15	7
GO:0050679	positive regulation of epithelial cell proliferation	10/283	167/13771	0.00238733	0.0325089	0.0268568	Ccl2/Arg1/Ecm1/Adora2b/Il10/Hmox1/Ang/Lrg1/Htr2b/Wnt2	10
GO:0014002	astrocyte development	4/283	28/13771	0.00242301	0.0326209	0.0269493	C5ar1/Tlr4/S100a9/S100a8	4
GO:0009620	response to fungus	5/283	46/13771	0.00243498	0.0326209	0.0269493	Arg1/Clec4d/Clec4n/Cxcl1/Ang	5
GO:0043030	regulation of macrophage activation	5/283	46/13771	0.00243498	0.0326209	0.0269493	Mmp8/Tlr4/Thbs1/Lbp/Il10	5
GO:1902622	regulation of neutrophil migration	5/283	46/13771	0.00243498	0.0326209	0.0269493	C5ar1/Adam8/Lbp/Tnfaip6/Cxcr2	5
GO:1904029	regulation of cyclin-dependent protein kinase activity	6/283	67/13771	0.00249455	0.0330647	0.027316	Cdkn1a/Ccne1/Rgcc/Ccne2/Cdc6/Ccnb1	6
GO:0022412	cellular process involved in reproduction in multicellular organism	14/283	287/13771	0.00249809	0.0330647	0.027316	Folr2/Piwil2/Ddias/Brip1/Suv39h2/Tnfaip6/Cenpe/Inhba/Fignl1/Ccnb1/Aurka/Sgo2a/Dnmt3l/Cabyr	14
GO:1903037	regulation of leukocyte cell-cell adhesion	14/283	287/13771	0.00249809	0.0330647	0.027316	Ccl2/Arg1/Anxa1/Gm5150/Gpnmb/Tnfsf14/Cd80/Lgals1/Cd28/Adam8/Il7r/Slfn1/Myb/Selp	14
GO:0043652	engulfment of apoptotic cell	3/283	14/13771	0.00264228	0.0345585	0.02855	Thbs1/Rhobtb1/Alox15	3
GO:0051873	killing by host of symbiont cells	3/283	14/13771	0.00264228	0.0345585	0.02855	Arg1/Cxcl1/Trem1	3
GO:0072376	protein activation cascade	3/283	14/13771	0.00264228	0.0345585	0.02855	F13a1/Fn1/Hpse	3
GO:0010634	positive regulation of epithelial cell migration	9/283	142/13771	0.00266014	0.0346551	0.0286299	Plk2/Anxa1/Anxa3/Thbs1/Adora2b/Ptgs2/Mmp9/Hmox1/Lcn2	9
GO:0052372	modulation by symbiont of entry into host	5/283	47/13771	0.00267988	0.0347754	0.0287292	Lgals1/Trim30b/Trim30c/Trim6/Ifitm1	5
GO:0010758	regulation of macrophage chemotaxis	4/283	29/13771	0.00276585	0.035534	0.0293559	Ccl2/C5ar1/Thbs1/Trem1	4
GO:1905523	positive regulation of macrophage migration	4/283	29/13771	0.00276585	0.035534	0.0293559	Ccl2/C5ar1/Thbs1/Trem1	4
GO:0042110	T cell activation	19/283	455/13771	0.00277056	0.035534	0.0293559	Ccl2/Arg1/Anxa1/Gm5150/Gpnmb/Clec4d/Ctsl/Tnfsf14/Treml2/Cd80/Lgals1/Cd28/Adam8/Il7r/Tnfsf8/Gja1/Slfn1/Hsh2d/Myb	19
GO:0045839	negative regulation of mitotic nuclear division	5/283	48/13771	0.00294213	0.0375889	0.0310535	Spdl1/Bub1/Cenpe/Chek1/Ccnb1	5
GO:0031099	regeneration	8/283	118/13771	0.00300004	0.0381812	0.0315429	Anxa1/Cdkn1a/Cdk1/Myoz1/Hmox1/Scarf1/Gja1/Aurka	8
GO:0032602	chemokine production	7/283	93/13771	0.00302228	0.038317	0.031655	Tlr4/Adora2b/Mefv/Mcoln2/Lbp/Trem1/Chil3	7
GO:0009593	detection of chemical stimulus	4/283	30/13771	0.00314047	0.0396634	0.0327674	Tlr4/Lbp/Rtp4/Car6	4
GO:0019233	sensory perception of pain	7/283	94/13771	0.00320946	0.0401651	0.0331819	Ccl2/Ednrb/Il1rn/Tlr4/Fabp5/Ptgs2/Il10	7
GO:0048145	regulation of fibroblast proliferation	7/283	94/13771	0.00320946	0.0401651	0.0331819	Anxa2/Cdkn1a/Fn1/Mmp9/Cdc6/Ccnb1/Wnt2	7
GO:0051785	positive regulation of nuclear division	5/283	49/13771	0.00322244	0.0401651	0.0331819	Nusap1/Cd28/Rgcc/Piwil2/Cenpe	5
GO:0021544	subpallium development	3/283	15/13771	0.00325302	0.0401651	0.0331819	Hprt/Slc7a11/Inhba	3
GO:0021756	striatum development	3/283	15/13771	0.00325302	0.0401651	0.0331819	Hprt/Slc7a11/Inhba	3
GO:0072677	eosinophil migration	3/283	15/13771	0.00325302	0.0401651	0.0331819	Ccl7/Ccl2/Adam8	3
GO:0032964	collagen biosynthetic process	5/283	50/13771	0.00352147	0.043318	0.0357866	Ccl2/Arg1/Adora2b/Fn1/Rgcc	5
GO:0009595	detection of biotic stimulus	4/283	31/13771	0.00354827	0.0433256	0.0357928	Tlr4/Clec4n/Naip1/Lbp	4
GO:0051930	regulation of sensory perception of pain	4/283	31/13771	0.00354827	0.0433256	0.0357928	Ednrb/Tlr4/Fabp5/Il10	4
GO:0048144	fibroblast proliferation	7/283	97/13771	0.00382439	0.0465255	0.0384364	Anxa2/Cdkn1a/Fn1/Mmp9/Cdc6/Ccnb1/Wnt2	7
GO:0002042	cell migration involved in sprouting angiogenesis	5/283	51/13771	0.00383992	0.0465432	0.038451	Plk2/Anxa1/Thbs1/Ptgs2/Hmox1	5
GO:0072672	neutrophil extravasation	3/283	16/13771	0.00394338	0.0476228	0.0393429	Prtn3/Adam8/Trem1	3
GO:0051931	regulation of sensory perception	4/283	32/13771	0.0039906	0.0478438	0.0395255	Ednrb/Tlr4/Fabp5/Il10	4
GO:0090022	regulation of neutrophil chemotaxis	4/283	32/13771	0.0039906	0.0478438	0.0395255	C5ar1/Lbp/Tnfaip6/Cxcr2	4
GO:1903039	positive regulation of leukocyte cell-cell adhesion	11/283	210/13771	0.0041548	0.0496326	0.0410033	Ccl2/Anxa1/Gm5150/Tnfsf14/Cd80/Lgals1/Cd28/Adam8/Il7r/Myb/Selp	11
GO:0002437	inflammatory response to antigenic stimulus	5/283	52/13771	0.00417847	0.0497358	0.0410886	Il1rn/Cd28/Il10/Il36g/Cxcr2	5
