# Supplementary material for: Inhibition of retinoic acid signaling in proximal tubular epithelial cells protects against acute kidney injury
Source: JCI Insight. 2023 Oct 23;8(20):e173144. doi: 10.1172/jci.insight.173144 (PMC10619506; doi:10.1172/jci.insight.173144)
Supplement: Supporting data values [file jciinsight-8-173144-s253.xlsx]

## Sheet: Fig 2
Fig 2A	Mice/BUN (mg/dl)
Days
0	17.968	16.3608	16.0143	10.6305	21.9837	19.6873	21.1291	24.9721	13.8802	17.3348	18.7185	19.5423	17.2529	16.9474	18.972
1	99.7407	101.788	100.415	93.2835	98.2143	129.757	96.3352	102.885	96.0548	114.357	101.788	126	100.234	123.707	120.472
3	104.564	94.5912	90.1676	129.685	79.528	145.655	94	157.175	116.819
7	49.7899		72.2666		96.1346
Fig 2B
	DDCT
	Ctrl	D1	D3	D7
Kim 1	0.501	19.211	4.559	6.887
	0.596	15.987	4.167	11.423
	0.704	22.531	4.067	5.183
	0.637	9.773	7.081
	0.51	10.013
N-Gal	0.026	56.644	93.952	5.954
	0.022	47.797	53.775	9.056
	0.042	40.754	80.664	10.996
	0.035	95.595	51.763
	0.035	68.302
HO-1	0.02531	1.80086	0.64696	0.05703
	0.02677	0.96235	0.48779	0.04255
	0.04915	1.02498	0.74192	0.14025
	0.01904	1.47178	0.12117
	0.01479	1.35352
Fig 2C
	DDCT
Rarb	0.026	0.075	0.071	0.025
	0.022	0.076	0.077	0.1
	0.042	0.06	0.066	0.137
	0.035	0.137	0.061
	0.035	0.077
Cy26b1	0.002	0.027	0.039	0.01
	0.004	0.024	0.065	0.009
	0.006	0.011	0.018	0.031
	0.002	0.058	0.014
	0.002	0.023
Aldh1a2	0.004	0.021	0.095	0.141
	0.008	0.035	0.035	0.129
	0.004	0.03	0.07	0.136
	0.002	0.031	0.033
	0.002	0.026
Aldh1a3	0.018	0.059	0.01	0.051
	0.044	0.034	0.055	0.105
	0.03	0.023	0.014	0.061
	0.034	0.058	0.011
	0.026	0.033
Ets1	0.58614	1.38525	0.67736	1.15744
	0.46836	1.08126	0.36613	0.29456
	0.38916	1.02227	0.45393	1.27747
	0.40938	1.26112	0.39012
	0.52065	0.72502
Tgm2	0.486	1.30621	1.31562	0.88942
	0.4658	0.95881	0.64729	0.76266
	0.45651	0.75638	1.03197	0.82218
	0.3379	0.99575	1.19408
	0.41974	0.50362
Cryab	0.1509	1.26083	0.81646	0.43082
	0.14161	0.9062	0.69938	0.42252
	0.22514	0.88666	0.69052	0.32438
	0.11751	1.11192	0.56292
	0.13821	1.05941
Slc20a1	0.81861	4.47591	1.00279	1.31781
	0.74501	3.23728	0.87004	1.47836
	0.48709	2.47106	0.63901	1.48512
	0.41949	2.40583	0.76759
	0.52401	1.35503
Fig 2D	% LacZ staining
Days	Cortex					OSOM					ISOM					IM
0	0.2167	0.2924	0.123			0.2937	0.7554	0.3846			0.0768	0.091	0.0624			0.0709	0.1241	0.1943
1	2.0032	1.341	1.8328	3.7976		2.2169	2.2422	6.2887	5.6279		0.0362	0.2886	0.1917	0.1269		0.1438	0.0847	0.1406	0.0888
3	10.2612	4.9422	3.1771	2.6335		13.8567	7.0637	4.9432	5.8759		1.4655	0.1946	0.4867	1.4085		0.2474	0.7765	0.1358	0.9641
7	8.2295	10.0546	8.8601			11.3434	8.2664	6.2754			0.4896	0.5183	0.2365			0.8301	0.6214	0.1621
14	0.7237	0.6417	0.3994	0.561	0.7476	0.7747	0.8163	0.9711	0.5167	1.1542	0.0141	0.0436	0.5776	0.0553	0.0289	0.0725	0.0169	0.4582	0.0228	0.1084

## Sheet: Fig 3
Fig 3A	%LacZ+ LTL+
Days	OSOM					Cortex
0	0	0				0	0
1	89.4737	94.5455	92.95	85.4701		100	96.9697	98.2906	89.1892					S Fig 4A	% LacZ+ Kim1+ cells
3	74.78	86.62	73.49	75.0833		62.5	89.3617	61.4286	94.7059					Rhabdo-AKI		IRI-AKI
7	90.32	82.7586	54.1284			87.5556	81.8182	76.5677						Day 1	Day 3	Day 1
14	7.99	22.2222	41.6667	12.43	8.33333	100	66.6667	66.6667	71.4286	100				0	22.2222	43.5047
														1.81818	3.14136	54.2169
														0	16.7785	48.6111
Fig 3C	%LacZ+ Kim1+													3.4188	7.91667	65.7235
Days	OSOM					Cortex										16.5508
0	0	0				0	0
1	0	1.81818	0	3.4188		0	0	0	0
3	22.2222	3.14136	16.7785	7.91667		37.5	9.92908	34.2857	2.94118					S Fig 4B	% LacZ+ LTL+ cells
7	0	0	6.42202			4	1.13636	3.9604						Rhabdo-AKI		IRI-AKI
14	0	0	0	0	0	0	0	0	0	0				Day 1	Day 3	Day 1
														89.4737	74.78	54.2997
														94.5455	86.62	30.1205
														92.95	73.49	34.7222
														85.4701	75.0833	14.3338
																57.9509

## Sheet: Fig 4
Fig 4A	Bilateral IRI-AKI				Fig 4C	Tubular Injury Scores							Fig 4E	% Kim1/area
	Events (death)				Cortex			OSOM					Uninjured	IRI-AKI
Days	PEPCK CRE+	PEPCK CRE-			Uninjured	IRI-AKI		Uninjured	IRI-AKI				CRE-	CRE-	CRE+
3	0	0			CRE-	CRE-	CRE+	CRE-	CRE-	CRE+			0.000171	4.62	4.363			% Kim1/area
3	0	0			0.02	0.25	0.84	0	0.37	1.6			0.009	3.601	5.165
3	0	0			0.08	0.52	0.33	0.03	1.73	0.4			0.005	3.5	4.196
3	0				0.03	0.72	0.15	0	1.26	0.38			0.007	2.382	6.329
3	0	0			0	0.66	0.55	0	1.06	0.69				1.467	1.582
3	0	0			0.05	0.38	0.28	0	0.94	0.26				1.999	3.875
3	0	0				0.22	0.37		0.63	0.74				3.132	5.113
3	0	0				0.38	0.53		0.74	0.83				1.971
3	0	0				0.54			1.13
3	0	0											Fig 4K	% Kim1/area
3	0	0											Uninjured	Rhabdo-AKI
3		0											CRE-	CRE-	CRE+
3		0			Fig 4I	Tubular injury scores							0.336	1.757	3.009
3		0			Cortex			OSOM					0.012	0.947	1.118
3		0			Uninjured	Rhabdo-AKI		Uninjured	Rhabdo-AKI				0.017	0.03	5.054
3		0			CRE-	CRE-	CRE+	CRE-	CRE-	CRE+			0.013	0.28	2.486
3		0			0.02	0.03	0.05	0	0.1	0.08			0.007	2.435	2.158
3		0			0.08	1.54	0.34	0.03	1.45	0.4				3.272	5.525
3		0			0.03	1.3	0.21	0	1.09	0.32				1.29	1.452
3		0			0	0.64	0.02	0	0.95	0.1
3		0			0.05	1.02	0.32	0	0.76	0.33
2		1				0.3	0.08		0.28	0.07
						0.31	0.43		0.08	0.41
Fig 4G	Rhabdo-AKI
	Events (death)
Days	PEPCK CRE+	PEPCK CRE-
3	0
3	0
3	0
3	0
3	0
3	0
3	0
3	0
3		0
3		0
3		0
3		0
3		0
3		0
1		1
3	0	0
3	0	0
3	0	0
3	0
3	0
3	0
3	0
3	0	0
3	0	0
3	0	0
3	0	0
3	0
3	0
3	0	0
3		0
1		1
3		0
Fig 4B	Bilateral IRI-AKI (B)
Days	PEPCK CRE+											PEPCK CRE-
0	18.75	23.8281	17.5781	21.0938	35.9375	29.2969	24.2188	25.3906	18.3594			21.0938	19.1406
1	37.8906	52.7344	30.4688	55.0781	132.812	82.0312	22.2656	54.6875	38.2812	59.8591	76.4085	120.703	33.9844	101.409	84.507	86.9718	98.5915	76.4085	84.507	85.5634	104.578	80.2941	92.6471	101.765	94.7059	35	58.2353	89.4118	40.5882	90.8824	90.5882	98.2353
3	47.2656	33.5938	25.7812	41.4062	150	39.4531	28.125	30.0781	35.5469	26.15	33.4615	138.672	28.5156	138.462		55.7692	70	95.3846	126.154	120	146.154	60.8824	30.8823	156.177	50	28.2353	26.1765	127.647	36.1765	107.353	59.4118	55.2941
Fig 4H	Rhabdomyolysis-AKI
Days	PEPCK CRE+																						PEPCK CRE-
0														24.6324	24.2958	23.1618	16.9118	27.2059	20.2206	25.3906										19.7183	23.5294	21.4789	23.5294	22.7941	37.8676	23.5294	22.0588
1	22.7273	98.1061	61.74	76.1364	30.6818	59.85	29.5455	54.4444	24.1667	35.2778	53.3333	35.2778	68.8889	64.557	12.1324	24.2647	18.75	42.2794	31.25	26.8382	29.0441	22.7941	142.045	137.879	31.0606	80	75.8333	74.1667	41.1111	43.3544	107.278	119.304	43.6709	37.8676	19.4853	35.6618	30.1471	122.794	140.441	48.8971
3	21.4286	31.3187	23.0769	29.9451	15.3846	30.4945	24.7253	42.0886	30.6962	25.9494	40.5063	26.8987	43	49.3671	31.9853	26.8382	29.7794	28.3088	19.4853	20.2206	26.1029	24.2647	145.33	64.011	22.5275	43.9873	29.7468	27.2152	30	31.3291	155.063		35.7595	35.6618	29.0441	20.2206	28.3088		120.588	27.5735

## Sheet: Fig 5
Fig 5A	% Sox9+ LTL+ cells
Uninjured		Rhabdo-AKI
CRE-	CRE+	CRE-	CRE+
0.3494	3.2322	3.0865	5.0327
0.9847	2.3343	3.2745	3.7557
0.3778	3.794	1.259	3.7288
0.4486		1.3862	7.4713
0.6631		6.1588	8.9716
0.2354		5.0738	7.3211
Fig 5C	% Ki67+ LTL+ cells
Uninjured		Rhabdo-AKI
CRE-	CRE+	CRE-	CRE+
1.4458	1.1889	10.9137	9.9628
0.3509	1.4045	11.4378	10.6911
0.3306	1.8994	6.627	8.3593
0.6924		7.1444	15.4421
1.127		12.4011	17.1095
0.6833		12.6525	17.8318
Fig 5E	% Sox9+ LTL+ cells
Uninjured	Bilateral IRI-AKI
CRE-	CRE-	CRE+
0.3494	9.5571	9.7072
0.9847	6.9483	13.6037
0.3778	14.9428	11.0346
0.4486	13.0511	14.3783
0.6631
0.2354
Fig 5F	% Ki67+ LTL+ cells
Uninjured	Bilateral IRI-AKI
CRE-	CRE-	CRE+
1.4458	14.7493	20.338
0.3509	14.0086	20.2419
0.3306	20.3423	13.8349
0.6924	14.5577	23.0136
1.127
0.6833

## Sheet: Fig 6
Fig 6A	% Kim1 area					Fig 6B				Fig 6C	Tubular injury score
Cortex		OSOM				DDCT, Kim1 mRNA				Cortex		OSOM
CRE-	CRE+	CRE-	CRE+			CRE-	CRE+			CRE-	CRE+	CRE-	CRE+
0.12	0.147	0.336	0.944			0.00047	0.1095			0.02	0.16	0	0.5
0.005	0.205	0.012	0.533			7e-05	0.03858			0.08	0	0.03	0.12
0.014	0.139	0.017	0.18			0.00038	0.03801			0.03	0	0	0.1
0.005	0.211	0.013	1.712			0.00047	0.09559			0	0.06	0	0.2
0.006	0.076	0.007	0.318			0.00034	0.0004			0.05	0.04	0	0.1
						0.00072	0.13133				0.02		0.04
						0.00022	0.0403
	% Sox9+ LTL+ cells					0.0013
Cortex		OSOM
CRE-	CRE+	CRE-	CRE+
0.4582	1.7161	0.3494	3.2322			DDCT, Sox9 mRNA
2.2256	2.0794	0.9847	2.3343			CRE-	CRE+
1.8097	2.3492	0.3778	3.794			0.28385	2.17958
1.6968		0.4486				0.09115	0.85536
1.7545		0.6631				0.15703	0.85328
0.693		0.2354				0.42281	1.18801
						0.48279	0.13935
						0.62497	1.47757
	% Ki67+ LTL+ cells					0.23538	0.64751
Cortex		OSOM				0.18047
CRE-	CRE+	CRE-	CRE+
2.4791	2.6763	1.4458	1.1889
0.6318	3.5165	0.3509	1.4045			DDCT, FoxM1 mRNA
0.747	1.8867	0.3306	1.8994			CRE-	CRE+
2.8698		0.6924				0.58744	2.17958
1.8796		1.127				0.24527	0.94879
1.5067		0.6833				0.32665	0.5429
						0.58937	0.90239
						0.28331	0.33226
						0.37959	1.21082
						0.27947	0.73093
						0.49998

## Sheet: Fig7A-C, E & G
Fig 7A											Fig 7E	Glycolysis (ECRA/cell)			Fig 7G	Basal Resp (OCR/cell)
DDCT, Rarb mRNA											CRE-	CRE+			CRE-	CRE+
CRE-	CRE+										10.58	15.672			73.884	87.368
2.19363	0.79982										10.328	17.45			70.902	108.284
3.53545	0.8065										11.252	15.044			87.39	113.836
2.23064	1.39079										9.494	11.894			84.822	128.228
3.38712	1.04584										9.592	16.098			184.47	280.074
0.57652	0.20493										11.416	18.844			164.152	319.594
0.38608	0.13689
	0.12604
												Glycolytic capacity				Max Resp
											CRE-	CRE+			CRE-	CRE+
DDCT, Cy26B1 mRNA											22.438	35.098			258.322	292.302
CRE-	CRE+										20.772	41.816			214.796	337.74
1.48608	0.65445										22.868	34.016			264.166	372.506
3.53545	0.63625										17.746	28.866			240.988	382.008
1.88837	1.00019										22.99	34.48			245.734	333.08
2.16595	0.99805										27.812	40.74			215.644	389.782
0.36352	0.14163
0.1968	0.08548
	0.07448											Glycolytic reserve				Spare Resp Capacity
											CRE-	CRE+			CRE-	CRE+
											11.86	19.424			184.438	204.932
Fig 7B											10.444	24.368			143.896	229.456
DDCT, Kim1 mRNA (B)											11.616	18.974			176.776	258.668
CRE-	CRE+										8.252	16.974			156.162	253.778
0.48511	0.64613										13.398	18.384			61.264	53.004
0.48556	0.7318										16.398	21.894			51.494	70.188
0.57326	0.59058
0.63279	0.94994
0.31545	0.81793
0.45345	0.70079
	0.78699
Fig 7C	Cell growth (numbers/field)
Hours	Cre(-)				Cre(+)
0	459.333	505.833	478.857	497.167	442.429	404.667	473.8	385.833
24	566	878.833	880.167	1085.17	1590.83	1501.86	1072.67	1362.83
72	1874.17	1699	1442.71	1775	3187.33	3125	2281.33	2547.17

## Sheet: Fig 7D & F
Normalized Extracellular acidification rate (ECAR)/Cell (D)
Time (minutes)	CRE- (1)					CRE- (2)					CRE+ (1)					CRE+ (2)					CRE- (3)					CRE- (4)					CRE+ (3)					CRE+ (4)					CRE- (5)					CRE- (6)
1.37932	8.00944	6.48107	6.8132	7.29157	5.13471	5.84477	7.53197	6.85276	6.77222	6.06386	9.80499	9.87602	9.44896	8.95974	11.2873	13.0114	12.2384	11.4551	14.0724	12.8901	8.02476	7.68085	5.55793	7.08301	5.52748	6.44534	7.47302	6.65248	7.5155	5.5275	8.67208	8.12221	10.5303	8.09268	8.39608	8.77288	13.8118	9.60555	9.66024	10.8745	4.90646	5.31515	4.57077	5.98295	6.04194	11.9194	12.3462	21.0478	13.6476
9.89204	7.96925	6.71862	6.70987	6.93872	5.0017	5.84756	7.72391	6.89312	6.16343	6.03711	7.83653	10.3821	9.40386	9.46538	11.717	12.5465	11.8557	11.327	14.2957	13.077	7.78248	7.41859	5.5128	7.16895	5.28615	6.56715	7.72299	6.77932	7.37027	5.197	8.16494	8.19043	10.5636	8.00949	8.44515	8.18749	13.3264	9.0748	9.51591	10.7317	4.96576	5.36518	4.4858	5.50983	5.36435	11.9722	12.2999	20.3047	13.335
18.3983	7.77072	6.47422	6.77793	6.96958	4.85907	5.64217	7.53535	6.98925	5.87943	5.77112	7.3115	9.73368	8.74173	9.81478	11.4342	12.0547	11.85	11.4758	14.0665	12.9226	7.6312	7.13057	5.36412	7.21018	5.13123	6.58492	7.8215	6.7694	7.309	5.30249	7.87438	7.73123	10.3747	7.09946	7.52167	7.92858	13.3337	8.90976	9.45294	10.5253	4.88328	5.24833	4.5503	5.34971	5.37788	11.9222	12.3455	20.2448	13.2128
27.003	14.4459	16.1677	13.0835	16.0112	10.2971	11.1244	12.6805	12.0752	11.1935	10.0409	16.8554	20.1669	17.8737	19.953	22.6133	25.1744	24.6038	23.3805	28.9317	26.0651	15.4951	16.2876	11.8738	14.7248	14.1169	12.702	14.17	14.4127	14.4728	11.4671	18.8216	18.6504	24.1362	21.4029	20.9291	13.9318	23.5611	16.1691	16.6711	18.884	11.4955	12.9968	12.3489	12.6869	12.6976	20.7887	19.7544	32.8158	22.1518
35.7247	17.1788	15.2646	16.8756	18.5152	11.8497	14.9079	16.2868	15.6481	15.2874	13.6813	20.9132	23.1355	22.125	24.5402	28.0004	27.9183	27.3087	26.9279	32.6604	29.1228	17.8486	18.8492	14.3011	17.67	16.0576	14.8684	15.8279	16.8884	16.4879	13.6411	21.4463	21.9705	27.4512	21.5792	21.7545	17.1035	27.1212	18.7065	19.334	22.1806	12.3756	14.0821	13.9695	14.3537	14.9643	22.251	20.9088	34.7552	23.6265
44.2343	18.5991	16.8436	18.4299	19.535	12.335	17.0483	18.1891	16.4864	16.5711	15.1601	21.5663	23.8963	23.5758	25.9261	30.4403	28.8817	28.0927	28.3418	33.9499	30.3516	18.5806	19.6676	14.993	18.6129	16.8743	15.7993	16.4515	17.4629	17.4672	14.0846	22.0981	22.5086	27.8788	21.2743	22.0766	17.8508	28.7061	19.867	20.3014	23.3938	12.7429	14.6786	14.8605	15.1121	15.979	23.2578	21.422	35.925	24.0431
52.8345	30.5867	26.8189	29.9141	31.0446	20.688	24.752	27.0101	24.2695	24.4119	22.1045	39.944	41.5707	44.0927	44.5093	52.415	50.5065	48.5474	50.9863	61.8439	50.7568	29.9378	30.9529	23.995	30.1136	27.4811	22.4334	21.7407	25.9568	25.6108	21.2875	39.1637	39.5888	49.0396	39.8879	42.9707	28.1237	43.9963	30.4271	31.5598	36.1358	25.02	28.3982	27.7109	28.5182	29.3194	37.9363	34.7977	57.8783	40.4497
61.3433	32.1766	27.1362	31.8578	32.9279	20.9417	25.5357	28.8404	26.7373	27.6253	25.0024	39.316	40.4484	42.5467	45.0307	53.7581	51.066	50.9292	51.9608	63.4707	52.3058	30.1203	31.5354	24.7675	30.9766	27.9604	23.038	22.5814	26.1529	25.9984	21.8752	39.1242	39.0741	50.676	39.2636	42.5518	30.756	47.5538	32.7701	34.8096	39.9539	25.2823	27.7319	28.1043	28.9623	30.2852	38.3844	35.4627	59.3643	40.3451
69.8484	32.242	26.9568	31.4619	33.0265	21.3204	25.9717	29.3398	27.4907	28.2932	24.5909	39.426	40.3252	41.2972	44.5672	54.0265	51.5588	51.5747	52.2535	63.2985	52.7732	30.0002	31.9019	24.8419	31.6423	28.4219	23.5163	22.8741	26.5043	27.0011	22.6325	39.1977	38.3281	50.7148	39.7166	42.1495	32.3524	50.4884	34.3919	36.4397	41.8778	24.9238	27.7223	27.1906	29.0082	30.3373	38.8199	35.7375	58.7043	40.3828
78.4603	4.63556	4.021	4.44017	4.69623	2.47605	4.38599	4.58273	4.52832	4.02616	3.56295	6.74651	6.32275	6.48533	7.70753	9.11884	8.45694	8.47072	6.64916	10.6367	9.57475	4.93853	5.34319	4.32753	4.73074	3.78102	4.76975	5.13865	5.45784	5.08265	4.19829	6.32161	6.69174	7.45073	7.82877	6.6799	5.15191	8.73263	5.99678	6.44129	7.69269	4.14657	4.76731	4.43303	4.92871	4.99736	11.0854	10.2233	17.516	10.6339
86.9693	4.35687	3.51397	4.42555	4.31973	2.2371	4.38285	4.51522	4.51232	4.0534	3.86811	6.33607	5.48645	6.01496	7.34825	8.43552	6.78303	7.34093	6.21946	8.95959	8.18354	4.69379	4.97438	3.81895	4.61619	3.63136	4.17852	4.18863	4.54879	4.53016	3.84916	6.03533	6.15311	6.74195	7.49758	5.43731	4.77957	7.6894	5.26433	5.7778	6.78998	3.18723	3.65095	3.63942	4.06124	4.58443	7.25573	6.83513	11.6027	7.67458
95.4789	4.05852	3.27595	4.31161	3.93637	2.0693	4.2042	4.22038	4.15435	4.03964	3.53086	5.96785	4.51028	5.45457	6.86615	7.73478	6.06348	6.60175	5.63643	8.10821	7.45678	4.57447	4.8427	3.83122	4.41459	3.57594	4.01522	4.12902	4.42337	4.25427	3.70224	5.32494	5.74635	6.24282	6.5261	4.91005	4.7363	7.02954	5.01191	5.3717	6.28131	2.8216	3.28072	3.43268	3.61154	4.27784	6.90837	6.47391	10.8125	7.26359
Normalized Oxygen consumption rate (OCR)/Cell (F)
Time (minutes)	CRE- (1)					CRE- (2)					CRE+ (1)					CRE+ (2)					CRE- (3)					CRE- (4)					CRE+ (3)					CRE+ (4)					CRE- (5)					CRE- (6)
1.40141	109.212	116.325	120.752	75.2741	97.8188	81.039	96.1254	98.5734	104.256	104.209	154.056	124.383	119.969	117.499	128.331	152.28	156.97	169.433	130.346	135.181	113.224	105.551	129.482	128.691	104.955	105.69	126.083	110.086	109.337	119.76	157.439	172.761	150.188	157.232	182.169	167.503	214.953	168.076	137.065	151.633	139.214	169.645	158.564	144.245	135.468	125.173	124.192	163.096	113.626
9.91022	106.106	110.573	115.675	71.891	93.3157	82.1056	94.5835	99.1733	100.254	100.159	144.139	120.145	111.424	117.408	124.156	148.182	149.97	158.577	124.946	129.706	109.962	102.495	124.817	124.79	102.288	103.106	121.829	108.582	107.816	117.3	144.687	163.021	147.955	153.204	175.516	162.359	207.676	161.843	138.142	151.245	135.188	164.289	154.683	142.418	130.899	122.139	120.981	160.403	110.13
18.4198	105.927	110.642	115.668	72.9853	94.5096	82.8	97.1944	99.1996	100.983	101.176	144.97	120.351	114.183	121.572	122.01	147.227	149.047	153.711	123.316	128.144	108.46	100.637	123.64	124.527	102.516	102.014	119.857	106.871	107.612	116.85	142.183	159.992	147.526	150.02	173.497	161.328	208.235	161.041	137.147	149.797	132.457	163.985	149.501	140.337	128.316	122.246	120.999	161.539	109.507
27.0257	44.7154	37.7867	43.1456	37.7625	44.2588	29.6103	34.5876	41.1682	48.2945	44.6743	53.9489	46.2955	48.095	58.8856	44.2951	61.3892	55.7428	58.8963	43.5728	43.5998	36.2091	34.7936	44.9067	48.3901	43.07	38.2059	53.7203	32.8652	40.8137	41.5486	57.7347	73.2101	56.6901	53.6899	68.596	57.3375	72.0128	51.3008	58.8938	62.5914	41.3469	51.0979	53.9318	50.5875	46.5502	39.8626	120.051	51.8711	40.2057
35.5304	44.1701	37.2851	40.7098	34.1664	42.2976	30.2829	34.7673	41.2337	47.3985	42.4995	51.9419	46.0695	46.6924	63.0404	41.2366	57.853	55.6028	55.1698	43.264	43.6161	36.4618	35.8218	44.4023	48.3258	42.7926	39.64	55.4993	34.8656	41.5674	42.8175	55.5691	66.4048	57.854	52.6905	68.5451	56.8072	71.0486	52.4669	55.8157	61.2157	41.9294	50.8541	51.6463	49.5451	45.1687	43.2307	101.47	54.5337	39.3551
44.0382	44.1957	36.8833	40.9474	35.3856	42.4177	29.4061	35.7757	39.8424	45.8337	42.1041	51.5436	45.1544	47.4435	66.9029	41.5895	57.9606	55.4682	55.9057	43.2253	44.3885	36.6392	35.8664	44.068	47.9755	42.7495	39.4049	55.1445	35.4157	41.2476	43.4717	53.8842	65.192	59.2827	92.9486	68.5649	55.5063	69.6816	51.3072	55.5904	60.245	40.8232	50.3526	51.3304	49.6666	45.4152	43.8567	96.6327	54.8042	38.9489
52.651	291.162	340.87	365.077	159.83	245.585	209.726	246.331	216.723	224.391	220.773	413.085	324.972	260.39	265.821	320.019	384.917	429.092	318.176	329.51	332.351	285.422	253.801	328.184	334.403	241.853	247.088	278.145	255.088	251.325	302.375	374.072	431.714	372.848	420.281	467.646	425.929	583.614	458.129	312.113	306.651	189.84	199.837	190.097	176.886	162.15	169.632	154.208	203.917	133.542
61.1603	290.907	331.291	371.535	172.631	255.545	215.898	250.464	222.836	237.253	236.894	415.974	331.673	277.887	285.334	336.886	396.277	433.075	324.45	349.281	345.635	279.419	245.735	325.287	328.146	245.797	234.64	269.378	268.247	258.992	299.818	363.235	424.8	373.659	419.007	459.129	416.972	571.001	455.623	319.643	307.475	169.101	180.299	165.06	155.897	147.283	150.73	147.067	179.448	118.592
69.6632	282.246	322.842	350.872	170.816	252.494	218.341	255.727	237.166	243.362	246.232	415.119	328.298	278.031	287.818	334.865	394.025	420.985	321.588	341.772	341.329	272.082	238.586	311.072	317.619	242.988	231.245	265.407	248.95	256.376	296.473	353.338	410.389	354.538	394.367	431.473	409.111	556.062	451.023	304.289	300.693	159.941	174.111	160.787	145.449	137.129	137.467	138.575	178.659	108.981
78.2655	30.7169	17.6342	22.1487	28.5439	31.2653	17.0227	20.5793	25.895	33.0268	30.3246	35.4774	31.1138	35.7692	58.8061	25.0813	40.799	34.755	34.8217	24.6505	24.9994	17.237	19.2473	27.5346	29.0839	29.7286	21.9813	36.6577	18.5263	27.0152	24.9095	39.1292	48.8507	38.7527	31.3975	45.8996	31.0437	36.8005	27.7986	38.0825	42.6678	16.4398	20.1526	25.1501	23.9182	22.1474	18.5011	20.0143	22.5802	18.372
86.7688	32.8059	20.9781	27.4987	31.2707	34.9901	21.4857	25.7917	30.7606	35.7233	32.1625	37.8416	35.0433	36.2531	63.1176	28.0147	43.6494	40.2959	37.0126	28.2465	29.438	20.7965	23.2566	30.8481	34.6183	33.577	25.7638	42.3766	22.5532	31.8731	30.1121	41.2394	49.6482	42.8345	36.1157	51.0844	38.7238	47.8976	35.3471	43.0469	48.4069	15.4514	21.3984	25.1009	24.1355	23.4598	18.7116	19.0708	23.2588	19.999
95.276	30.8501	18.5618	25.8921	29.1638	33.4275	20.8875	23.7209	27.3429	34.4951	31.5142	36.939	33.2957	35.1735	60.3728	26.8194	41.5581	39.0023	35.1381	27.2501	28.4534	21.3373	22.6223	29.7096	33.7669	31.7595	24.7828	42.2164	21.6985	30.7201	28.7989	37.9405	44.7021	39.8862	34.1497	48.2877	38.1349	47.0421	33.5876	40.95	45.1466	13.9155	20.1459	22.5012	21.7315	21.4043	18.708	17.5739	21.6274	18.7361
[truncated: 11 more columns]

## Sheet: Fig 8A,C & H
	% TUNEL+ LTL+ cells (A)						Fig 8E	Kim1 staining intensity			Fig 8H	% TUNEL+ LTL+ cells
	Cortex		OSOM				CRE-	CRE+			Uninjured	IRI-AKI+vehicle		IRI-AKI+bafilomycin
	CRE-	CRE+	CRE-	CRE+			3262075	16945747			CRE-	CRE-	CRE+	CRE-	CRE+
	1.9643	0.2363	0.9565	0.095			2405549	15337118			0.8677	6.1557	2.4599	8.6523	12.5045
	0.2965	0.3765	0.0839	0.0314			4789761	16361410			0.3746	4.8647	1.8594	21.5847	18.6648
	0.2446	0.2486	0.1514	0.129							0.5372	7.9949	3.229	17.2311	9.2905
	0.3979	0.3169	0.2798	0.1354								8.1865	1.4758	15.8217	22.7406
	2.4499	0.2619	2.4377	0.111			Fig 8F	OxLDL staining intensity					2.4684
	0.4597	0.5171	0.1961	0.2856			CRE-	CRE+
	0.3984	0.409	0.0374	0.2753			405	4999.33
	0.9763	0.1622	0.0754	0.1197			1121	3305.33
	1.7075		1.2175				2489.67	3426.67
	% MLKL area (C)							% OxLDL+ cells
	Cortex		OSOM				CRE-	CRE+
	CRE-	CRE+	CRE-	CRE+			0.036333	3.80478
	1.219	1.102	0.938	0.845			0.016429	3.16957
	1.068	0.924	0.712	0.142			0.0185	2.46517
	1.906	0.663	2.601	0.367
	2.163	1.396	1.583	1.092
	2.459	1.534	3.232	1.149
	1.892	1.129	2.893	0.433
	0.999	0.864	0.771	0.313
		0.9		0.497
		0.473		0.253

## Sheet: Fig 9
Fig 9A	% F480/area
Uninjured		Rhabdo-AKI
CRE-	CRE+	CRE-	CRE+
3.9856	21.2947	11.7852	20.1207
4.6208	7.7773	9.5851	15.3283
5.1626	8.0061	6.47	18.6109
5.613	5.7881	4.8973	11.6693
3.2619	4.6064	6.0736	12.2255
		7.7698	22.345
		4.5634	14.3473
		7.2195
Fig 9C	% F480/area
Uninjured	Bilateral IRI-AKI
CRE-	CRE-	CRE+
0.3902	2.0024	4.1427
0.5915	3.2739	4.6095
1.0653	2.1672	4.4734
0.6821	1.4348	5.1604
	1.4147	4.8586
	3.3532	1.6604
	1.4447	3.8682

## Sheet: Fig10
Fig 10A	F480hi
Uninjured		IRI-AKI
CRE-	CRE+	CRE-	CRE+
3.6	32.2	39.8	49.4
2.3	11.6	39.5	41.8
2.4	21.6	32.6	41
5.1	7.3	30.4	40.1
5.7	33	35.7	37.3
9.2		40.3	43.4
11.2		30.3	40.6
21.9		30.4	35.7
18.6		30.2	43
		28.5
Fig 10C	F480neg Ly6Chi
Uninjured		IRI-AKI
CRE-	CRE+	CRE-	CRE+
15.7	15.3	67.6	58
23.9	16.5	30.3	43.2
16.2	16.4	56.1	26.7
15.7	38.3	58.5	25.5
18.8	18.9	54.8	33.8
8.6		60.9	25.1
9.8		68	28.6
9.2		22.5	29.8
3.5		25.6	27.5
		25.9
Fig 10E	F480int Ly6Chi
Uninjured		IRI-AKI
CRE-	CRE+	CRE-	CRE+
4.2	5.4	23.4	21.7
0	0	14	12.5
0	2.1	23.8	15
0	0	14.7	19
0	0	13.9	21.5
0.7		20.6	0.7
0.4		25.4	1.4
0.2		9.1	2.5
0.2		7.2	2.2
		2.3
F480hi CD206+ (G)
Uninjured		IRI-AKI
CRE-	CRE+	CRE-	CRE+
7.4	64.5	78.5	63.6
0	35.3	67.3	71.5
0	40.7	55.1	51.8
14.3	12.9	67.7	54.6
13.9	48.6	77.7	50.8
0.3		73.4	32.9
0.5		69.2	35.5
3.5		60.1	54.1
4		47.1	39.4
		47

[truncated: 9 more sheets: S Fig 4, S Fig 5, S Fig 6, S Fig 7, S Fig 8, S Fig 9, S Fig 10, S Fig 14, S Fig 15]
